# Supplementary material for: Transcriptomic response to aquaculture intensification in Nile tilapia
Source: Evol Appl. 2019 Jul 17;12(9):1757–71. doi: 10.1111/eva.12830 (PMC6752142; doi:10.1111/eva.12830)
Supplement: Supplementary file 3 [file EVA-12-1757-s003.csv]

	baseMean	log2FoldChange	lfcSE	stat	pvalue	padj
ENSONIG00000003176	96.1768707638128	-0.734308114354284	0.175534568778234	-4.18326782846967	2.87348530551959e-05	0.271395782969814
ENSONIG00000009137	39.8220933441811	3.85652934381344	0.9304793988418	4.14466924105337	3.40304547089636e-05	0.271395782969814
ENSONIG00000009296	50.2062916344082	3.89753102480847	0.947694835371718	4.11264352124461	3.9115414312248e-05	0.271395782969814
ENSONIG00000006237	18.9757149540871	1.84321429663506	0.576341513616668	3.19812863222102	0.0013832256528744	0.999752305846537
ENSONIG00000015284	34.068218305791	-0.864667055895673	0.281186535684183	-3.07506564562832	0.00210456226143955	0.999752305846537
ENSONIG00000008360	116.827399670889	0.693664575296743	0.226823928574662	3.05816312968239	0.00222698309290133	0.999752305846537
ENSONIG00000001089	3.42814119674107	5.17091002573026	1.70344897676987	3.03555321952495	0.00240094847013137	0.999752305846537
ENSONIG00000011571	231.877098728748	0.384520761600757	0.127577666363691	3.01401313067279	0.00257816647330655	0.999752305846537
ENSONIG00000003692	65.1588953491438	-0.454579419090189	0.153781322023179	-2.95601190775087	0.00311645058787618	0.999752305846537
ENSONIG00000003231	221.58108589422	-0.590536330490861	0.201485185157142	-2.93091688121035	0.00337963194739439	0.999752305846537
ENSONIG00000013321	49.7882173080722	-0.507749031783639	0.174027071057745	-2.91764395445787	0.00352686809630076	0.999752305846537
ENSONIG00000014039	6.40054631778226	-1.9492861954209	0.671002540897663	-2.90503549034726	0.00367211459623223	0.999752305846537
ENSONIG00000008136	120.474953918691	-1.02301713188571	0.354929534848257	-2.88231051925021	0.00394770486052756	0.999752305846537
ENSONIG00000017085	572.523048597373	-0.23536498320651	0.0824464568044141	-2.85476165173309	0.00430691382082945	0.999752305846537
ENSONIG00000015482	22.4619732198862	0.844395499070924	0.296058601664243	2.85212283758789	0.00434283148833675	0.999752305846537
ENSONIG00000019317	980.17401022206	-0.168137009780944	0.0597592880376714	-2.81357116696157	0.00489945397820001	0.999752305846537
ENSONIG00000012544	37.6847425746026	-0.885441206490104	0.315857380807428	-2.80329433564809	0.00505834823813071	0.999752305846537
ENSONIG00000010301	127.531218043953	-0.481741882614731	0.172101929861708	-2.79916606979267	0.00512347795289758	0.999752305846537
ENSONIG00000010577	89.1958683834344	-0.350913987193097	0.126107785249343	-2.78265125740858	0.005391672648043	0.999752305846537
ENSONIG00000012722	18.3891904535666	0.97751602413887	0.35229774658263	2.7746871321801	0.00552548354036276	0.999752305846537
ENSONIG00000015096	234.131048595484	0.241443986682568	0.0874116251068443	2.76214961553967	0.00574221583071652	0.999752305846537
ENSONIG00000010564	16.9782510200519	-5.65888938795299	2.05062564655508	-2.75959163851265	0.00578736532795912	0.999752305846537
ENSONIG00000007916	4.87426839753044	1.73113910023257	0.630146167314539	2.7472024587725	0.00601060185125151	0.999752305846537
ENSONIG00000010974	92.9832528221558	-0.532341077357524	0.194084361197879	-2.74283344661024	0.00609115718124476	0.999752305846537
ENSONIG00000020782	58.042995670107	-0.503310662608271	0.184056453107452	-2.73454504914555	0.00624665470013055	0.999752305846537
ENSONIG00000021057	23467.9139526954	-1.53966816962393	0.565461684813831	-2.72285145213833	0.00647211520680296	0.999752305846537
ENSONIG00000012204	308.585500423444	0.242834720337249	0.0893549071046604	2.71764280447206	0.00657487757298071	0.999752305846537
ENSONIG00000007818	125.054991543231	0.601275549977452	0.221925684730334	2.7093553894317	0.00674140858740294	0.999752305846537
ENSONIG00000014419	554.526566121837	-0.268108689747567	0.0994166898464346	-2.69681770899538	0.0070005581433919	0.999752305846537
ENSONIG00000020464	2.36733540303055	3.76285474927159	1.40019136849077	2.68738604875665	0.00720136689277329	0.999752305846537
ENSONIG00000012872	9.04852812144834	2.43646326901673	0.907360606762287	2.68522046346128	0.00724819779169056	0.999752305846537
ENSONIG00000000179	31.6746063331166	-0.614940842185956	0.229564985523881	-2.67872228328995	0.00739036611949709	0.999752305846537
ENSONIG00000007785	67.9075139341162	-0.404898708829796	0.152159900785513	-2.66100797082241	0.00779071128041732	0.999752305846537
ENSONIG00000004057	764.907150133133	-0.158784450042564	0.0597804252644703	-2.65612781006655	0.00790436502462414	0.999752305846537
ENSONIG00000008704	6.50294462025225	-1.37173628584859	0.518744896618036	-2.64433692705537	0.00818511362899129	0.999752305846537
ENSONIG00000014411	39.8332563509405	-0.564506766787708	0.214423880129449	-2.63266743632712	0.00847172542624122	0.999752305846537
ENSONIG00000007310	658.774155361546	-0.855358877905876	0.325494331973892	-2.62787641406452	0.00859197245395162	0.999752305846537
ENSONIG00000015561	206.337640792949	-0.476263998412233	0.181597004475315	-2.62264237115747	0.0087250805052821	0.999752305846537
ENSONIG00000019532	4.05123027179682	1.44059297741818	0.549413665530544	2.62205523415051	0.0087401264771432	0.999752305846537
ENSONIG00000016156	3.53959945952003	-1.78701329218695	0.684462538574799	-2.61082702335748	0.00903235671459145	0.999752305846537
ENSONIG00000005433	72.7980669824835	-0.531833104056141	0.203807450438423	-2.60948803840135	0.00906778161676529	0.999752305846537
ENSONIG00000000551	43.2124936472636	-0.442911902115023	0.169841990083072	-2.60778799105208	0.00911293768094293	0.999752305846537
ENSONIG00000000682	359.967184871072	-0.641358327845091	0.246269243409949	-2.60429730876894	0.00920628572657098	0.999752305846537
ENSONIG00000016418	1113.16656601937	-0.579935601495789	0.223383110008661	-2.59614794275764	0.00942754631737623	0.999752305846537
ENSONIG00000014171	77.4612013494573	-0.408863558727567	0.157566241942001	-2.59486774380305	0.0094627323546285	0.999752305846537
ENSONIG00000002601	53.2044093428758	0.639866127504376	0.247374320964996	2.58663116288016	0.00969192755152519	0.999752305846537
ENSONIG00000004551	18.5614932456386	-0.820103108153818	0.317309862045214	-2.58454969810223	0.00975062509525831	0.999752305846537
ENSONIG00000014259	1.53164424968301	3.56893262588658	1.39784273425514	2.55317178279596	0.0106746833884298	0.999752305846537
ENSONIG00000004175	5.57925053921472	1.59559559769612	0.626374614562058	2.5473503564823	0.0108544395436222	0.999752305846537
ENSONIG00000001094	31.1801048482239	1.78658930220233	0.701502124308273	2.54680526301189	0.0108714081222218	0.999752305846537
ENSONIG00000004556	1.82892375691115	4.98737272770724	1.96023735376734	2.54426981412333	0.010950646077054	0.999752305846537
ENSONIG00000003599	649.560473743575	-0.353536368393508	0.139320449431937	-2.53757700204825	0.0111622809204921	0.999752305846537
ENSONIG00000020285	94.9119190346961	0.807240071073558	0.319080603628512	2.52989389481469	0.0114097024918769	0.999752305846537
ENSONIG00000004868	14.3838058228632	-0.788031846168355	0.313468626281906	-2.51390978266409	0.0119400973692646	0.999752305846537
ENSONIG00000010563	65.4545100261862	-0.404963770801126	0.161720058615665	-2.50410353711002	0.0122762103705856	0.999752305846537
ENSONIG00000000678	4.42455837597191	-2.0976425338995	0.838623785013027	-2.50129148658349	0.0123741285459496	0.999752305846537
ENSONIG00000011290	26.9789760150802	-0.621127163897363	0.248490699472984	-2.49959924139894	0.0124333869258359	0.999752305846537
ENSONIG00000009712	70.8948190344486	0.564227789672245	0.22584384679291	2.49830933047124	0.0124787251825902	0.999752305846537
ENSONIG00000011298	64.2227961353563	-0.509217165022216	0.203953306063895	-2.49673405569943	0.0125342920369854	0.999752305846537
ENSONIG00000016925	332.718476732665	0.267539928394587	0.107263777465799	2.49422437579071	0.0126232720933387	0.999752305846537
ENSONIG00000020862	0.932909034868808	3.10430745780794	1.2501607645471	2.48312660726682	0.0130234790402558	0.999752305846537
ENSONIG00000019976	138.492934578391	-0.291444655834977	0.11746930733213	-2.48102812942407	0.0131004034376224	0.999752305846537
ENSONIG00000016693	50.4897397535188	-0.56226712339967	0.227115349386165	-2.475689665711	0.0132979109334955	0.999752305846537
ENSONIG00000012602	183.307833198055	-0.650162974148906	0.263021050159925	-2.4719047154347	0.0134395332062049	0.999752305846537
ENSONIG00000015512	296.894582013108	-0.628788156702797	0.255525863685919	-2.46076130076474	0.0138642572637967	0.999752305846537
ENSONIG00000003890	4.93235869142079	-1.52440574927536	0.62074947355241	-2.4557503698739	0.0140590780383198	0.999752305846537
ENSONIG00000013087	154.384416217631	-0.374724008635549	0.152665340214615	-2.45454540047379	0.0141062850688772	0.999752305846537
ENSONIG00000010162	257.294578396344	-0.254936109413566	0.104065045705457	-2.44977655739595	0.014294488917666	0.999752305846537
ENSONIG00000007088	10.294900964547	1.94641523247754	0.794937629643428	2.44851314102542	0.0143447197219408	0.999752305846537
ENSONIG00000006659	267.61278097541	0.538336363901163	0.220328934516884	2.44333031011825	0.014552411339845	0.999752305846537
ENSONIG00000014474	1146.20929848625	0.459068417877008	0.188673848729471	2.43313220654782	0.0149688342265857	0.999752305846537
ENSONIG00000012568	118.371095957858	-0.448609198717503	0.184519945282735	-2.43122334569367	0.0150479353405761	0.999752305846537
ENSONIG00000004115	156.522013804786	-0.328461105819527	0.135216925027315	-2.42914195655001	0.0151346052260104	0.999752305846537
ENSONIG00000009042	24.389925045718	-0.549280995415038	0.226264529401652	-2.42760540888839	0.0151988694547554	0.999752305846537
ENSONIG00000016931	254.204931063271	-0.236803508660733	0.0977580985828594	-2.42234159720301	0.0154208471122495	0.999752305846537
ENSONIG00000002325	1.98610875900675	2.73665038738091	1.13264253267391	2.41616424285277	0.0156849845004919	0.999752305846537
ENSONIG00000012972	33.3319517093954	-0.766391550968026	0.317292186219297	-2.41541262046186	0.0157173931694037	0.999752305846537
ENSONIG00000018250	83.985108684343	0.645540758209709	0.267379999990394	2.4143195386076	0.0157646301074261	0.999752305846537
ENSONIG00000005979	52.6464384790116	0.572438421378285	0.23727276973574	2.41257529052252	0.0158402654669576	0.999752305846537
ENSONIG00000018714	20.0300314321671	-0.944070204896537	0.391339636152853	-2.4124063030707	0.0158476101539477	0.999752305846537
ENSONIG00000020991	3.88185674343297	5.5492179458194	2.30617209045897	2.40624625056277	0.0161173964826925	0.999752305846537
ENSONIG00000002369	47.640607361041	-0.391510100494952	0.162983918655678	-2.40213944862905	0.0162994936195723	0.999752305846537
ENSONIG00000007263	107.408774475216	-0.306875298850666	0.127837739907937	-2.40050629080008	0.0163724093322171	0.999752305846537
ENSONIG00000006050	85.1586328001334	-0.339541544724086	0.141464661142898	-2.40018632201794	0.0163867285266824	0.999752305846537
ENSONIG00000001326	2097.2011942225	-0.405399748019226	0.169081343947856	-2.39766102252091	0.0165001269475033	0.999752305846537
ENSONIG00000012609	146.610296052391	-0.337261095969193	0.140682961141161	-2.39731303089922	0.0165158074028361	0.999752305846537
ENSONIG00000018210	6.64257983308509	1.29312920636072	0.54181639172348	2.3866557492795	0.0170024037814157	0.999752305846537
ENSONIG00000003265	477.534133872563	-0.312448532816586	0.131029069137596	-2.38457416261179	0.0170989011595322	0.999752305846537
ENSONIG00000001700	41.4668636848017	0.536930460406238	0.225389941120634	2.38222902821941	0.0172081912936469	0.999752305846537
ENSONIG00000010181	132.849190794841	-0.298405055933795	0.125450464822199	-2.37866839598183	0.0173752986536117	0.999752305846537
ENSONIG00000010074	50.246139627549	-0.414922380153306	0.174679179808866	-2.37533964040428	0.0175328089067967	0.999752305846537
ENSONIG00000000690	71.1429236050477	-0.32510927417942	0.136961157961877	-2.37373339286395	0.0176092601603221	0.999752305846537
ENSONIG00000004792	32.4556268891445	0.696996807370532	0.293629499175572	2.37372882945174	0.0176094777769366	0.999752305846537
ENSONIG00000004944	22.5745826190723	-0.65421549786074	0.276240199296818	-2.3682849184372	0.0178707676914039	0.999752305846537
ENSONIG00000003249	47.5663576450616	-0.593715407928693	0.251128808155303	-2.36418677845007	0.01806969994022	0.999752305846537
ENSONIG00000020653	4.9608395922148	-1.26811927594492	0.536400188675876	-2.36412906392766	0.0180725153171129	0.999752305846537
ENSONIG00000014840	36.4725679016654	0.629342435204855	0.266750107971748	2.35929589678558	0.0183096498045376	0.999752305846537
ENSONIG00000003540	38.5407844818024	0.634930880919522	0.270062666626494	2.3510501797631	0.0187205090568574	0.999752305846537
ENSONIG00000020603	30.5713376453993	-0.524853224433372	0.22352645653334	-2.3480586261389	0.018871550691505	0.999752305846537
ENSONIG00000010656	111.424455035277	-0.336893863448469	0.143498308620554	-2.34772009988843	0.0188887096101691	0.999752305846537
ENSONIG00000002804	131.391383301507	-0.428650025143217	0.183001909489849	-2.34232542347867	0.0191639971423059	0.999752305846537
ENSONIG00000002018	340.392621404933	0.296485825384254	0.126598080507528	2.34194566138484	0.0191835076702127	0.999752305846537
ENSONIG00000002012	18.9220930814571	-0.687157788826162	0.293452590622495	-2.34163135983399	0.019199668248373	0.999752305846537
ENSONIG00000018081	39.9986799262008	-0.608999328105712	0.260420569790838	-2.33852237016009	0.0193601665999006	0.999752305846537
ENSONIG00000015875	36.388746090565	0.667401024703018	0.285951289902602	2.33396752618371	0.0195974223866143	0.999752305846537
ENSONIG00000010007	8.20062295636542	3.52080721253371	1.50970203514688	2.33212059768546	0.0196943477515293	0.999752305846537
ENSONIG00000002312	114.840611044405	-0.261146476401608	0.111982360979588	-2.33203224255299	0.0196989950344176	0.999752305846537
ENSONIG00000018231	45.1399505331491	-0.426239208517209	0.182828590033731	-2.33135970932429	0.0197344001808788	0.999752305846537
ENSONIG00000016500	15.1373614984898	-0.821539621370952	0.352913020219118	-2.32788130304989	0.0199184073148717	0.999752305846537
ENSONIG00000001179	225.197596460008	-0.273053658203892	0.11733256270682	-2.32717714421848	0.0199558389624556	0.999752305846537
ENSONIG00000012363	3.35142306024858	1.72210541668353	0.740606275050851	2.32526441470576	0.0200578258577538	0.999752305846537
ENSONIG00000018930	830.832725804432	0.184634629918935	0.0794063274454394	2.32518787682	0.0200619163126723	0.999752305846537
ENSONIG00000018613	31.6048644190465	-0.490777838269153	0.211219054242601	-2.32354907576406	0.0201496744791465	0.999752305846537
ENSONIG00000007846	60.2404749755293	0.362002059359715	0.155819595015386	2.32321268274359	0.0201677297831683	0.999752305846537
ENSONIG00000006648	23.0203797135208	-0.574315737614987	0.248176426962942	-2.31414298546873	0.0206598801845391	0.999752305846537
ENSONIG00000002073	30.6804036501763	0.749162581978167	0.324297339358872	2.31011017068239	0.0208820555056947	0.999752305846537
ENSONIG00000018851	27.1748598633012	0.557482642821292	0.241463581971831	2.30876490056512	0.0209566307205312	0.999752305846537
ENSONIG00000002638	47.0723253714771	1.30616898026067	0.566336571853662	2.3063475769991	0.0210912186916287	0.999752305846537
ENSONIG00000010976	40.3048533755374	-0.465297751346479	0.202096420683893	-2.30235523109175	0.0213151474810349	0.999752305846537
ENSONIG00000005262	454.10161381485	-0.253454011288937	0.110116324411022	-2.30169334696363	0.0213524716590106	0.999752305846537
ENSONIG00000004382	114.194630829403	0.297543055879005	0.129414860933727	2.29914133301412	0.0214969150905304	0.999752305846537
ENSONIG00000015702	6.10987623641066	1.09440299208712	0.477345285424182	2.29268629125478	0.0218660723456836	0.999752305846537
ENSONIG00000016401	55.6314556661223	0.507857040565364	0.221710620583155	2.29063018825879	0.0219848114128859	0.999752305846537
ENSONIG00000007163	2.20316828551172	2.70344807626771	1.18071919435293	2.28966217301929	0.0220409078263396	0.999752305846537
ENSONIG00000008440	158.844437048177	-0.256566445725128	0.112056298512835	-2.28962092385855	0.0220433009756561	0.999752305846537
ENSONIG00000010668	26.0619722043709	0.54096882968314	0.236646198529774	2.28598149069814	0.0222553414186731	0.999752305846537
ENSONIG00000016233	273.868852412311	-0.186969438057073	0.0818550891761566	-2.28415166288201	0.022362619221495	0.999752305846537
ENSONIG00000016422	140.27229806557	-0.254593675514367	0.111517186374403	-2.28299945319284	0.0224304005700746	0.999752305846537
ENSONIG00000002531	5.06048330304377	-1.52324826686547	0.667685623715105	-2.28138544962206	0.0225256482801696	0.999752305846537
ENSONIG00000012294	4.39648419409574	-1.48766281264604	0.652313253228918	-2.28059571882403	0.0225723808738786	0.999752305846537
ENSONIG00000019964	12.7240855796144	0.926146709167784	0.406155350531427	2.28027701212352	0.022591264305472	0.999752305846537
ENSONIG00000007624	1.02344255589418	4.20818894692802	1.84874079516068	2.27624605782676	0.0228312866685867	0.999752305846537
ENSONIG00000011960	13.4180709537779	1.01553095111578	0.446977442620302	2.27199597626776	0.0230867533610721	0.999752305846537
ENSONIG00000000811	6.873479508225	1.00097588953559	0.440707619084479	2.27129245374747	0.0231292797543374	0.999752305846537
ENSONIG00000005998	11.1167406008025	1.47280621004616	0.649519131617767	2.26753322319824	0.0233576717312208	0.999752305846537
ENSONIG00000002058	113.907537897326	-0.261152389990439	0.115418399975418	-2.26265820740939	0.0236567669739175	0.999752305846537
ENSONIG00000006385	8.17800670083729	-0.948361369814789	0.419724755194093	-2.25948400250121	0.0238532943146729	0.999752305846537
ENSONIG00000020015	204.907533411271	-0.36126876594707	0.15997315211547	-2.25830872974425	0.0239264184163155	0.999752305846537
ENSONIG00000014850	65.1454772171035	0.476003922468517	0.211088093042726	2.2550012916748	0.0241332477060105	0.999752305846537
ENSONIG00000003715	6.97071062520659	1.54504237981429	0.68522891779052	2.2547828027985	0.02414696523752	0.999752305846537
ENSONIG00000015708	170.51050116266	-0.328167950663709	0.14557212470772	-2.25433235464966	0.0241752673576325	0.999752305846537
ENSONIG00000017286	9.14698614315617	-0.846841097508469	0.375715435715143	-2.25394279023053	0.0241997672767536	0.999752305846537
ENSONIG00000009590	79.0921325282498	-0.442771029234906	0.196666730984529	-2.25137737846335	0.0243616456570859	0.999752305846537
ENSONIG00000018340	287.701091490355	0.434585036192656	0.193112503200771	2.25042412577935	0.024422034943849	0.999752305846537
ENSONIG00000010728	5.52271254001068	-1.50766418629325	0.670013144383973	-2.25020090863953	0.0244361946517855	0.999752305846537
ENSONIG00000012279	38.0940415903133	1.28437423561515	0.570974975171812	2.24944050346282	0.0244844841234528	0.999752305846537
ENSONIG00000017996	139.355632865741	-0.306401331937747	0.136240193204227	-2.24897898873679	0.0245138328866289	0.999752305846537
ENSONIG00000000141	123.931596882148	-0.707161082950749	0.31454186104307	-2.24822565939456	0.0245618042886934	0.999752305846537
ENSONIG00000011407	1.96812907987566	1.9813833245813	0.881428882569862	2.24792194102427	0.0245811678228744	0.999752305846537
ENSONIG00000015724	38.114985948923	0.696186250224703	0.310433980688461	2.242622565612	0.0249211638308408	0.999752305846537
ENSONIG00000020952	15.0113962211098	-0.642291584511888	0.286694365994112	-2.24033556531445	0.0250691459793097	0.999752305846537
ENSONIG00000011201	1.25134959560413	-2.59098739595718	1.15728556680251	-2.23884879435235	0.0251657561825262	0.999752305846537
ENSONIG00000009084	52.6970094752249	0.692776366719354	0.309566439055581	2.23789235303692	0.0252280758347574	0.999752305846537
ENSONIG00000016366	527.098817783523	-0.164791988802707	0.0736576704189043	-2.23726854060827	0.0252687940406801	0.999752305846537
ENSONIG00000005383	72.8517836643987	0.792299048438956	0.355083258585522	2.23130499476401	0.0256609330553504	0.999752305846537
ENSONIG00000019881	34.8176152682466	-0.639082739904654	0.286489669725021	-2.23073572083091	0.0256986400092077	0.999752305846537
ENSONIG00000007977	54.5068191170911	0.769379294567256	0.345103101781266	2.22941865951383	0.0257860618421475	0.999752305846537
ENSONIG00000017701	47.2824451571566	-0.430720908243733	0.193357513584396	-2.2275881617382	0.0259079908159068	0.999752305846537
ENSONIG00000008549	13.3360855577903	0.725974330670724	0.326015456505093	2.22680954594367	0.0259600051377593	0.999752305846537
ENSONIG00000020879	104.460886166214	-0.264690652852158	0.118897807496206	-2.22620297569914	0.0260005887434552	0.999752305846537
ENSONIG00000000381	55.7979753781702	-0.444883323177792	0.200137092278308	-2.22289290862256	0.0262230220719505	0.999752305846537
ENSONIG00000017537	1.57890142137332	2.48983779167685	1.12138343214906	2.22032689292121	0.0263965856741741	0.999752305846537
ENSONIG00000003825	57.7004129832884	0.409575627400751	0.18497338323739	2.21424088283617	0.0268122128968999	0.999752305846537
ENSONIG00000004061	140.342137761092	-0.406956003408856	0.183816713338948	-2.21392274955135	0.0268340934870435	0.999752305846537
ENSONIG00000011669	495.849334328577	0.15039455119208	0.0679367009072673	2.21374528323603	0.0268463059739409	0.999752305846537
ENSONIG00000009789	66.3405596538061	-0.394650897488289	0.178402432762404	-2.2121385419328	0.0269570937544385	0.999752305846537
ENSONIG00000008052	26.9108869696789	0.512235546139182	0.231715487683489	2.21062282569074	0.0270619667580409	0.999752305846537
ENSONIG00000020765	6.68018003368267	1.13122271926616	0.511779536454958	2.21037114360222	0.0270794147913096	0.999752305846537
ENSONIG00000010370	0.829429148794731	-2.97005670715782	1.34394877787871	-2.20994784626075	0.0271087820688857	0.999752305846537
ENSONIG00000015968	1.01804203540083	3.17269082947445	1.43694177829765	2.20794668050722	0.0272479902411505	0.999752305846537
ENSONIG00000018664	33.5299880381317	0.581416481210041	0.263443994015624	2.20698324660064	0.0273152298104279	0.999752305846537
ENSONIG00000019066	199.062292503748	-0.350288937155055	0.159038425338607	-2.20254279058196	0.0276269899760869	0.999752305846537
ENSONIG00000003866	130.37131187147	-0.394691633685607	0.179237459085427	-2.20205996949272	0.0276610726503784	0.999752305846537
ENSONIG00000002849	41.2231119456108	0.450830793823241	0.205201172818485	2.19701860194548	0.0280191177087838	0.999752305846537
ENSONIG00000004060	188.438109996893	0.481357944264234	0.219209868479427	2.19587716375739	0.0281007366631348	0.999752305846537
ENSONIG00000000809	39.006598348379	0.551492579235927	0.25116563934281	2.19573258778127	0.0281110892277723	0.999752305846537
ENSONIG00000014644	134.917080249582	-0.408692246014252	0.186131987810103	-2.19571203651041	0.028112561097024	0.999752305846537
ENSONIG00000002328	7.21794917381298	-0.912268799951903	0.415578144251805	-2.19517992601446	0.0281506936501862	0.999752305846537
ENSONIG00000001039	68.8230571904567	-0.574061778521117	0.261807223300363	-2.19268884671877	0.028329804866865	0.999752305846537
ENSONIG00000015212	87.497709361123	-0.427061256409851	0.19499059124191	-2.19016340065367	0.0285123885152953	0.999752305846537
ENSONIG00000017979	19.5438604844525	-0.558044915413621	0.254878540733473	-2.18945429382841	0.0285638371290641	0.999752305846537
ENSONIG00000012747	85.2709613768485	0.50766838727037	0.232369365811044	2.18474748381072	0.0289073665195264	0.999752305846537
ENSONIG00000002924	55.4150028187615	0.549394686517851	0.251629809811916	2.18334499767139	0.0290104131614565	0.999752305846537
ENSONIG00000001973	101.151214131428	0.682954689947816	0.312893592563766	2.18270589803987	0.0290574753091004	0.999752305846537
ENSONIG00000017975	35.0658238078321	-0.49439505577147	0.22651227371632	-2.18264135386607	0.0290622318772145	0.999752305846537
ENSONIG00000017726	50.2479164583117	-0.495768191415763	0.227149011623523	-2.18256812069008	0.0290676295908913	0.999752305846537
ENSONIG00000012928	260.570742297132	-0.28858381242391	0.132321665552461	-2.18092639039142	0.0291888614073089	0.999752305846537
ENSONIG00000007795	70.9092450251447	0.603447812384968	0.276794241917791	2.18013137919319	0.0292477243559803	0.999752305846537
ENSONIG00000019200	107.745944371389	-0.359924922047599	0.165175623141414	-2.17904382742635	0.0293284125391533	0.999752305846537
ENSONIG00000010452	668.686197093597	0.186932002316806	0.0858103313249595	2.1784323569257	0.0293738631191423	0.999752305846537
ENSONIG00000012893	66.820342948518	-0.46262795317041	0.212658022933906	-2.17545497126245	0.0295960389435787	0.999752305846537
ENSONIG00000008479	136.044170365743	-0.228665781784481	0.105151388915998	-2.17463396481766	0.0296575569852629	0.999752305846537
ENSONIG00000009167	16.5437634778307	0.720304208277998	0.331541181256552	2.1725934785779	0.0298109271534377	0.999752305846537
ENSONIG00000009584	95.1670383700491	-0.294126526333917	0.135414322561866	-2.17204887023336	0.0298519769530106	0.999752305846537
ENSONIG00000011919	9.09985239046324	-1.18279765989796	0.544583590696004	-2.17193040720578	0.0298609125241	0.999752305846537
ENSONIG00000010523	197.233725261281	-0.268291872223311	0.123537307822619	-2.17174776552957	0.0298746935446609	0.999752305846537
ENSONIG00000014781	31.9420562295417	0.829939615905413	0.382300199131474	2.17091076015892	0.0299379188017598	0.999752305846537
ENSONIG00000000730	47.7716328755142	0.412959611178237	0.190647191730189	2.16609333413457	0.0303040554823146	0.999752305846537
ENSONIG00000008852	1.26849442412443	2.92153161010835	1.34942629973785	2.16501754165893	0.0303863419365125	0.999752305846537
ENSONIG00000020211	1.47024522780475	2.86604601175582	1.32771592522864	2.15862893356669	0.0308789661982095	0.999752305846537
ENSONIG00000015339	2.29541243547015	-1.69475092141743	0.7855188413333	-2.15749238877688	0.0309673195369838	0.999752305846537
ENSONIG00000014318	117.195668389453	-0.264462746552831	0.122599104004237	-2.15713441546597	0.0309951927617569	0.999752305846537
ENSONIG00000006456	27.0081698225526	0.654659858910991	0.303862773194553	2.15445890929138	0.0312042010642604	0.999752305846537
ENSONIG00000016404	6.1054629955641	-1.08294098302427	0.503258654398649	-2.15185764528639	0.0314085680138782	0.999752305846537
ENSONIG00000010837	15.0080780264661	0.61395722823551	0.285429303316146	2.15099578460408	0.0314765324072345	0.999752305846537
ENSONIG00000018911	14.9949628770295	-0.654396750761121	0.304605000068979	-2.14834540015078	0.0316863267780722	0.999752305846537
ENSONIG00000018618	12.9433330576328	0.75646739238108	0.352465255278294	2.14621833231137	0.0318555636479712	0.999752305846537
ENSONIG00000003117	1.05018081671203	2.46944969194585	1.15065130988171	2.14613208253307	0.0318624422959878	0.999752305846537
ENSONIG00000013920	208.504901756203	-0.195355340493883	0.0910928757543405	-2.14457320483237	0.0319869865925066	0.999752305846537
ENSONIG00000011896	199.032468423656	-0.187202053142638	0.0873506770488328	-2.14310935492788	0.032104318462685	0.999752305846537
ENSONIG00000004696	56.5728225388458	0.431674395361019	0.201486639842592	2.14244674335855	0.0321575498803329	0.999752305846537
ENSONIG00000010634	63.3817756273599	-0.375822751859417	0.17555708215378	-2.14074389508373	0.0322946966150285	0.999752305846537
ENSONIG00000017173	41.2999976487145	0.662758945876072	0.309735610277767	2.13975701819277	0.0323744084513104	0.999752305846537
ENSONIG00000008543	32.6836553005682	-0.629923722483521	0.294702967455792	-2.13748686659565	0.0325584128014911	0.999752305846537
ENSONIG00000016326	15.2459845319521	-0.672593885488738	0.314923202118972	-2.13573938332637	0.0327006623896872	0.999752305846537
ENSONIG00000009179	5.12951570069402	1.65751149544123	0.776595992196903	2.13432919059023	0.0328158434013412	0.999752305846537
ENSONIG00000020249	0.670702980167885	3.28454710983194	1.53895622064356	2.13426936112478	0.0328207377941314	0.999752305846537
ENSONIG00000020596	21.6640683399373	-0.56920148794515	0.266890323576747	-2.13271684157357	0.0329479615005054	0.999752305846537
ENSONIG00000002101	40.1433724967531	-0.63383433437367	0.297441247835155	-2.13095641235659	0.0330927332462206	0.999752305846537
ENSONIG00000014819	551.28934182696	0.225743933928072	0.106029664437679	2.1290639287155	0.0332489716161001	0.999752305846537
ENSONIG00000009631	23.9234017954524	-0.506575126185014	0.23802519390527	-2.1282416280128	0.033317055025883	0.999752305846537
ENSONIG00000012894	1.21429666465522	-2.5367169266011	1.19395072421068	-2.1246412227591	0.0336165613911507	0.999752305846537
ENSONIG00000020624	15.7555111311128	0.812529829919291	0.382516466210072	2.12416955005817	0.0336559684465703	0.999752305846537
ENSONIG00000018441	72.7276798736734	-0.366042556307852	0.172361153333074	-2.12369521339013	0.0336956379072357	0.999752305846537
ENSONIG00000019028	1.00356633799109	2.86126075438194	1.34772814675205	2.12302515257059	0.0337517441992502	0.999752305846537
ENSONIG00000013692	1166.39056011006	0.384281445653515	0.181065880627452	2.12232942132364	0.0338100844773977	0.999752305846537
ENSONIG00000008870	52.7876997550136	0.371351166164144	0.17543783712927	2.11671080902871	0.0342843989146787	0.999752305846537
ENSONIG00000015208	20.763137290069	-0.64818763975511	0.306224738312333	-2.11670566959223	0.0342848353675853	0.999752305846537
ENSONIG00000002961	15.5459103505874	0.675213501132843	0.319251507257588	2.11498923507994	0.0344308648175801	0.999752305846537
ENSONIG00000004621	71.2634860669419	0.424640568109084	0.200782898979636	2.11492398141015	0.0344364268868346	0.999752305846537
ENSONIG00000006260	1.15761735991112	-2.87520751781808	1.35966681467813	-2.11464123914705	0.0344605360423714	0.999752305846537
ENSONIG00000002161	142.17367214058	-0.310776308823126	0.14699738181846	-2.11416220465023	0.0345014157573202	0.999752305846537
ENSONIG00000003887	4.27540509441197	-1.49236430904202	0.706214649213705	-2.11318798144956	0.0345846815673574	0.999752305846537
ENSONIG00000005010	3.66268192653698	5.85124508626865	2.77049355072433	2.11198653927163	0.0346876038656914	0.999752305846537
ENSONIG00000018819	69.5387298620373	-0.345641260342576	0.163684819986304	-2.11162684708024	0.0347184679612757	0.999752305846537
ENSONIG00000002436	118.086031737121	-0.624466489210399	0.296147961983379	-2.10863004097069	0.0349765277467129	0.999752305846537
ENSONIG00000018798	227.473424413006	-0.3578117179574	0.169930420123183	-2.10563663467684	0.0352359278646869	0.999752305846537
ENSONIG00000000902	65.8614255229453	-0.414031163470512	0.197023559343513	-2.10142972165397	0.035603261185178	0.999752305846537
ENSONIG00000006623	17.5800004566544	-0.877371937753544	0.417799231172843	-2.09998456744545	0.0357301987061199	0.999752305846537
ENSONIG00000003905	105.402856727745	-0.283662677349689	0.135101179120363	-2.09963139623652	0.0357612787157471	0.999752305846537
ENSONIG00000018314	614.69939749886	-0.573714541903721	0.273364310502584	-2.0987177911006	0.0358417854019177	0.999752305846537
ENSONIG00000015634	7.97552450085305	-1.08322739627201	0.516197253655499	-2.0984757059458	0.0358631437792325	0.999752305846537
ENSONIG00000014768	17.9106836606218	0.814087619624201	0.388173723622599	2.0972249538861	0.0359736665049941	0.999752305846537
ENSONIG00000007623	331.830768636129	-0.165733040096014	0.0790372227854374	-2.0968985783563	0.0360025544184254	0.999752305846537
ENSONIG00000005554	23.6748241204154	0.611933163210891	0.291868767212142	2.09660378894229	0.0360286636028796	0.999752305846537
ENSONIG00000009996	2.38349470159781	1.7403301297914	0.830081734856353	2.09657682697062	0.0360310524015812	0.999752305846537
ENSONIG00000016994	277.652677960001	0.340975832428437	0.162739574656723	2.09522381478309	0.0361511012181181	0.999752305846537
ENSONIG00000017091	40.3698986579529	0.644888791895647	0.307849859037304	2.09481594018694	0.0361873575591891	0.999752305846537
ENSONIG00000012835	25.901027832095	-0.702060183863951	0.335775766442791	-2.0908601931032	0.0365405983752667	0.999752305846537
ENSONIG00000004233	43.2417867460413	-0.359126565431045	0.17181298619935	-2.09021781982394	0.0365982375009896	0.999752305846537
ENSONIG00000008152	96.8702600347686	-0.288938925133687	0.138238081468254	-2.09015433420957	0.0366039381673003	0.999752305846537
ENSONIG00000012561	19.7967101368585	1.17389421025384	0.561632984806854	2.09014470661394	0.0366048027396025	0.999752305846537
ENSONIG00000014495	767.516265686574	0.675109333721238	0.323017513113715	2.09000845562071	0.0366170401454714	0.999752305846537
ENSONIG00000000258	30.5930763487572	-0.817283334871094	0.39113944194963	-2.08949353406385	0.0366633193931633	0.999752305846537
ENSONIG00000007282	33.3604599635591	0.443983477960977	0.212578826438024	2.08855926716868	0.0367474150792717	0.999752305846537
ENSONIG00000011836	225.260283944427	0.510960058507189	0.244668639020016	2.08837577449143	0.0367639510015131	0.999752305846537
ENSONIG00000015991	28.8941918022938	-0.543179854971764	0.260099315020367	-2.0883555765198	0.036765771581701	0.999752305846537
ENSONIG00000002275	134.305135044292	0.646850260949808	0.310195762488582	2.0852968969027	0.0370423589327729	0.999752305846537
ENSONIG00000019111	1.71646210012225	3.10984473478276	1.49178487962378	2.08464690670886	0.0371013633356996	0.999752305846537
ENSONIG00000019623	71.8661101904574	-0.434688316033863	0.208588483194775	-2.08395166107019	0.0371645644658014	0.999752305846537
ENSONIG00000007983	103.084617505409	0.430646866719512	0.206721023139857	2.08322724113144	0.0372305151642835	0.999752305846537
ENSONIG00000002602	120.300434409229	-0.630890605029416	0.303106371023546	-2.08141651031284	0.0373957987526558	0.999752305846537
ENSONIG00000011662	63.2264982849877	0.66313119768083	0.318832953962036	2.07987031905049	0.0375374290900244	0.999752305846537
ENSONIG00000011368	3.31680752484126	-1.4390743209662	0.692487694711248	-2.07812258897433	0.0376980696091184	0.999752305846537
ENSONIG00000018804	136.687528446313	-0.262325810343873	0.126361694115867	-2.07599155882902	0.0378947317053427	0.999752305846537
ENSONIG00000005049	330.461528935997	0.620244302741738	0.298868241602823	2.07531017486295	0.0379577970512161	0.999752305846537
ENSONIG00000003589	124.652527027619	0.537510582463872	0.259187746762781	2.07382713564705	0.0380953680560838	0.999752305846537
ENSONIG00000000802	35.9448660737914	-0.444036575988643	0.214163058264872	-2.07335746690481	0.0381390241902963	0.999752305846537
ENSONIG00000010648	82.9554563087336	-0.311213009825071	0.150133537706139	-2.07290798964731	0.0381808433365129	0.999752305846537
ENSONIG00000013817	37.9175979864952	1.24667011972021	0.60210825698312	2.07050826036947	0.0384047733064381	0.999752305846537
ENSONIG00000002958	41.7576829873673	0.505068150297361	0.244393996129017	2.06661439436807	0.0387705033627047	0.999752305846537
ENSONIG00000010864	102.976997647186	0.477776123781094	0.231218244842364	2.06634266299714	0.0387961357293272	0.999752305846537
ENSONIG00000016520	704.365899746989	0.151786636663297	0.0734901269609316	2.06540174769312	0.0388850033551902	0.999752305846537
ENSONIG00000005371	28.9470815287163	-0.506922210643888	0.245481451729189	-2.06501227311917	0.0389218390467522	0.999752305846537
ENSONIG00000013940	45.5865084173446	-0.724117905278335	0.350991208345143	-2.06306564968511	0.0391063912417889	0.999752305846537
ENSONIG00000007570	273.620197135268	-0.271703998271579	0.131811056399687	-2.06131416963762	0.0392730772583284	0.999752305846537
ENSONIG00000017907	143.209693726476	0.45068038171269	0.218651311397704	2.06118307195034	0.0392855778810533	0.999752305846537
ENSONIG00000000571	17.7767383203758	0.580388373201382	0.281629828087714	2.06081996762296	0.0393202187867438	0.999752305846537
ENSONIG00000017298	2.17532994268368	-1.74659885271446	0.848202598577304	-2.05917649349819	0.0394773341457758	0.999752305846537
ENSONIG00000002483	911.075865741803	-0.199073240953206	0.0968296311207111	-2.05591241698561	0.0397909590336886	0.999752305846537
ENSONIG00000020559	2.9310044400762	-1.46237293408962	0.712484841809094	-2.05249690698887	0.0401213953384211	0.999752305846537
ENSONIG00000018158	207.258020363649	0.220274320376415	0.107357674838378	2.05177990961549	0.0401910566344601	0.999752305846537
ENSONIG00000016064	17.3347145569794	-0.595540995255633	0.290286163007243	-2.05156521787355	0.0402119353812167	0.999752305846537
ENSONIG00000000647	45.9382702053374	0.532938802525742	0.260183458092014	2.04831931450949	0.0405287216712613	0.999752305846537
ENSONIG00000017463	24.0662311317401	0.490616968855096	0.239604873769375	2.0476084694643	0.0405983788058579	0.999752305846537
ENSONIG00000011811	17.5559537952377	-0.667648518997911	0.32609174257261	-2.04742540774165	0.0406163338165487	0.999752305846537
ENSONIG00000019012	6.81021487386509	1.29933943626691	0.63566816343044	2.04405303115215	0.0409483084875692	0.999752305846537
ENSONIG00000018987	1.81991867253019	-1.70732721436355	0.83677982493511	-2.04035418097699	0.0413150619864976	0.999752305846537
ENSONIG00000014331	94.6519845190752	-0.302075746930896	0.148255890400248	-2.03752947768469	0.0415970110458729	0.999752305846537
ENSONIG00000000873	36.520353106648	0.468440851899635	0.229987518508821	2.03680988836647	0.0416690970000138	0.999752305846537
ENSONIG00000020755	3.83353583961467	-1.51327515415581	0.7429981966068	-2.0367144376215	0.041678666863583	0.999752305846537
ENSONIG00000012686	572.823328015	0.580714082926717	0.285177153515476	2.03632750999881	0.0417174791742942	0.999752305846537
ENSONIG00000016426	18.3340528311025	-0.530061946268225	0.260679097690859	-2.03338875638134	0.0420132623872115	0.999752305846537
ENSONIG00000019794	7.25858610896117	-1.463595877985	0.720524816563863	-2.03129142028001	0.0422254412049561	0.999752305846537
ENSONIG00000003301	26.3911731580615	-0.455993220917417	0.224506823844703	-2.03108846808522	0.042246021062652	0.999752305846537
ENSONIG00000020876	92.2183478219644	-0.345844851493304	0.170395653341842	-2.02965770963349	0.0423913444391752	0.999752305846537
ENSONIG00000016700	168.583021073801	-0.416626066652497	0.205465658086539	-2.02771631294716	0.0425892097550088	0.999752305846537
ENSONIG00000018920	18.1424413415558	-0.603268667765084	0.297522418085451	-2.02764104852032	0.0425968963341235	0.999752305846537
ENSONIG00000009968	101.75163105185	0.657157405039485	0.324708717141359	2.02383665835924	0.0429869610066062	0.999752305846537
ENSONIG00000011015	562.671973473321	-0.310979707702175	0.153672275986169	-2.02365524754877	0.0430056362533061	0.999752305846537
ENSONIG00000013106	34.3483088462397	0.746953482466773	0.369545131044028	2.02127810575261	0.0432509842910929	0.999752305846537
ENSONIG00000002116	479.928550667963	0.212796348663878	0.105289535982789	2.02105885145759	0.0432736732829065	0.999752305846537
ENSONIG00000008433	5.8096507718265	-1.28291434813968	0.635211961216833	-2.01966339815466	0.0434183141584526	0.999752305846537
ENSONIG00000007018	1167.78819658982	0.377957960667951	0.18723690242555	2.01860827524764	0.0435279502436937	0.999752305846537
ENSONIG00000006719	1.02224255218734	3.24191145830335	1.60838270815851	2.01563436479314	0.0438382235633982	0.999752305846537
ENSONIG00000015871	165.089409829964	0.35294951714942	0.175158912811419	2.0150245938636	0.0439020722237422	0.999752305846537
ENSONIG00000011395	2.26114527610257	-1.94786858066365	0.967650396514777	-2.01298794242152	0.0441158978473131	0.999752305846537
ENSONIG00000017046	31.3578993294559	0.521256395777691	0.259041965488612	2.01224691448925	0.0441939153020583	0.999752305846537
ENSONIG00000006542	9.74316593745474	0.705708833197612	0.350928500323407	2.01097611777683	0.0443279793588938	0.999752305846537
ENSONIG00000008928	137.913799846659	0.347529621922375	0.172854228329189	2.01053584446039	0.0443745064418363	0.999752305846537
ENSONIG00000003875	101.369994571746	-0.474711875913808	0.236213444384859	-2.00967340004732	0.0444657670412438	0.999752305846537
ENSONIG00000000715	3.72565692939238	-1.46262597525331	0.728035101548494	-2.0090047473568	0.0445366302743807	0.999752305846537
ENSONIG00000007271	15.0899317868277	-0.863748014415849	0.430202625763669	-2.00777020568524	0.0446677162979447	0.999752305846537
ENSONIG00000000400	220.559003288678	-0.218879350966837	0.109180567818838	-2.00474640624713	0.0449901646634374	0.999752305846537
ENSONIG00000008788	759.36263670692	-0.183361020651215	0.0914790677176692	-2.00440412463668	0.0450267878475399	0.999752305846537
ENSONIG00000009119	2.50054402992533	-1.75973822415455	0.878118607113986	-2.00398694424444	0.0450714589816043	0.999752305846537
ENSONIG00000014155	24.5997571972843	0.730873095059769	0.364889050551715	2.00300089562754	0.0451771923451081	0.999752305846537
ENSONIG00000012333	19.9943233486626	0.602922414938098	0.301214547901874	2.00163776662776	0.0453237040906602	0.999752305846537
ENSONIG00000017796	110.218924873506	0.372231517864411	0.186043718191309	2.00077444959278	0.0454167020717818	0.999752305846537
ENSONIG00000002605	2.73499264420068	-2.92791923970504	1.46343831390116	-2.00071243993875	0.0454233880435467	0.999752305846537
ENSONIG00000007058	919.689362500861	-0.134018393812418	0.0670173201848594	-1.99975757673903	0.0455264475754517	0.999752305846537
ENSONIG00000020975	128.45864708033	-0.365723152659156	0.182893073546975	-1.99965556686444	0.0455374692646889	0.999752305846537
ENSONIG00000004979	393.362131633893	0.295317692692524	0.147691187134106	1.99956204850849	0.0455475754606167	0.999752305846537
ENSONIG00000008223	124.065249669919	-0.332080878371569	0.166139464091279	-1.99880793036096	0.0456291394173299	0.999752305846537
ENSONIG00000000929	752.910762167715	-0.333041258682436	0.166656562565221	-1.99836870241519	0.0456767021515086	0.999752305846537
ENSONIG00000019463	220.345270745229	0.440782300381553	0.220614258557338	1.99797738942151	0.0457191114923491	0.999752305846537
ENSONIG00000003703	11.7810560005842	-0.671424474119853	0.336059398164917	-1.99793393009161	0.0457238235316858	0.999752305846537
ENSONIG00000001333	11.1076923146142	-1.00502239913114	0.503135568740082	-1.9975180877151	0.0457689315649321	0.999752305846537
ENSONIG00000012076	1.83524772648673	-2.04438470312268	1.02366295182863	-1.99712678813928	0.0458114115765784	0.999752305846537
ENSONIG00000006785	2.38571871998499	1.31799398392396	0.660033526564818	1.99685914560058	0.0458404863376516	0.999752305846537
ENSONIG00000002806	94.3302301234174	-0.403347814871446	0.202136357203011	-1.99542437814071	0.0459966143094197	0.999752305846537
ENSONIG00000007135	18.1111761366856	-0.599916867589639	0.300769134605537	-1.99460914889568	0.0460855249780537	0.999752305846537
ENSONIG00000012604	21.4993563268038	-0.477333603800503	0.239331427649287	-1.99444598015761	0.0461033378869984	0.999752305846537
ENSONIG00000003110	92.3296586184196	0.504059824071731	0.252788420891999	1.99399886392377	0.046152178672371	0.999752305846537
ENSONIG00000018125	126.366888577421	0.256904808022975	0.128980511713843	1.99181104656296	0.0463917937629506	0.999752305846537
ENSONIG00000019644	97.7793342165495	0.334581403131018	0.168001587874249	1.99153714774087	0.046421865464382	0.999752305846537
ENSONIG00000007800	182.011527579095	0.290869135194347	0.14606525085967	1.9913643627244	0.0464408441917198	0.999752305846537
ENSONIG00000004083	18.3098508910497	0.557213047370523	0.279856261474803	1.99106871661219	0.0464733331464275	0.999752305846537
ENSONIG00000000004	84.3603070378756	-0.287761206469918	0.144683501524148	-1.98890131520552	0.0467120965851143	0.999752305846537
ENSONIG00000017732	134.155295122101	0.472210763242406	0.237505617067722	1.98820882247918	0.0467885996504672	0.999752305846537
ENSONIG00000005336	26.6525606182766	0.518740120643808	0.260955426314199	1.98784952652882	0.0468283343594346	0.999752305846537
ENSONIG00000004522	1.09959882718996	-2.66015140482298	1.33825462646279	-1.98777672964537	0.0468363884594183	0.999752305846537
ENSONIG00000006874	4.35395914822594	1.3489234498867	0.67868473639856	1.98755530740939	0.0468608933325601	0.999752305846537
ENSONIG00000022133	1.50352860111181	-2.09545242092246	1.05456981391785	-1.98702105187101	0.0469200639912474	0.999752305846537
ENSONIG00000010109	100.855533230023	0.403583636419951	0.203241831838296	1.98573114978147	0.0470631842775309	0.999752305846537
ENSONIG00000017501	54.1399939048319	-0.434725637226577	0.219000651755628	-1.98504266421848	0.0471397249655802	0.999752305846537
ENSONIG00000019716	371.729075692559	0.507340063468851	0.255656356281914	1.98446098054141	0.0472044737923072	0.999752305846537
ENSONIG00000001853	150.447345739893	-0.328594216549813	0.165612372493998	-1.98411635315304	0.0472428704994672	0.999752305846537
ENSONIG00000009926	46.5584365025067	-0.495568472747467	0.249815734084845	-1.98373603073038	0.0472852746594886	0.999752305846537
ENSONIG00000016391	1.26014977177081	-2.89996977509862	1.46284896402576	-1.98241229710954	0.0474331143944577	0.999752305846537
ENSONIG00000018123	206.167062238213	0.51409136417012	0.259397540319	1.98186676534367	0.0474941545026343	0.999752305846537
ENSONIG00000004673	97.6413105569347	-0.259254337122674	0.130968195753383	-1.97952133058973	0.0477573404802192	0.999752305846537
ENSONIG00000020335	110.048890841357	-0.272369759364366	0.137612326606455	-1.97925408341719	0.0477874064746131	0.999752305846537
ENSONIG00000017549	56.0837615464201	0.593778232909049	0.300164526854471	1.97817589950238	0.0479088665515863	0.999752305846537
ENSONIG00000017916	151.17036471203	-0.224263467056605	0.113415847296044	-1.97735565534524	0.0480014427472506	0.999752305846537
ENSONIG00000001033	67.6904200527572	0.574225785585235	0.290522042672694	1.9765308694052	0.0480946830708261	0.999752305846537
ENSONIG00000011610	324.994760720907	0.55460618685088	0.280656865656272	1.97610055094865	0.0481433900489524	0.999752305846537
ENSONIG00000014288	23.3208414384811	-0.520258124939785	0.263289558411309	-1.97599224245361	0.0481556558202112	0.999752305846537
ENSONIG00000000379	854.329190032029	-0.404584869110657	0.204817773987768	-1.97534062221973	0.048229506240616	0.999752305846537
ENSONIG00000000653	1.18254331099738	-2.11882857727853	1.0729363006819	-1.97479438055354	0.0482914870217822	0.999752305846537
ENSONIG00000009516	1.18509627721471	2.37247469986135	1.20138448607417	1.97478386591625	0.0482926807494686	0.999752305846537
ENSONIG00000021534	2.91307314496154	1.57767291665085	0.798912947218025	1.97477450095736	0.0482937439749362	0.999752305846537
ENSONIG00000013189	196.634893849924	0.442514036135236	0.224125722650495	1.97440093400301	0.0483361719353108	0.999752305846537
ENSONIG00000017511	22.6753086785015	-0.640824561277602	0.324572169725685	-1.97436693915933	0.0483400344619519	0.999752305846537
ENSONIG00000019622	3.18949300802719	-1.29723317068569	0.657117970726868	-1.97412523850285	0.0483675041968253	0.999752305846537
ENSONIG00000002603	136.986751509517	-0.628700815368032	0.318605681289096	-1.97328814986687	0.048462742255383	0.999752305846537
ENSONIG00000017515	123.114817981896	0.374244796312905	0.189737055804212	1.97243914598888	0.048559496770778	0.999752305846537
ENSONIG00000010541	132.331639375373	-0.310082285521747	0.15723224058159	-1.97212915350425	0.0485948646601747	0.999752305846537
ENSONIG00000014624	27.7958852169949	-0.42656854227281	0.216457266192143	-1.97068248055095	0.0487602056812431	0.999752305846537
ENSONIG00000017197	19.3672706729273	0.510773705230915	0.259227396958236	1.97036930210431	0.0487960611341939	0.999752305846537
ENSONIG00000005245	33.1360276885517	-0.538138019692694	0.273154640604691	-1.970085584127	0.0488285627977809	0.999752305846537
ENSONIG00000014490	2.72223180430057	-1.61950511886468	0.822730574733498	-1.96845136014215	0.0490161273666828	0.999752305846537
ENSONIG00000016019	235.548147497006	-0.241142727495519	0.122512326311644	-1.96831400362201	0.0490319196802857	0.999752305846537
ENSONIG00000011405	49.4381343816147	-0.345590134702909	0.175593882051204	-1.96812172876349	0.0490540333016617	0.999752305846537
ENSONIG00000000832	1.72352620298243	2.03895338145855	1.03639149730218	1.96735826834369	0.0491419218617201	0.999752305846537
ENSONIG00000003104	67.5107747091474	-1.02832340623934	0.522703734177227	-1.967315974618	0.0491467945204036	0.999752305846537
ENSONIG00000014358	0.845902380155023	2.66328701270462	1.35392104611277	1.96709181850091	0.0491726263084528	0.999752305846537
ENSONIG00000019834	23.1078635189508	-0.593606888136294	0.301824002020532	-1.96673188401999	0.0492141290532591	0.999752305846537
ENSONIG00000008467	8.15347895227567	1.30497731608071	0.664136985908204	1.9649219118495	0.0494232762073465	0.999752305846537
ENSONIG00000018437	9.00012632476776	0.72826057703892	0.370654412268596	1.96479672960478	0.0494377688802888	0.999752305846537
ENSONIG00000011927	41.0250077802495	0.658169283703504	0.335014052790472	1.96460201660598	0.0494603183942505	0.999752305846537
ENSONIG00000017059	66.6310604203736	-0.308460276096506	0.157117630804391	-1.96324419173896	0.0496178067026586	0.999752305846537
ENSONIG00000002624	1011.33902556042	-0.250959812482239	0.127849620936818	-1.96292965628941	0.0496543482651245	0.999752305846537
ENSONIG00000005824	63.1021154833651	0.522977690045916	0.266828350819488	1.95997797250456	0.0499983649672889	0.999752305846537
ENSONIG00000019466	137.245387523591	0.24709464539191	0.126078998230185	1.95983985327028	0.0500145114866152	0.999752305846537
ENSONIG00000012027	14.3899408339746	-0.756783576466745	0.386146189927916	-1.95983696384009	0.050014849315649	0.999752305846537
ENSONIG00000001747	13.5311484781858	-0.756009656017409	0.38597141717342	-1.95871927914737	0.0501456713655962	0.999752305846537
ENSONIG00000012274	36.8017841742451	0.500753581297798	0.255678708172976	1.95852671845877	0.0501682390275702	0.999752305846537
ENSONIG00000004803	47.5692593359811	-0.503846327725917	0.257606841775524	-1.95587323788925	0.0504800886462373	0.999752305846537
ENSONIG00000014983	518.47823612362	-0.137666151892659	0.0704378879106586	-1.95443327413892	0.0506499988327543	0.999752305846537
ENSONIG00000013957	15.5629670380163	1.45757327723293	0.746125990314208	1.95352165204581	0.0507578142121606	0.999752305846537
ENSONIG00000020115	86.517747431166	-0.25678460823074	0.131475495485087	-1.95309861570263	0.0508079109815034	0.999752305846537
ENSONIG00000013521	31.0877322253052	-0.600624921725183	0.307771416705833	-1.95152924905713	0.0509941203163519	0.999752305846537
ENSONIG00000007586	311.10055573867	-0.217313980316675	0.11138859972714	-1.95095351632943	0.0510625756013221	0.999752305846537
ENSONIG00000008502	615.487950667941	0.317632784796159	0.162880187731287	1.95010080243876	0.0511641056406246	0.999752305846537
ENSONIG00000000544	73.7445331535085	-0.34499595630956	0.176959440100908	-1.94957644595186	0.0512266230533013	0.999752305846537
ENSONIG00000012853	3684.25272092139	-0.198120540175363	0.101665123269501	-1.94875620865743	0.0513245456876939	0.999752305846537
ENSONIG00000001492	2.15718397824257	-1.4733142171611	0.757237332762442	-1.94564392617355	0.0516975266490466	0.999752305846537
ENSONIG00000010731	27.3870169444091	-0.660343477935234	0.33958240647871	-1.94457505847445	0.0518261435792556	0.999752305846537
ENSONIG00000018065	60.5540359162639	0.506192526578842	0.260340702655844	1.94434647143132	0.0518536841960881	0.999752305846537
ENSONIG00000017099	31.292952389042	0.53236557630081	0.273830449458945	1.94414309056096	0.0518781982160634	0.999752305846537
ENSONIG00000016011	18.3326281593614	0.841927566081004	0.433406557621319	1.9425815121529	0.0520667424799627	0.999752305846537
ENSONIG00000020014	5.31790769931614	-0.94271140333968	0.485401437424437	-1.94212734173543	0.0521216862779343	0.999752305846537
ENSONIG00000004151	49.9675233786287	-0.450697471895626	0.232106700795969	-1.94176846402986	0.0521651362196772	0.999752305846537
ENSONIG00000012037	518.137907612498	0.213030186988508	0.10972059662196	1.9415697102204	0.0521892127170132	0.999752305846537
ENSONIG00000008584	17.5555983818775	-0.633476406491861	0.326335129741156	-1.94118361389509	0.0522360099407046	0.999752305846537
ENSONIG00000018143	449.730397753429	0.462253477613362	0.23827348691013	1.94001222547984	0.0523782041318285	0.999752305846537
ENSONIG00000017541	22.2195902747097	0.503654177070776	0.259616944680231	1.93998961697637	0.0523809517459847	0.999752305846537
ENSONIG00000016081	257.627701049667	-0.198035098146373	0.10213610903284	-1.93893325310346	0.052509466206126	0.999752305846537
ENSONIG00000000768	370.023013977866	0.169002824319125	0.0871762977085351	1.93863273345432	0.0525460747645653	0.999752305846537
ENSONIG00000006486	393.545915558405	0.327413551123969	0.168893184264723	1.93858356421762	0.0525520664696564	0.999752305846537
ENSONIG00000015489	11.580727524029	-0.679191700882808	0.350720897653479	-1.93655897161242	0.0527992773367367	0.999752305846537
ENSONIG00000016868	711.282004485671	0.139712374563476	0.0721708976972867	1.93585474230188	0.0528854940661896	0.999752305846537
ENSONIG00000007041	284.653955690377	0.436164795341971	0.225334841452261	1.93562962802793	0.0529130789492357	0.999752305846537
ENSONIG00000013726	27.9787835742921	-0.688100851805149	0.355605108276855	-1.93501396855478	0.052988581577462	0.999752305846537
ENSONIG00000004180	299.625019215786	-0.343122891432298	0.177455782756946	-1.93356838589058	0.0531662173893975	0.999752305846537
ENSONIG00000014533	10.1612456725667	-0.764323357333779	0.395309432903984	-1.93348120159689	0.0531769466407275	0.999752305846537
ENSONIG00000020210	224.053955811834	0.426574983817354	0.220738868235494	1.93248695722343	0.053299430352917	0.999752305846537
ENSONIG00000016623	74.0945003209778	-0.256376785442136	0.132675958071296	-1.93235299875781	0.0533159510664225	0.999752305846537
ENSONIG00000017275	95.6077175928762	0.643111903582701	0.332910849037968	1.93178415615213	0.0533861524465235	0.999752305846537
ENSONIG00000012469	5.87292725063139	-0.912286488470322	0.472378290801098	-1.93126252039058	0.053450595828835	0.999752305846537
ENSONIG00000011352	49.62531762226	-0.416312828369081	0.215630881787917	-1.93067349591672	0.0535234425626231	0.999752305846537
ENSONIG00000001886	100.228080848071	-0.259906406780567	0.134725564842118	-1.92915433002746	0.0537117059087188	0.999752305846537
ENSONIG00000016912	17.058966591336	0.82172089752328	0.426183049943163	1.92809380296299	0.0538434596618823	0.999752305846537
ENSONIG00000003100	12.8525466887608	1.29647726407747	0.672604460794165	1.92754782290126	0.0539113942019738	0.999752305846537
ENSONIG00000011995	252.657804935977	0.34138261957913	0.17722790251785	1.92623517363326	0.0540750157512967	0.999752305846537
ENSONIG00000013332	1113.82607338349	0.241628649363502	0.125453461055725	1.92604211418426	0.0540991155088679	0.999752305846537
ENSONIG00000011047	50.0958208223156	-0.415618709108522	0.215829530132812	-1.92568046111562	0.0541442850590309	0.999752305846537
ENSONIG00000007510	164.764643158087	0.274206943352682	0.142410871128126	1.92546356314316	0.0541713901599431	0.999752305846537
ENSONIG00000010188	118.690351794339	0.445673180482742	0.231495971890548	1.92518762569855	0.0542058896148366	0.999752305846537
ENSONIG00000010061	17.2049774453126	1.46182484794953	0.759396822679097	1.92498151729463	0.0542316705587614	0.999752305846537
ENSONIG00000011513	108.79970707866	-0.413710097846325	0.215011231172426	-1.92413250038345	0.0543379772248448	0.999752305846537
ENSONIG00000004746	25.6179579709447	0.712788703998578	0.370662277367599	1.92301387953671	0.0544783067907313	0.999752305846537
ENSONIG00000009287	80.6758403631732	0.300980364985906	0.156540760801879	1.92269644943679	0.0545181830165935	0.999752305846537
ENSONIG00000020641	65.7289155620606	-0.306707655671455	0.15963834819251	-1.92126553014437	0.0546982404353597	0.999752305846537
ENSONIG00000001076	25.5663154107241	-0.574498319550361	0.299278232715204	-1.91961277750881	0.0549068288750321	0.999752305846537
ENSONIG00000016906	196.418771334755	-0.179758503069278	0.0936580052176175	-1.91930740625537	0.0549454412722511	0.999752305846537
ENSONIG00000013159	1.90302771130721	1.64172515449664	0.855586385508428	1.91883038615798	0.0550058029591922	0.999752305846537
ENSONIG00000005773	308.839214221494	0.196505083014821	0.10245605786605	1.91794499132232	0.0551179865530666	0.999752305846537
ENSONIG00000014556	0.796482523292739	2.9038188760447	1.51477209442934	1.91700050900308	0.0552378669843542	0.999752305846537
ENSONIG00000004802	231.490681862746	-0.17072059771458	0.0890596135893092	-1.91692497681209	0.055247463446511	0.999752305846537
ENSONIG00000000803	908.665812498975	0.184495896649254	0.0962611340666776	1.91661877286276	0.0552863812892904	0.999752305846537
ENSONIG00000011063	121.93013061634	-0.269592773595892	0.140664143800055	-1.91657067901469	0.0552924959864649	0.999752305846537
ENSONIG00000010746	947.67247617405	-0.243633833185544	0.127124199512418	-1.9165023978125	0.0553011782910688	0.999752305846537
ENSONIG00000004452	0.534987216584197	-3.10103966639706	1.61825398466189	-1.91628736637714	0.0553285280635172	0.999752305846537
ENSONIG00000001078	867.15937647517	-0.180963927616922	0.094452075256411	-1.91593384396961	0.0553735169551468	0.999752305846537
ENSONIG00000001635	18.5370544068463	-0.54232855541431	0.283109012914568	-1.91561741475877	0.0554138112576396	0.999752305846537
ENSONIG00000012615	193.056413415016	-0.184847807253659	0.0964984233224918	-1.91555261619052	0.0554220657632037	0.999752305846537
ENSONIG00000014338	170.33165896783	-0.243428273661597	0.127209064944131	-1.91360791598074	0.055670272838833	0.999752305846537
ENSONIG00000001566	38.3132049700402	0.66569221685779	0.347896419207769	1.91347820817962	0.055686860669943	0.999752305846537
ENSONIG00000003205	403.633685181573	0.554388739373182	0.289781188964808	1.9131288036799	0.0557315651527921	0.999752305846537
ENSONIG00000009312	93.0785519187892	0.354067872487921	0.185106604798337	1.91277816841628	0.0557764571565685	0.999752305846537
ENSONIG00000019512	93.8122699582973	0.258367919807049	0.13510080799579	1.91240839814297	0.0558238316541762	0.999752305846537
ENSONIG00000019967	418.664469334096	0.597575475801238	0.312544636053341	1.91196842584511	0.0558802440079365	0.999752305846537
ENSONIG00000017821	85.7222478379574	0.434478196577477	0.227289151392519	1.91156592347494	0.055931893625217	0.999752305846537
ENSONIG00000007721	160.076388568077	-0.275383172597004	0.144126575609053	-1.91070363972282	0.0560426768152276	0.999752305846537
ENSONIG00000016991	518.899717061419	-0.146690773116464	0.076776064917665	-1.9106315656289	0.0560519449113331	0.999752305846537
ENSONIG00000015845	4.53727998336906	1.34780374843675	0.70563719994559	1.91005200482724	0.0561265177534637	0.999752305846537
ENSONIG00000014724	40.2259284115865	0.436500834242145	0.228740957517112	1.90827580237567	0.0563555787892108	0.999752305846537
ENSONIG00000019574	194.062474895654	-0.506814414886368	0.265716000813085	-1.90735376618467	0.0564747921208267	0.999752305846537
ENSONIG00000002329	78.9260014762196	0.320526011881121	0.168188374691827	1.90575604567452	0.0566818640743037	0.999752305846537
ENSONIG00000004888	1624.69983805346	0.214074400779634	0.112351620335945	1.90539664794798	0.0567285306275439	0.999752305846537
ENSONIG00000018885	1101.7318206773	-0.107135469956197	0.0562353152431639	-1.90512793416271	0.056763443069695	0.999752305846537
ENSONIG00000001809	119.749436700958	-0.258750760458675	0.135818498427591	-1.90512163994085	0.0567642610561249	0.999752305846537
ENSONIG00000012545	198.133664690886	-0.174932767392431	0.0918842725600626	-1.90383797486215	0.0569312891069644	0.999752305846537
ENSONIG00000008242	4.40284595419286	1.19147932868718	0.626091709658671	1.90304281354682	0.0570349589284875	0.999752305846537
ENSONIG00000013696	24.5081981954748	0.607847576307122	0.319411218770129	1.90302513057493	0.0570372661445605	0.999752305846537
ENSONIG00000004552	4.2577114737948	1.38652800507285	0.728758907224693	1.90258807312986	0.0570943166437262	0.999752305846537
ENSONIG00000011984	13.4743249521955	-0.752401976450707	0.395491400841923	-1.90244838408368	0.0571125607064706	0.999752305846537
ENSONIG00000019757	178.09010809445	-0.26251685029923	0.138231042092292	-1.89911648154946	0.0575491625554236	0.999752305846537
ENSONIG00000018258	92.2698036352357	0.850874146409952	0.448418768265916	1.89749895995739	0.057762115921935	0.999752305846537
ENSONIG00000002330	29.3055403580845	0.82456875622872	0.434758224156077	1.89661450989068	0.0578788341429496	0.999752305846537
ENSONIG00000006536	14.5281062250787	0.553848072615106	0.292043360707008	1.89645835904057	0.0578994612472621	0.999752305846537
ENSONIG00000021448	2.50384214263315	-1.4354007826351	0.757750814397694	-1.89429130970455	0.0581863538793321	0.999752305846537
ENSONIG00000016533	12.8216217897376	0.828740557678686	0.437542254989373	1.89408119610942	0.0582142332269344	0.999752305846537
ENSONIG00000006300	51.9638525214438	0.732436821509718	0.386912445132127	1.89302988499012	0.0583538953114697	0.999752305846537
ENSONIG00000018984	0.763123017471398	2.62105151066229	1.38473921107937	1.89281237195504	0.0583828256908686	0.999752305846537
ENSONIG00000019377	67.1999982070065	-0.282151684750451	0.149079366803591	-1.89262733535875	0.0584074459107602	0.999752305846537
ENSONIG00000002519	338.963306793732	-0.190978456227942	0.101085279797315	-1.88928058181043	0.0588542420729377	0.999752305846537
ENSONIG00000002331	2.67004023988537	-1.6231813682472	0.860160543994554	-1.88706791956441	0.0591511909152592	0.999752305846537
ENSONIG00000001821	409.096336611197	0.349144041812269	0.185125183698277	1.88598890133347	0.0592964502864109	0.999752305846537
ENSONIG00000017020	9.22836985082281	-0.722628693411411	0.383202728917002	-1.88576082287745	0.0593271924872312	0.999752305846537
ENSONIG00000002433	0.687023016008301	2.51430485304515	1.33370650296672	1.88520101495516	0.0594027038588147	0.999752305846537
ENSONIG00000017533	157.379963241437	-0.33957409082061	0.180131803900347	-1.88514234281732	0.0594106226413905	0.999752305846537
ENSONIG00000001651	0.739499947889747	-2.39518686397916	1.27184753714137	-1.88323426671299	0.0596686271315481	0.999752305846537
ENSONIG00000016047	10.9390956970434	1.55347202290418	0.825059948013043	1.88285957480464	0.0597194009034402	0.999752305846537
ENSONIG00000004099	89.7482284397188	0.541859956911474	0.287867086328006	1.88232688850736	0.0597916458752284	0.999752305846537
ENSONIG00000012077	3.22715820722655	-1.18290537665193	0.629242139130333	-1.87988900153255	0.0601232071636843	0.999752305846537
ENSONIG00000017353	116.327634866075	0.577070729815542	0.306975620191613	1.87985850294996	0.0601273647146689	0.999752305846537
ENSONIG00000003340	72.9341915230963	0.410218620922382	0.218227991043926	1.8797708715552	0.06013931190749	0.999752305846537
ENSONIG00000004623	285.556642354952	0.440699749808767	0.234540165424894	1.87899479396373	0.0602452040760988	0.999752305846537
ENSONIG00000003531	38.492838169744	-0.358773994757779	0.190963922899533	-1.87875274716959	0.060278261838341	0.999752305846537
ENSONIG00000001182	18.4305833879425	-0.579555222384486	0.308605884251408	-1.87797852199198	0.0603841033434536	0.999752305846537
ENSONIG00000020096	15.8687653539638	0.652798067120534	0.347772318244628	1.87708461218396	0.0605064980623551	0.999752305846537
ENSONIG00000003413	195.324107918974	-0.677056455751817	0.360715950914884	-1.87697952927947	0.0605208995794723	0.999752305846537
ENSONIG00000020140	635.808662648295	0.256643738531623	0.136738474524605	1.87689484926529	0.0605325069658905	0.999752305846537
ENSONIG00000002386	66.9541245221706	0.305272409280082	0.162688771672288	1.87641965786678	0.0605976773487108	0.999752305846537
ENSONIG00000010842	8.92478604377802	-0.773477225415074	0.412363627807261	-1.875716414486	0.0606942307364412	0.999752305846537
ENSONIG00000009736	1576.79806207704	0.253183578266638	0.135039194063709	1.87488958314718	0.0608079154312268	0.999752305846537
ENSONIG00000000557	3.82910949676595	-1.03448970273515	0.552009341132593	-1.87404383522319	0.0609243835239597	0.999752305846537
ENSONIG00000010703	42.2184773935652	-0.717665267621185	0.382954535336075	-1.87402211333356	0.0609273772816284	0.999752305846537
ENSONIG00000019100	235.95077036126	-0.25805452035665	0.137715878192055	-1.87381820995814	0.0609554856263471	0.999752305846537
ENSONIG00000020328	21.3135709767946	-0.618795087395839	0.330378483677317	-1.87298846010874	0.0610699785433216	0.999752305846537
ENSONIG00000005748	1.01294221196915	-2.40353894806636	1.28409330761687	-1.87177904737083	0.061237178178658	0.999752305846537
ENSONIG00000012718	76.3526856695271	-0.283325711730617	0.15149238786707	-1.87023068102423	0.0614517908726648	0.999752305846537
ENSONIG00000020772	64.4478344497258	0.672179806645799	0.359704045613913	1.86870238142187	0.0616642325221139	0.999752305846537
ENSONIG00000012888	322.62862297051	0.221299843213874	0.118440836767641	1.86844207836883	0.0617004765313823	0.999752305846537
ENSONIG00000011647	2.85865575645164	-1.74491730944869	0.934087785737112	-1.86804424176442	0.0617559044709258	0.999752305846537
ENSONIG00000013717	1.19433872078423	2.29677679797617	1.22990816022993	1.86743764473178	0.061840496942436	0.999752305846537
ENSONIG00000009218	163.978412904111	-0.198765422188132	0.106475262066344	-1.8667756090075	0.0619329299956422	0.999752305846537
ENSONIG00000018757	643.190030735117	-0.261458876160481	0.140091659662459	-1.86634148521366	0.0619936041609436	0.999752305846537
ENSONIG00000011861	31.2405727007135	-0.403394205019301	0.216142856854198	-1.86633142029494	0.0619950114409304	0.999752305846537
ENSONIG00000018988	984.718444679481	-0.271212832381631	0.145336112546459	-1.86610765645004	0.0620263049970547	0.999752305846537
ENSONIG00000010862	135.492772792277	0.570670769425944	0.305832921584183	1.86595598168415	0.062047524268627	0.999752305846537
ENSONIG00000008049	60.7012755692794	0.40974590208668	0.219595859216492	1.8659090547	0.0620540905615568	0.999752305846537
ENSONIG00000006791	166.803157195164	-0.231692849805698	0.124192391209982	-1.86559617339163	0.0620978854085191	0.999752305846537
ENSONIG00000001612	1.17180819851007	-2.38279239072545	1.27848666820658	-1.86376006100083	0.0623554067353374	0.999752305846537
ENSONIG00000009338	1403.56062567183	-0.174236887521327	0.0936548026311006	-1.86041593838635	0.0628267014305919	0.999752305846537
ENSONIG00000010604	12.4400525109116	-0.708821813726966	0.381031646615015	-1.86027019021636	0.0628473088414279	0.999752305846537
ENSONIG00000011040	370.28236968126	0.213882007766627	0.115053504147088	1.85897864956111	0.0630301647426814	0.999752305846537
ENSONIG00000005124	143.450788442913	-0.213560058589774	0.114890983584054	-1.85880607796811	0.0630546306454043	0.999752305846537
ENSONIG00000007381	86.748509593029	-0.647664145127123	0.348574361263957	-1.85803724283864	0.0631637257176363	0.999752305846537
ENSONIG00000006777	0.635903162698899	-2.68676343077698	1.44622529512641	-1.85777654410487	0.0632007533741144	0.999752305846537
ENSONIG00000011837	3.27668054645927	-1.26736711118739	0.682408896565802	-1.85719605586236	0.0632832659363522	0.999752305846537
ENSONIG00000016527	117.693001926936	-0.348069674201362	0.1874553291207	-1.85681397180896	0.0633376252232481	0.999752305846537
ENSONIG00000000791	407.477733571745	-0.271536996658068	0.146238462389608	-1.85680970806873	0.0633382320452976	0.999752305846537
ENSONIG00000008265	64.5772525414785	-0.375051872259465	0.202231216818727	-1.85456962658563	0.0636577088294519	0.999752305846537
ENSONIG00000017540	101.448513661077	-0.242294381894352	0.130722332460962	-1.8535041207799	0.0638101360589488	0.999752305846537
ENSONIG00000003464	1.02710918585921	-2.42859793864035	1.31125269119555	-1.85212046079848	0.0640085270085359	0.999752305846537
ENSONIG00000004131	3.90394182434393	-1.23390551022405	0.666252262612331	-1.85200948569539	0.0640244608014709	0.999752305846537
ENSONIG00000009182	20.6459199278418	-0.713392490406081	0.385492456436112	-1.85060039047563	0.0642270635079719	0.999752305846537
ENSONIG00000013080	4.79607442852677	1.27673374785597	0.689932494070711	1.85051981002234	0.0642386655185744	0.999752305846537
ENSONIG00000001870	3857.14070538082	0.205939357999592	0.111328984258115	1.8498269733794	0.064338491866232	0.999752305846537
ENSONIG00000000351	491.4597067133	0.60413619517414	0.326954626013186	1.84776769345902	0.0646359563786986	0.999752305846537
ENSONIG00000004664	11.8131789503087	-0.642217164456033	0.347780680702231	-1.8466154104917	0.0648028991235447	0.999752305846537
ENSONIG00000003670	700.159120547156	0.677284095386327	0.36686814246055	1.84612403476586	0.0648741977566486	0.999752305846537
ENSONIG00000000266	353.675164982241	-0.160503594584165	0.0869486685616096	-1.84595804903483	0.0648982969100889	0.999752305846537
ENSONIG00000018174	4.11076982959579	-1.03437715266386	0.560507121043289	-1.84543088540703	0.064974883778516	0.999752305846537
ENSONIG00000010843	228.368878339445	-0.319866636657153	0.173357346902956	-1.84512881842967	0.0650188019675335	0.999752305846537
ENSONIG00000015265	6.30184021784529	-0.915697129673762	0.496477089889452	-1.84438949615511	0.0651263969966907	0.999752305846537
ENSONIG00000020593	3.86799471192449	-1.6057051412374	0.870828060413124	-1.84388309728519	0.0652001789356283	0.999752305846537
ENSONIG00000004468	252.865580431606	0.761987576697477	0.413359756826643	1.84340048617031	0.0652705591604786	0.999752305846537
ENSONIG00000006828	123.097537822922	-0.464006392592212	0.251772851043179	-1.84295642151121	0.0653353734075327	0.999752305846537
ENSONIG00000004961	2.8760720434702	1.5745920451532	0.855099818881037	1.84141314310377	0.0655610382199524	0.999752305846537
ENSONIG00000003754	16.1454370741779	0.567655190398252	0.308518820546019	1.83993699118132	0.0657774884076668	0.999752305846537
ENSONIG00000000015	102.487608703883	0.231296099133463	0.125721187475574	1.83975433081556	0.0658043130545898	0.999752305846537
ENSONIG00000000240	11.2667949858191	1.14915396019888	0.624758861636518	1.83935599919101	0.0658628414452196	0.999752305846537
ENSONIG00000019721	224.083124389123	0.315730184519134	0.171657839218402	1.83929953887761	0.0658711408458619	0.999752305846537
ENSONIG00000014110	597.948985805222	-0.812010718656953	0.441528633087744	-1.83908960326834	0.0659020079546896	0.999752305846537
ENSONIG00000016962	1043.99135724142	0.435667475246097	0.237047428225721	1.83789159202034	0.0660783813158765	0.999752305846537
ENSONIG00000006519	40.0281857922459	-0.452072148692891	0.245993581212845	-1.83773961281428	0.066100783742058	0.999752305846537
ENSONIG00000013526	1493.78161873932	0.187651462630806	0.102165267786576	1.83674419591217	0.066247667495988	0.999752305846537
ENSONIG00000011050	106.472297530886	0.430413055305129	0.234390532267522	1.83630734202982	0.0663122145185412	0.999752305846537
ENSONIG00000018182	4.9499080998503	-1.5167439649788	0.826146610820002	-1.83592590602453	0.0663686156728584	0.999752305846537
ENSONIG00000006743	347.806496681238	0.326472301318671	0.177826781403233	1.83590063736449	0.0663723534263894	0.999752305846537
ENSONIG00000006579	37.6175799761708	0.631694679310355	0.344238826001366	1.83504773894345	0.0664986163499191	0.999752305846537
ENSONIG00000004644	95.9706701077639	-0.466793953969178	0.254455189455603	-1.8344839221706	0.0665821922481707	0.999752305846537
ENSONIG00000022228	2.43090447885294	-1.36253418112569	0.743791580435855	-1.83187631718989	0.0669698496977117	0.999752305846537
ENSONIG00000013137	658.148328051667	-0.154243132683364	0.0842051970410288	-1.83175312336374	0.0669882100762326	0.999752305846537
ENSONIG00000022258	3.79557380217534	-1.91912103820779	1.04836444707666	-1.83058576963309	0.0671623941625899	0.999752305846537
ENSONIG00000002301	285.26339589304	0.308962998235343	0.168793415227004	1.83042091908521	0.0671870219825386	0.999752305846537
ENSONIG00000005381	42.2037342530792	0.861043302463847	0.4704747260251	1.8301584651285	0.0672262465840382	0.999752305846537
ENSONIG00000015545	114.636283866401	0.580685078155428	0.317406910293511	1.82946577192809	0.0673298623696151	0.999752305846537
ENSONIG00000000866	9.71837153066254	-0.685832404488379	0.37489891821991	-1.82937952380561	0.0673427729004625	0.999752305846537
ENSONIG00000013715	2.58154701712815	1.77521006363269	0.971688644197781	1.82693301422524	0.067709841659992	0.999752305846537
ENSONIG00000005562	245.299353821207	-0.456510481128633	0.249957520071278	-1.82635225776946	0.0677972183470182	0.999752305846537
ENSONIG00000008313	4.77636099782313	-1.03750218840776	0.568127276460765	-1.8261791527966	0.0678232804854705	0.999752305846537
ENSONIG00000014912	178.37776160465	0.453671778700593	0.248453664784207	1.82598143237142	0.0678530587298506	0.999752305846537
ENSONIG00000001354	208.592538334118	0.211715696661377	0.115955363156724	1.82583789915111	0.0678746826929904	0.999752305846537
ENSONIG00000009731	2.63447808061681	1.50345120570864	0.824679562312966	1.82307319644485	0.0682923055435635	0.999752305846537
ENSONIG00000000998	1.1366554611053	2.24229005823547	1.23001495059749	1.82297788912749	0.0683067397981647	0.999752305846537
ENSONIG00000000810	19.3525113022815	-0.470494751267324	0.258131288039286	-1.82269555481285	0.0683495139366627	0.999752305846537
ENSONIG00000008218	123.209681027978	-0.245552835063198	0.134759260985224	-1.82215925842842	0.0684308244085087	0.999752305846537
ENSONIG00000011412	41.8565366366938	-0.438634023727988	0.240792312347809	-1.82162802230334	0.0685114460451869	0.999752305846537
ENSONIG00000018017	8.62771120588458	-0.774289925511698	0.425118303686359	-1.82135165387503	0.0685534192275984	0.999752305846537
ENSONIG00000005386	14.1842251728	0.893900183696517	0.490793534095009	1.82133651239886	0.0685557194349161	0.999752305846537
ENSONIG00000007631	18.177889305166	0.700750407789123	0.385104726344063	1.81963595835761	0.0688144619050361	0.999752305846537
ENSONIG00000015262	27.384156831938	-0.493341609535926	0.271173865504315	-1.81928154698255	0.0688684871749248	0.999752305846537
ENSONIG00000006974	3.06255444201144	2.46598137593534	1.35578830873968	1.81885428576064	0.0689336637554376	0.999752305846537
ENSONIG00000018980	51.7749972209507	0.491191168835654	0.270073223120575	1.81873331669153	0.0689521261897288	0.999752305846537
ENSONIG00000018844	9.37568308373916	0.770098118210027	0.423457212545754	1.81859724051062	0.0689728991433516	0.999752305846537
ENSONIG00000012993	51.2485206349969	-0.412855947705886	0.227067202320074	-1.81821039536975	0.0690319817690241	0.999752305846537
ENSONIG00000003028	191.420707660948	-0.164559937183228	0.0905205765057121	-1.81792851454988	0.0690750594379514	0.999752305846537
ENSONIG00000012191	38.4376421020867	-0.353778449709693	0.194649728887879	-1.81751319013382	0.0691385704974261	0.999752305846537
ENSONIG00000017670	689.887680656759	-0.290481042290661	0.159829400928052	-1.81744435381712	0.0691491015214443	0.999752305846537
ENSONIG00000008033	19.5591817047212	-0.646168140694426	0.355887991666006	-1.81565030522537	0.0694240316489396	0.999752305846537
ENSONIG00000012680	4.27309952646782	-1.04963547290993	0.578398152528923	-1.81472825997217	0.0695656799123862	0.999752305846537
ENSONIG00000013961	22.0518322785018	0.628892507289682	0.346624669829589	1.81433279864028	0.0696265049285017	0.999752305846537
ENSONIG00000005272	87.5726193525652	-0.246022606160139	0.135605795311064	-1.81424846626792	0.0696394815475524	0.999752305846537
ENSONIG00000016968	273.578579747594	-0.26459049445604	0.146044504235864	-1.81171140838495	0.0700307999311618	0.999752305846537
ENSONIG00000011023	56.2193138985514	-1.03000053604468	0.568667067153074	-1.81125406329785	0.0701015329178005	0.999752305846537
ENSONIG00000009369	90.5969192059933	0.473955996224941	0.261674567027393	1.81124211500205	0.0701033816266653	0.999752305846537
ENSONIG00000017158	336.221697823671	0.283859556756752	0.156782040489708	1.81053618048419	0.0702126788973784	0.999752305846537
ENSONIG00000013713	15.5402498907285	0.512476282064942	0.28327507259574	1.80911181971981	0.0704336331745945	0.999752305846537
ENSONIG00000014009	2.74760000253244	-1.51757867841231	0.839021983046093	-1.80874721887822	0.0704902835620863	0.999752305846537
ENSONIG00000009018	70.8118226473959	-0.319175167629734	0.176471992093546	-1.80864489510915	0.0705061889820248	0.999752305846537
ENSONIG00000008416	565.538372379236	0.262332358936173	0.145160644560554	1.80718651209034	0.0707332032414398	0.999752305846537
ENSONIG00000000068	5.9881695599522	0.821430549231952	0.454721199179542	1.80644876621998	0.0708482700753893	0.999752305846537
ENSONIG00000016276	2.35363235956918	1.94649957677093	1.07770319621294	1.80615552000861	0.0708940505420183	0.999752305846537
ENSONIG00000018319	104.934886038934	0.242192566170572	0.134154450275572	1.80532636579014	0.0710236261690278	0.999752305846537
ENSONIG00000018736	63.1942081146343	0.338752689490131	0.187657511358736	1.80516456302436	0.0710489344373822	0.999752305846537
ENSONIG00000011127	804.285049365788	-0.160097193223607	0.0888377423225526	-1.80213036754497	0.0715248969088021	0.999752305846537
ENSONIG00000007688	56.4600785585145	-0.402072423148202	0.223251505049841	-1.80098415488146	0.0717053774447504	0.999752305846537
ENSONIG00000021366	179.325157467465	-0.180015878225597	0.10001329487415	-1.79991948522561	0.0718733524554972	0.999752305846537
ENSONIG00000018298	101.23161051311	0.31350099480724	0.17421201474815	1.79953716315406	0.0719337507587786	0.999752305846537
ENSONIG00000017558	54.1751684750998	0.731942960866316	0.406829971790426	1.79913726032793	0.0719969709065633	0.999752305846537
ENSONIG00000003344	34.7305170201619	-0.435753549184105	0.242260430627297	-1.7986988137344	0.0720663366839133	0.999752305846537
ENSONIG00000009212	36.4418714093721	-0.477986384302138	0.265745536671733	-1.79866194664477	0.0720721718478786	0.999752305846537
ENSONIG00000021798	0.90779435584739	-2.36847836977688	1.31710821910027	-1.79824127997227	0.0721387805565223	0.999752305846537
ENSONIG00000004741	1.79700937819726	-1.78947714852113	0.995226864169212	-1.79805953089393	0.0721675744477805	0.999752305846537
ENSONIG00000006660	366.769647600109	0.337487429766403	0.187730258436286	1.79772527123508	0.0722205546461195	0.999752305846537
ENSONIG00000018083	6.4573925975271	-0.845858425731229	0.470563127685788	-1.79754506030069	0.0722491313140514	0.999752305846537
ENSONIG00000002421	70.7491888068776	-0.70157642483026	0.39030511493018	-1.7975076369567	0.0722550668233733	0.999752305846537
ENSONIG00000014663	106.686416249194	-0.224624086551357	0.124986174979897	-1.79719146207559	0.0723052295090349	0.999752305846537
ENSONIG00000010040	139.669934395649	0.353849749782249	0.196918086868312	1.79693879526102	0.0723453368264689	0.999752305846537
ENSONIG00000006686	5.91114423046052	-1.02400252158658	0.569885040381549	-1.79685804860046	0.072358158067928	0.999752305846537
ENSONIG00000019419	1.55172793767055	-1.58151885768106	0.880283073809864	-1.79660259833948	0.0723987316206363	0.999752305846537
ENSONIG00000015064	167.054732502358	0.447506208262345	0.249096930185804	1.79651434455072	0.0724127534324576	0.999752305846537
ENSONIG00000021420	4.14864204493372	1.10020216332702	0.612681916623895	1.79571509044945	0.0725398406479235	0.999752305846537
ENSONIG00000016243	77.5188328215601	-0.368397540789343	0.205208088311753	-1.79523889053374	0.0726156466606987	0.999752305846537
ENSONIG00000018360	65.0141542854687	0.357237604923675	0.198997011948463	1.79519079922765	0.0726233058940355	0.999752305846537
ENSONIG00000020345	301.332080802501	-0.167985645022983	0.0936543422754544	-1.79367705694742	0.0728647293555384	0.999752305846537
ENSONIG00000013051	362.876814163993	0.299893363556652	0.167218425382824	1.79342296083752	0.0729053188963114	0.999752305846537
ENSONIG00000009543	19.7786904571063	-0.487971726056831	0.272131757214307	-1.7931450965223	0.0729497263695093	0.999752305846537
ENSONIG00000003137	114.118629209184	0.479442334126907	0.26744173913234	1.79269823656681	0.0730211886568973	0.999752305846537
ENSONIG00000010231	556.219034622176	-0.612648279191381	0.341870010233198	-1.79205037251872	0.0731248974322625	0.999752305846537
ENSONIG00000010844	3505.93880081336	0.29948206396593	0.167200625850189	1.79115396514284	0.0732685912149012	0.999752305846537
ENSONIG00000016353	4.01767522429995	-1.02564341371747	0.572624937714484	-1.79112599917691	0.0732730778621066	0.999752305846537
ENSONIG00000016762	92.3628011264928	0.272965714571704	0.152423011322354	1.79084320801416	0.0733184593567043	0.999752305846537
ENSONIG00000021436	0.8561724217288	-2.13074118830343	1.19029784103111	-1.79009077800027	0.073439319091952	0.999752305846537
ENSONIG00000002808	55.5559339110351	-0.544474063853256	0.304372557423235	-1.78884084840854	0.0736404502744655	0.999752305846537
ENSONIG00000003472	18.53862272021	0.462715685345988	0.258705888320704	1.78857809673193	0.0736827879454093	0.999752305846537
ENSONIG00000005800	1846.41288774959	-0.318600162034713	0.178142035997435	-1.78846143893461	0.0737015916143755	0.999752305846537
ENSONIG00000018565	119.548018885212	0.634143824803257	0.35458215287591	1.78842567134275	0.0737073576553231	0.999752305846537
ENSONIG00000006790	66.5135587276817	0.515943468201715	0.2885062979976	1.78832653492371	0.073723341219843	0.999752305846537
ENSONIG00000011383	194.611850471428	-0.186771909224749	0.104462211384529	-1.78793753979834	0.0737860854975575	0.999752305846537
ENSONIG00000018085	979.709604752125	0.251714678591897	0.140850628176529	1.78710369879516	0.073920729795252	0.999752305846537
ENSONIG00000021071	253.588831249458	0.323684143052043	0.181144239704248	1.78688620505139	0.0739558825595614	0.999752305846537
ENSONIG00000010050	56.2918301825229	0.446069357871176	0.249951596811859	1.78462295724774	0.0743224951007928	0.999752305846537
ENSONIG00000013364	135.775681306434	-0.405696707660883	0.227532061691123	-1.78303094801479	0.0745812656465454	0.999752305846537
ENSONIG00000003811	1.90484405068353	-1.64646956467447	0.924194155451808	-1.78151912664884	0.0748276831105595	0.999752305846537
ENSONIG00000009376	35.4835873544887	-0.39032875980171	0.219318364851727	-1.77973586510002	0.0751191980028179	0.999752305846537
ENSONIG00000002634	616.598546244052	-0.474277642166984	0.26649788556432	-1.77966756157439	0.0751303821901858	0.999752305846537
ENSONIG00000017174	27.3702880425273	-0.392582805273399	0.220616893792925	-1.77947753013822	0.0751615055588068	0.999752305846537
ENSONIG00000008802	40.3116241845802	0.507205085394761	0.285263188110556	1.77802501877035	0.0753997459246421	0.999752305846537
ENSONIG00000015437	68.5466634645882	0.628220701189663	0.35343309648073	1.77748124735657	0.0754890935385461	0.999752305846537
ENSONIG00000009039	15.7809123460064	0.56922733576732	0.320667086924807	1.77513489527785	0.0758756164145146	0.999752305846537
ENSONIG00000009452	77.6969036739697	-0.26089140473888	0.147005438129283	-1.77470580720586	0.0759464759632549	0.999752305846537
ENSONIG00000006277	32.3164137037009	-0.363392651709065	0.204810527846466	-1.77428697406355	0.0760156940747442	0.999752305846537
ENSONIG00000005950	60.9567014693447	-0.78680517687121	0.443555853959365	-1.77385817332329	0.0760866127819092	0.999752305846537
ENSONIG00000021939	0.542610578147534	-2.71709926088128	1.53308385303366	-1.77230961992373	0.0763431752288528	0.999752305846537
ENSONIG00000005500	163.859340518522	0.457450643430526	0.258245230150015	1.77138080407058	0.0764973985200763	0.999752305846537
ENSONIG00000000399	45.663339741899	0.513268442436456	0.289800588554673	1.77110904086251	0.0765425708845704	0.999752305846537
ENSONIG00000008985	11.1894969597379	0.719078790070011	0.406071623239834	1.77081763146328	0.0765910329935554	0.999752305846537
ENSONIG00000009958	30.8755500154336	-0.841186032107667	0.475171044380289	-1.77028049595221	0.0766804255207762	0.999752305846537
ENSONIG00000007748	93.3404434828625	0.350733954263516	0.198204004125412	1.76956038709284	0.0768004027421552	0.999752305846537
ENSONIG00000010161	56.2415367817623	0.424971769750013	0.24019636377491	1.76926812326042	0.0768491404091995	0.999752305846537
ENSONIG00000011239	515.79379852758	-0.177460023725745	0.10032126691826	-1.76891729118948	0.0769076781585123	0.999752305846537
ENSONIG00000010460	3.15948201046752	-1.16688682062642	0.659697708907741	-1.76882048379164	0.0769238372606856	0.999752305846537
ENSONIG00000007816	271.391333036263	-0.209491103575292	0.118504396526723	-1.76779182642436	0.077095711856365	0.999752305846537
ENSONIG00000020958	70.0642494133492	-0.245114276979864	0.138675179111992	-1.76754253031765	0.0771374129101716	0.999752305846537
ENSONIG00000013606	32.9194122385183	-0.834791953177283	0.472453038650434	-1.766931070148	0.0772397728623305	0.999752305846537
ENSONIG00000006295	228.982233653998	0.18789743772955	0.106396858902231	1.76600549741991	0.0773949265774026	0.999752305846537
ENSONIG00000015392	526.771001556176	-0.185389234890431	0.105002848506322	-1.76556386352956	0.0774690470762847	0.999752305846537
ENSONIG00000004832	607.113722191248	0.354902142328277	0.201127076439777	1.76456670384976	0.0776366155262967	0.999752305846537
ENSONIG00000020007	146.807028374523	0.341419564829403	0.193561650759124	1.76388020814247	0.0777521497112344	0.999752305846537
ENSONIG00000002914	21.7514594294869	0.503651147891233	0.285595986213424	1.7635091955209	0.0778146477540467	0.999752305846537
ENSONIG00000016341	130.305931875459	-0.183752064059299	0.104253034697996	-1.76255841944168	0.0779749952324105	0.999752305846537
ENSONIG00000018991	5.25269043974901	-0.946135711173983	0.536911292696687	-1.76218255053256	0.0780384593223523	0.999752305846537
ENSONIG00000005285	103.075525134205	0.751346903034343	0.426511657240932	1.76160930253288	0.0781353311248347	0.999752305846537
ENSONIG00000015729	75.9015855785572	-0.517673974112563	0.293884799171592	-1.76148605022033	0.0781561720188809	0.999752305846537
ENSONIG00000003105	1.73358799063007	-1.76989659240174	1.00540490069949	-1.76038190302272	0.0783430756361272	0.999752305846537
ENSONIG00000009696	530.944545830545	-0.207473701699753	0.117860196454013	-1.76033731439354	0.0783506309757409	0.999752305846537
ENSONIG00000000546	624.628337812547	0.393026607464683	0.223347379332738	1.75970995781938	0.0784569965697172	0.999752305846537
ENSONIG00000015754	32.9600396266412	0.447164301712678	0.254133432799287	1.75956503159443	0.0784815848867395	0.999752305846537
ENSONIG00000006560	1113.73864764735	0.387926808950298	0.220567815539895	1.75876434193606	0.0786175436916771	0.999752305846537
ENSONIG00000001235	705.006066071818	-0.0907383704211713	0.0515972032849196	-1.75859086625518	0.0786470254766514	0.999752305846537
ENSONIG00000006677	1199.43446999498	0.299873959147538	0.170560493036802	1.75816775507816	0.0787189699585768	0.999752305846537
ENSONIG00000009875	341.658416417438	-0.139908283373363	0.0795888528077339	-1.75788792572932	0.0787665806649297	0.999752305846537
ENSONIG00000006745	16.8002334537206	0.54205738205779	0.308487686234581	1.75714430833261	0.0788932150270322	0.999752305846537
ENSONIG00000004010	22.2301827539087	-0.453200074203711	0.258139182615453	-1.75564232292018	0.0791495008259848	0.999752305846537
ENSONIG00000002455	727.097378717962	0.200273786277292	0.114076238734162	1.7556135133803	0.0791544232472289	0.999752305846537
ENSONIG00000019673	18.5825993042073	-0.464194449241164	0.264485942195682	-1.75508174607529	0.0792453261576351	0.999752305846537
ENSONIG00000019050	122.488505265003	0.454400506427764	0.258977613202607	1.75459376896902	0.0793288180376442	0.999752305846537
ENSONIG00000004867	61.0379564772309	-0.428080343644194	0.243997254986377	-1.75444737551697	0.0793538796003	0.999752305846537
ENSONIG00000000454	1464.25498340554	-0.10165312193852	0.05797164523485	-1.75349727486103	0.0795166868850673	0.999752305846537
ENSONIG00000020929	194.693242675264	-0.202596939782281	0.115665607104939	-1.75157460245267	0.0798469828892794	0.999752305846537
ENSONIG00000000966	138.284862010823	0.438533689244527	0.250368712404577	1.75155148194352	0.0798509615376959	0.999752305846537
ENSONIG00000008320	234.958767620743	0.231168967122204	0.131979834579812	1.75154763497153	0.0798516235521172	0.999752305846537
ENSONIG00000009868	11.2031077620417	-0.904176794085259	0.516642105907074	-1.75010279601154	0.0801005773945115	0.999752305846537
ENSONIG00000002516	1.07500363863971	-2.42468667899241	1.3859506461891	-1.74947548504665	0.0802088627623764	0.999752305846537
ENSONIG00000004656	125.011788629277	0.589313441418232	0.337105883842815	1.74815531162018	0.0804371374191075	0.999752305846537
ENSONIG00000001049	10.8197063865669	-0.569706165235867	0.326043769912718	-1.74733032128901	0.0805800563990494	0.999752305846537
ENSONIG00000001699	197.536573104529	0.320464561219087	0.183431985751673	1.74704842182173	0.0806289391118476	0.999752305846537
ENSONIG00000004763	3.70027836512075	-1.25774336526712	0.720401249957654	-1.74589281367995	0.0808295788527657	0.999752305846537
ENSONIG00000020230	2.17393594184875	-1.54974240532619	0.887739223932211	-1.74571807074341	0.0808599534392803	0.999752305846537
ENSONIG00000017167	32.7488918731088	-0.387677831442357	0.222081909303045	-1.74565246065741	0.0808713604661581	0.999752305846537
ENSONIG00000010629	5.97956669291627	0.792344879489914	0.454289783064749	1.74413977383459	0.0811347200438138	0.999752305846537
ENSONIG00000007193	27.8055883198976	0.365454065985798	0.209607872389837	1.74351307429003	0.0812440325284922	0.999752305846537
ENSONIG00000014821	0.764621724032853	-2.42243235905688	1.38963710985222	-1.74321219682633	0.0812965557349683	0.999752305846537
ENSONIG00000018048	3.18028250796849	1.44033183752345	0.826295319441912	1.74311992774722	0.0813126683703237	0.999752305846537
ENSONIG00000014778	665.529565868851	0.56643021110401	0.325006644323892	1.74282655753807	0.0813639158334226	0.999752305846537
ENSONIG00000011084	279.844226578504	0.254820537829873	0.146256481872965	1.74228543286856	0.0814585111217931	0.999752305846537
ENSONIG00000003402	9.01025838722072	-0.777430247289015	0.44625568436494	-1.7421184189404	0.0814877252397921	0.999752305846537
ENSONIG00000011502	496.282310395911	0.21443339970299	0.123099199248992	1.74195608916397	0.0815161281517993	0.999752305846537
ENSONIG00000002610	40.7735584988946	0.345956211308775	0.19860363022477	1.74194303959721	0.0815184117890099	0.999752305846537
ENSONIG00000014172	108.144771416929	-0.303864183675959	0.174466622034151	-1.74167517048893	0.081565299594627	0.999752305846537
ENSONIG00000007963	8.10759569897465	-0.778620270089114	0.447216514285249	-1.74103648952571	0.0816771825935919	0.999752305846537
ENSONIG00000014016	156.045460366946	-0.221404745033537	0.127190990921335	-1.74072663031984	0.0817315080198378	0.999752305846537
ENSONIG00000006384	2.34211009387695	1.61481603412698	0.92780499615733	1.74046921585358	0.0817766609683753	0.999752305846537
ENSONIG00000008775	0.803557632562853	-2.57202997108539	1.47780585239834	-1.74043834439499	0.0817820774748942	0.999752305846537
ENSONIG00000018187	66.4689684280965	0.496196730643105	0.285174211053849	1.73997756953348	0.0818629566481203	0.999752305846537
ENSONIG00000008294	15.1236599289308	0.644213390255584	0.370311036012366	1.73965485121019	0.0819196415736576	0.999752305846537
ENSONIG00000004920	27.5929843777957	-0.367676197643726	0.211411711114074	-1.739147730777	0.0820087807350482	0.999752305846537
ENSONIG00000015094	1.03347096666982	-2.18815157819576	1.25819585314964	-1.73911841524367	0.0820139360811177	0.999752305846537
ENSONIG00000019424	10.908654009934	-0.974418668692338	0.560366671665806	-1.7388947593826	0.0820532762156312	0.999752305846537
ENSONIG00000017706	475.132949429964	0.3610554439812	0.207801764093877	1.73749941707949	0.0822990568223248	0.999752305846537
ENSONIG00000005180	352.061182203696	0.263774914176926	0.151855105490234	1.73701709485092	0.0823841534968573	0.999752305846537
ENSONIG00000000051	204.626077477754	0.294924417335523	0.16984376421154	1.73644536615542	0.0824851166431035	0.999752305846537
ENSONIG00000002922	31.7448935954625	-0.396465711281866	0.228363095375572	-1.7361198867524	0.0825426387394605	0.999752305846537
ENSONIG00000019045	233.061531742711	0.462782023381977	0.266594265711571	1.73590389180637	0.0825808295536651	0.999752305846537
ENSONIG00000012302	214.126148765337	0.510210725821422	0.293969844968595	1.73558864813474	0.0826365945852778	0.999752305846537
ENSONIG00000008744	127.850162506767	-0.200973541340732	0.115999195936106	-1.7325425380658	0.0831770101192907	0.999752305846537
ENSONIG00000011530	33.272409325865	-0.510242242890999	0.294583556369448	-1.73207985258717	0.0832593458477301	0.999752305846537
ENSONIG00000019374	47.5997306753011	0.303467684209849	0.175262777681299	1.73150105358755	0.0833624371324298	0.999752305846537
ENSONIG00000000808	1089.02374434693	0.149863644552903	0.086564156613155	1.73124362803679	0.0834083210243368	0.999752305846537
ENSONIG00000017370	255.957424226033	0.165678774524336	0.0957154632099226	1.73095097665641	0.0834605084611555	0.999752305846537
ENSONIG00000003129	151.529651225479	-0.184731348986729	0.106769154645755	-1.73019398345563	0.0835956229402277	0.999752305846537
ENSONIG00000019422	48.514341944663	-0.427738215294315	0.24722156972715	-1.73018161710726	0.0835978316591579	0.999752305846537
ENSONIG00000020089	10.0382018346751	-0.787826886527282	0.455538166988155	-1.72944210522708	0.0837299997466225	0.999752305846537
ENSONIG00000012304	93.7522117458283	-0.355608414755908	0.205628123453761	-1.7293763556417	0.083741758922595	0.999752305846537
ENSONIG00000011916	104.951615037351	-0.208755315615859	0.120791925296111	-1.72822243791639	0.0839483524505702	0.999752305846537
ENSONIG00000012843	193.763394151496	0.376502671462359	0.217936809805077	1.72757723580107	0.0840640469837912	0.999752305846537
ENSONIG00000019923	76.7808444370894	-0.343955192061663	0.199101651277108	-1.72753560734135	0.0840715160285505	0.999752305846537
ENSONIG00000010498	45.9661858224786	-0.867184661203659	0.502312493668113	-1.72638481450279	0.0842782058826508	0.999752305846537
ENSONIG00000006569	708.251322531134	0.237577406552393	0.137641325176415	1.72606160430299	0.0843363304404749	0.999752305846537
ENSONIG00000005903	25.2889911427906	-0.496035558459845	0.28747145745572	-1.72551237903767	0.0844351748485891	0.999752305846537
ENSONIG00000007512	178.34450566474	-0.255025884696845	0.147798179684397	-1.72550085015538	0.0844372507126859	0.999752305846537
ENSONIG00000013448	315.512176651094	-0.138780405648645	0.0804335062603279	-1.7254053951033	0.0844544397168521	0.999752305846537
ENSONIG00000004496	3.76762487380259	1.65123743806923	0.957156227435935	1.72514934421168	0.0845005618926769	0.999752305846537
ENSONIG00000009166	146.083532745701	0.244329662895526	0.141647227882719	1.72491665772538	0.0845424931362777	0.999752305846537
ENSONIG00000002305	135.70323312259	-0.345350430762091	0.200315042662594	-1.72403642867596	0.0847012670388925	0.999752305846537
ENSONIG00000001578	42.6399392239479	0.561876482448978	0.32605978298935	1.72323148012195	0.0848466730728862	0.999752305846537
ENSONIG00000012083	429.949769703259	-0.239338094171277	0.138926757864043	-1.7227645548707	0.0849311110076267	0.999752305846537
ENSONIG00000002917	15.8214734178123	-0.540430772601051	0.313701418088439	-1.72275527440776	0.0849327899586671	0.999752305846537
ENSONIG00000016838	469.031119376813	-0.165702457420135	0.0962528770038794	-1.72153251495492	0.0851542372066464	0.999752305846537
ENSONIG00000004103	198.225131852164	0.297391901535442	0.172764501512682	1.72137157188864	0.0851834194598484	0.999752305846537
ENSONIG00000019987	65.9012847192896	0.395277053840963	0.229662313814758	1.72112284020524	0.0852285354809722	0.999752305846537
ENSONIG00000013058	1.15841084086672	2.0375859770271	1.18404790218212	1.72086447961435	0.0852754184892204	0.999752305846537
ENSONIG00000021791	5.03387637103817	-1.72724135496354	1.00382234548683	-1.72066438123159	0.0853117433616495	0.999752305846537
ENSONIG00000000689	335.96503549891	0.441651536831638	0.256693820434673	1.72053825091608	0.085334646863699	0.999752305846537
ENSONIG00000021680	2.18068905041862	-1.52585404676574	0.88690645932768	-1.72042274663601	0.0853556251865898	0.999752305846537
ENSONIG00000003728	16.7377121455399	-0.629271314779272	0.365852430809608	-1.72001403239753	0.085429890889	0.999752305846537
ENSONIG00000019294	52.0472437692672	0.293180168649214	0.170516902270361	1.71936133454011	0.0855485981108246	0.999752305846537
ENSONIG00000016043	210.542102673824	0.407203181169634	0.236922284721988	1.71872047261176	0.0856652823994842	0.999752305846537
ENSONIG00000010194	183.311793810371	-0.199553610269466	0.116158233092432	-1.71794633024999	0.0858064050880202	0.999752305846537
ENSONIG00000011038	64.4624194252697	-0.5396203874788	0.314145351549664	-1.71774111829724	0.085843845793003	0.999752305846537
ENSONIG00000006476	76.8687588872012	0.510911352714598	0.297450307008858	1.71763599053668	0.0858630313554648	0.999752305846537
ENSONIG00000018963	4.05194591960236	-1.00419005592489	0.584642655485608	-1.71761339427211	0.0858671555715575	0.999752305846537
ENSONIG00000000223	4.7950054657456	-1.00576156184006	0.586048865132293	-1.71617355084038	0.0861302825902095	0.999752305846537
ENSONIG00000021030	2.61585023578281	1.06329072717424	0.619669444737445	1.71589988211338	0.086180368313171	0.999752305846537
ENSONIG00000017572	696.368886793712	0.169805576839618	0.0989961603232768	1.71527437311821	0.086294934739041	0.999752305846537
ENSONIG00000000611	339.550762719509	-0.204750528320144	0.119379683903503	-1.71512037580572	0.0863231593064528	0.999752305846537
ENSONIG00000017986	249.476917899294	-0.340661992204475	0.198647263092376	-1.71490906494925	0.0863619004125007	0.999752305846537
ENSONIG00000008814	18.3090695604224	-0.772142497995128	0.450413486860715	-1.71429701933837	0.0864741902865449	0.999752305846537
ENSONIG00000000496	104.784882986604	0.297063663319165	0.173302677161488	1.71413199256208	0.0865044873473483	0.999752305846537
ENSONIG00000004615	99.2896079649492	-0.387291322141152	0.225969711654211	-1.71390811319794	0.0865456027838268	0.999752305846537
ENSONIG00000006640	143.809487157211	-0.293239631612144	0.171118600782731	-1.71366309840547	0.0865906178252163	0.999752305846537
ENSONIG00000018470	381.456706900323	0.168061110404084	0.0980879326082593	1.71337193001387	0.0866441369618242	0.999752305846537
ENSONIG00000014011	162.961931274083	-0.228270560359596	0.133246060712448	-1.71315053622647	0.0866848488272684	0.999752305846537
ENSONIG00000010944	174.371028410708	0.334326213147207	0.195196966986507	1.71276336056142	0.0867560832673729	0.999752305846537
ENSONIG00000016091	68.6087171287703	0.297205687512237	0.173545931761813	1.71254770708278	0.0867957807198485	0.999752305846537
ENSONIG00000002350	7.68895540956562	-0.840945989875489	0.491205672660695	-1.71200382381655	0.0868959637848491	0.999752305846537
ENSONIG00000004480	57.2238547436926	-0.493698074640732	0.288385419460759	-1.71193840369558	0.0869080204299874	0.999752305846537
ENSONIG00000011567	5.96942374416668	-0.856740806711769	0.500450880726718	-1.71193785385625	0.086908121768719	0.999752305846537
ENSONIG00000009024	8.37270707091699	-0.713416837163551	0.416745755895641	-1.71187547100588	0.0869196199266319	0.999752305846537
ENSONIG00000020258	24.1080027248423	0.535764396508496	0.312982240818307	1.71180446247593	0.086932709429769	0.999752305846537
ENSONIG00000008727	51.9003637578675	-0.307839616418432	0.179928064509545	-1.71090383958474	0.0870988657149893	0.999752305846537
ENSONIG00000005965	379.464676860014	-0.17224701105515	0.10070626502974	-1.71039022253763	0.0871937378444589	0.999752305846537
ENSONIG00000018450	2.12749145648287	-1.64488209346397	0.961935348714336	-1.70997156478595	0.0872711313664007	0.999752305846537
ENSONIG00000001471	120.707689810402	0.317387500845345	0.185616077307946	1.70991384716521	0.0872818054544962	0.999752305846537
ENSONIG00000009070	0.817539330192148	-2.59728542489755	1.51913416802885	-1.70971430934745	0.0873187153741602	0.999752305846537
ENSONIG00000014403	237.802611205306	-0.445868296027809	0.260834705029565	-1.70939022848693	0.0873786897396958	0.999752305846537
ENSONIG00000000191	95.2811227944634	0.477475296572286	0.279328520245663	1.70936822402653	0.0873827630872495	0.999752305846537
ENSONIG00000011041	89.0405417829612	0.422718470648641	0.247383075341595	1.70876067437086	0.0874952899463539	0.999752305846537
ENSONIG00000015641	264.57384069107	0.570010203137294	0.333636258622735	1.70847798584698	0.087547687731137	0.999752305846537
ENSONIG00000009289	831.499249927977	0.274832217930703	0.160891138215982	1.7081874177667	0.0876015724133447	0.999752305846537
ENSONIG00000014642	1268.39435192925	0.575257941296581	0.336941982055205	1.70729078575412	0.0877680178964845	0.999752305846537
ENSONIG00000014897	43.0633608320263	-0.439043887628933	0.257193980604942	-1.70705351111354	0.0878121068194455	0.999752305846537
ENSONIG00000015878	89.0095535552994	-0.255811462532804	0.149856634852933	-1.70704128505124	0.0878143790754336	0.999752305846537
ENSONIG00000008076	1.19903110595958	2.18197934810138	1.27836139447178	1.70685641598476	0.0878487434115795	0.999752305846537
ENSONIG00000005472	1200.215374306	0.164356049194208	0.0963384673708178	1.70602723584529	0.0880030087780471	0.999752305846537
ENSONIG00000016192	579.553635579303	0.252475522503713	0.147998761353381	1.70592996991962	0.0880211189882813	0.999752305846537
ENSONIG00000012682	1710.44289923645	-0.21128748860153	0.123885791425613	-1.70550219012321	0.0881008041632365	0.999752305846537
ENSONIG00000016050	958.848491041634	0.164155876268993	0.0962573454385276	1.70538544898714	0.0881225603531112	0.999752305846537
ENSONIG00000009981	33.5634328932612	-0.803578908359388	0.471240144996492	-1.70524289344103	0.0881491332600005	0.999752305846537
ENSONIG00000001236	21.4558933927738	0.462684084256969	0.27133741620999	1.70519823885584	0.0881574583766831	0.999752305846537
ENSONIG00000014262	194.668231612293	-0.276864633457441	0.162379328430815	-1.70504851900164	0.0881853758196581	0.999752305846537
ENSONIG00000008068	241.381280557234	0.334200284142595	0.196063950761911	1.70454733184699	0.0882788813214762	0.999752305846537
ENSONIG00000008847	1.43196799199949	2.24473685697034	1.31698310479696	1.70445379959252	0.0882963402975247	0.999752305846537
ENSONIG00000006426	91.7618083121724	0.219491501671699	0.128788439457599	1.70427953468574	0.0883288764669524	0.999752305846537
ENSONIG00000000366	60.8628987175565	0.386683048975431	0.226895361869266	1.70423514077045	0.0883371665876462	0.999752305846537
ENSONIG00000016018	123.222707300458	-0.304704058459791	0.178798749810013	-1.70417331655597	0.0883487126877766	0.999752305846537
ENSONIG00000005898	153.971530762157	-0.1597034956975	0.0938539386883261	-1.70161740604035	0.0888271124301235	0.999752305846537
ENSONIG00000014623	617.699107249147	0.41593024828669	0.244453810013603	1.7014676443928	0.0888552085133743	0.999752305846537
ENSONIG00000011401	360.897639289168	-0.158917354217325	0.0934052604984179	-1.70137477663817	0.0888726345957023	0.999752305846537
ENSONIG00000010591	1698.05850201776	0.223073700163455	0.131152380422163	1.70087420026543	0.088966612207779	0.999752305846537
ENSONIG00000017606	2053.44320553011	0.17299773095327	0.101723611548776	1.70066446048584	0.0890060122981831	0.999752305846537
ENSONIG00000017529	451.545356006071	0.390037931581273	0.229357580051945	1.70056699888853	0.089024325462168	0.999752305846537
ENSONIG00000019116	1.45526568199184	-1.91168553445182	1.12536249394599	-1.69872867163775	0.0893703185735802	0.999752305846537
ENSONIG00000006894	512.77399634158	-0.628420661201087	0.369939429894445	-1.69871230374225	0.0893734040461361	0.999752305846537
ENSONIG00000005419	1326.97571504725	0.267700708154089	0.157634306775798	1.69823887724414	0.0894626856683806	0.999752305846537
ENSONIG00000002399	23.3805169233406	-0.584698135284584	0.344524025520979	-1.69711860994432	0.0896742385045972	0.999752305846537
ENSONIG00000007485	15.6669644874737	0.888427924852526	0.523512240615118	1.69705282116926	0.0896866746591092	0.999752305846537
ENSONIG00000009103	25.8273580182035	-0.649439505029894	0.382790892962456	-1.69659079400719	0.0897740514959146	0.999752305846537
ENSONIG00000004557	213.916798174526	-0.206026649854331	0.121450541639315	-1.69638312907809	0.0898133466226033	0.999752305846537
ENSONIG00000000238	3.67660535331987	-1.56181112925232	0.920695216268139	-1.69633892047666	0.0898217137251822	0.999752305846537
ENSONIG00000017789	320.256705408615	-0.167210119900097	0.0985762303668034	-1.69625191872225	0.0898381818693241	0.999752305846537
ENSONIG00000006324	352.847594224772	-0.20026994018963	0.118128686291058	-1.69535399467817	0.0900082876287163	0.999752305846537
ENSONIG00000000695	186.453313742764	0.438118640941902	0.258453072706202	1.69515740847831	0.0900455641515836	0.999752305846537
ENSONIG00000016873	137.140288626087	0.333296168162494	0.196623434228321	1.69509890553263	0.0900566598335414	0.999752305846537
ENSONIG00000005650	5.45354782455361	-0.822298107355657	0.48510605932798	-1.69508933468032	0.0900584751482957	0.999752305846537
ENSONIG00000013182	59.3624603280251	-0.368586094106799	0.217453588759417	-1.69501039835488	0.0900734482166333	0.999752305846537
ENSONIG00000011835	84.4356839042219	0.273128431015628	0.161358729235099	1.69267837141728	0.0905167043443965	0.999752305846537
ENSONIG00000016182	206.218685099537	-0.240871231714839	0.14235475896733	-1.69204902921523	0.0906366257267731	0.999752305846537
ENSONIG00000002780	240.08423074623	0.246934432592984	0.145998478697812	1.69134935374285	0.0907700991291367	0.999752305846537
ENSONIG00000009257	483.656845368351	0.235070182127877	0.139028322830761	1.69080786807755	0.0908735039753754	0.999752305846537
ENSONIG00000012919	450.39981622408	-0.128431374215212	0.0759781611703036	-1.69037223640272	0.0909567631562464	0.999752305846537
ENSONIG00000006562	3.48913155966427	1.15164884632191	0.681390119518534	1.69014609007783	0.0910000090755203	0.999752305846537
ENSONIG00000020909	1.60027842102622	1.93380913521838	1.14449177137411	1.68966626373958	0.0910918209338428	0.999752305846537
ENSONIG00000018738	7.00585893040103	-0.908072804635963	0.537523334947844	-1.68936443424186	0.0911496123281971	0.999752305846537
ENSONIG00000002684	164.282694394084	0.209584036932778	0.124063478745342	1.68932903584768	0.0911563920014567	0.999752305846537
ENSONIG00000006784	48.849716759705	0.286961182039605	0.169884405999442	1.68915551931558	0.0911896305995634	0.999752305846537
ENSONIG00000019770	95.1488875998235	0.246720300586418	0.14611960963886	1.68848179375921	0.0913187809582266	0.999752305846537
ENSONIG00000010691	333.970397121649	0.304469545042678	0.180570392061548	1.68615431116137	0.0917660813970753	0.999752305846537
ENSONIG00000005097	149.767607801449	0.418895172478699	0.248715690823507	1.68423299347026	0.092136649275109	0.999752305846537
ENSONIG00000015899	768.756473100323	0.256784208039736	0.152507651851107	1.68374638861028	0.0922306921170368	0.999752305846537
ENSONIG00000019882	2.29041721840113	1.64268704974031	0.9756456145707	1.68369234198129	0.092241142100239	0.999752305846537
ENSONIG00000017209	200.401676472436	-0.279571845974681	0.166051104680982	-1.68364941932663	0.0922494419266259	0.999752305846537
ENSONIG00000009187	94.0081368466219	-0.28189603764123	0.167444062830875	-1.68352363694111	0.0922737675478069	0.999752305846537
ENSONIG00000011856	192.255016878666	0.489048211985736	0.290564855047364	1.68309485297531	0.0923567307257548	0.999752305846537
ENSONIG00000021867	8.38942763313748	-4.3288078059387	2.57198808534102	-1.68305904316223	0.0923636620896588	0.999752305846537
ENSONIG00000010144	301.890900499617	-0.265849145685932	0.158012416927314	-1.68245730845458	0.0924801966400669	0.999752305846537
ENSONIG00000002795	6.30254636195088	0.817212091258287	0.486140597083639	1.68102005090862	0.0927590199841945	0.999752305846537
ENSONIG00000004422	37.9811454089349	-0.394184355677278	0.234491913006316	-1.6810147122927	0.092760056915162	0.999752305846537
ENSONIG00000009613	159.097619452277	-0.222238496199007	0.132222850457048	-1.68078736338542	0.0928042240243339	0.999752305846537
ENSONIG00000012150	27.1612539486313	-0.518844233341876	0.308803166282849	-1.68017782844441	0.0929227217861326	0.999752305846537
ENSONIG00000009795	235.161988678305	0.186607756721859	0.11111844521558	1.67935896115017	0.0930821063312418	0.999752305846537
ENSONIG00000005451	87.8547259004689	-0.299344143301123	0.178305531881176	-1.67882701194379	0.0931857625721172	0.999752305846537
ENSONIG00000004972	20.567446793892	0.711770418978409	0.423986949927791	1.6787554878744	0.093199706897532	0.999752305846537
ENSONIG00000020313	92.3011263955101	0.523239800220694	0.311758401476827	1.67835027938962	0.0932787379212066	0.999752305846537
ENSONIG00000008419	3.07629964659348	-1.60457267712199	0.956609973263447	-1.67735307175195	0.0934734602542497	0.999752305846537
ENSONIG00000021123	0.684150567147859	-2.75727574541219	1.64543785389035	-1.67570944043441	0.0937951197810391	0.999752305846537
ENSONIG00000017536	30.5302164061142	-0.395563263969182	0.236159556214804	-1.67498309324985	0.0939375488688319	0.999752305846537
ENSONIG00000001707	2.38020965824217	1.45982490330801	0.871693999330711	1.67469880993659	0.0939933410573942	0.999752305846537
ENSONIG00000007767	115.465047577229	0.398690636724319	0.238132196341166	1.67424079083	0.0940832857547464	0.999752305846537
ENSONIG00000021038	1.71057699786934	-1.44441225760892	0.8629185630337	-1.67386856591763	0.0941564332144328	0.999752305846537
ENSONIG00000010553	1350.82594629198	-0.295864453405915	0.176982794316116	-1.67171308685216	0.0945809122859502	0.999752305846537
ENSONIG00000000405	143.035907098124	-0.173120454754758	0.103564447497169	-1.67162051204387	0.0945991773608265	0.999752305846537
ENSONIG00000014846	167.346033511292	0.421893254402832	0.252400001968846	1.67152635147327	0.0946177582075099	0.999752305846537
ENSONIG00000007677	30.6369628810851	-0.366896037226135	0.219576016168415	-1.67092947412219	0.0947356089530959	0.999752305846537
ENSONIG00000004632	64.6666891800351	-0.275992449608618	0.165218597513283	-1.6704684203994	0.0948267224318195	0.999752305846537
ENSONIG00000014974	215.383509474641	0.242012955182063	0.144912218094911	1.6700659086148	0.0949063242420326	0.999752305846537
ENSONIG00000021151	32.8213286028801	0.509365265708049	0.305061902869844	1.66971116654108	0.094976523361326	0.999752305846537
ENSONIG00000012467	470.158161610743	0.27744226518071	0.166189797312715	1.66943019166606	0.0950321543713236	0.999752305846537
ENSONIG00000007661	107.442919888457	0.407617683565146	0.244177336312556	1.66935101234531	0.0950478360225924	0.999752305846537
ENSONIG00000006206	1151.27670316073	-0.140441338943421	0.0841555612717011	-1.66883016191881	0.0951510433533294	0.999752305846537
ENSONIG00000001131	48.3223610139651	0.375154307353921	0.224929138058238	1.66787776182553	0.0953399950588884	0.999752305846537
ENSONIG00000011408	5.1792626843742	0.884916025683307	0.531115380118794	1.66614648870718	0.0956842410457935	0.999752305846537
ENSONIG00000009899	14.3490383632347	-0.658512056118717	0.395412925594493	-1.66537817429377	0.0958373309962781	0.999752305846537
ENSONIG00000013066	0.744043725063003	2.33706118020174	1.40374107614883	1.66488052527	0.0959365942894574	0.999752305846537
ENSONIG00000012978	1.32633645964573	2.03358117810983	1.22185127198993	1.66434428209735	0.0960436478398069	0.999752305846537
ENSONIG00000001834	43.9194812798261	0.322794816243889	0.193974720608051	1.6641076488319	0.0960909188000652	0.999752305846537
ENSONIG00000006633	324.172361868709	-0.151372703495467	0.0909997673914478	-1.6634405541315	0.0962242809774219	0.999752305846537
ENSONIG00000006996	117.107717554995	-0.358807726739052	0.215766495466285	-1.66294459185447	0.0963235271908985	0.999752305846537
ENSONIG00000005714	608.819694484148	0.489533161754403	0.294405059034252	1.66278787246469	0.0963549050799997	0.999752305846537
ENSONIG00000011560	12.1172398560676	-0.589336258395219	0.354430572038489	-1.66276925550096	0.0963586330563913	0.999752305846537
ENSONIG00000004726	54.8100780326754	-0.319745052640425	0.192302577774126	-1.66271849468388	0.0963687983038414	0.999752305846537
ENSONIG00000004889	13.5486147443647	0.531493412362643	0.31981940096286	1.66185481794572	0.0965418878020518	0.999752305846537
ENSONIG00000012395	5.86994960872119	1.42365323401076	0.856711999505004	1.66176408738681	0.0965600855444586	0.999752305846537
ENSONIG00000018786	51.9577115621074	-0.316343207396806	0.190367506021945	-1.66175002240319	0.0965629067905675	0.999752305846537
ENSONIG00000020743	69.3608594122805	-0.313228573932263	0.188493358669476	-1.66174859498106	0.0965631931158899	0.999752305846537
ENSONIG00000011491	13.885121372079	-0.553283926942806	0.333021192290377	-1.66140756129529	0.0966316202236673	0.999752305846537
ENSONIG00000018391	8.41004839263038	1.02399477105795	0.616705593124708	1.66042724838865	0.0968285322807095	0.999752305846537
ENSONIG00000017904	198.608223146606	0.689519911911914	0.415266908220535	1.66042585687019	0.0968288120181167	0.999752305846537
ENSONIG00000000404	56.598320632661	-0.296770671110962	0.178770512434138	-1.6600650021647	0.0969013765755653	0.999752305846537
ENSONIG00000009043	64.0393842674716	0.356953241516578	0.215046758516062	1.65988664037416	0.0969372595453865	0.999752305846537
ENSONIG00000016045	78.872030188973	-0.244881596261274	0.147542393146004	-1.6597371849523	0.0969673352900899	0.999752305846537
ENSONIG00000017313	1.0709793793189	-2.36534717701912	1.42560864811182	-1.65918408263865	0.0970787040517519	0.999752305846537
ENSONIG00000010221	498.1608103102	0.470132171080786	0.283365122260018	1.65910387040996	0.0970948635056822	0.999752305846537
ENSONIG00000012716	16.1257789052325	-0.678191610229488	0.40905296041964	-1.65795551151553	0.0973264463178426	0.999752305846537
ENSONIG00000011511	433.137111213701	-0.221880631941689	0.133856090209844	-1.65760580332094	0.0973970575607087	0.999752305846537
ENSONIG00000001516	421.940853536945	-0.177281028850795	0.106984656523122	-1.6570696641203	0.0975053914815193	0.999752305846537
ENSONIG00000015571	42.6726687156739	-0.405726582416511	0.244846997490072	-1.65706170210628	0.0975070010357949	0.999752305846537
ENSONIG00000017220	185.525536280058	0.344055288799304	0.207636879336462	1.65700471852009	0.0975185211248117	0.999752305846537
ENSONIG00000013257	127.421704676504	0.334646484982544	0.201981609424586	1.65681660788771	0.0975565582414567	0.999752305846537
ENSONIG00000014961	452.624102319734	0.198929582067167	0.120134421082394	1.65589162768538	0.0977437674141277	0.999752305846537
ENSONIG00000002785	282.80453180814	-0.375031411699405	0.226488787021835	-1.65584979561593	0.0977522406967976	0.999752305846537
ENSONIG00000006076	0.894098038706633	2.19995436124562	1.32908338215121	1.65524179354711	0.0978754606529597	0.999752305846537
ENSONIG00000007675	61.4836311152014	0.672564107120808	0.406372703062333	1.65504253128352	0.0979158708730645	0.999752305846537
ENSONIG00000005237	7.03757222032698	0.749269700644402	0.45284664793001	1.65457711582797	0.0980103086664273	0.999752305846537
ENSONIG00000007537	149.349179274367	-0.176581869735568	0.106805706042168	-1.65329996195008	0.0982698307419387	0.999752305846537
ENSONIG00000003261	170.511815548808	-0.205371433368799	0.124316563765527	-1.65200378089721	0.0985337800930615	0.999752305846537
ENSONIG00000001004	2.00957325622385	1.64478170161164	0.996147490273091	1.65114274509764	0.0987094308453905	0.999752305846537
ENSONIG00000000136	291.814660076301	0.552977767384725	0.33510450679494	1.65016511617108	0.098909169481811	0.999752305846537
ENSONIG00000002559	6.02595400631447	0.967054962158284	0.586272053905551	1.64949865120823	0.0990455192796163	0.999752305846537
ENSONIG00000009443	78.4448310961518	-0.314815830855381	0.190858470726847	-1.64947266766032	0.0990508382020991	0.999752305846537
ENSONIG00000004055	153.628538990373	-0.211988971995561	0.128593516635057	-1.64851990631206	0.0992460292449474	0.999752305846537
ENSONIG00000013044	293.385355669211	-0.170266925154681	0.10331074914858	-1.64810464117152	0.0993312000910085	0.999752305846537
ENSONIG00000002838	313.828960224284	0.283668753818785	0.172122595773345	1.64806225785908	0.0993398961838785	0.999752305846537
ENSONIG00000010941	75.7456091666272	-0.282738285217586	0.171652263504431	-1.64715733684623	0.0995257104015763	0.999752305846537
ENSONIG00000000145	2441.05587010786	0.166863348970887	0.101357674707056	1.64628233089556	0.099705645511132	0.999752305846537
ENSONIG00000008077	65.155971404135	-0.414519476341558	0.251872992245237	-1.64574801230757	0.0998156496468919	0.999752305846537
ENSONIG00000003614	0.7913324856113	2.3399263763747	1.42191862287785	1.64561201937062	0.0998436629705415	0.999752305846537
ENSONIG00000005304	57.4981405360912	-0.310391910386464	0.188619057611588	-1.64560206331661	0.09984571407455	0.999752305846537
ENSONIG00000019445	449.232582289544	-0.176249060027353	0.107200492616405	-1.64410681075901	0.100154141372685	0.999752305846537
ENSONIG00000009362	172.614236835232	-0.448580558690874	0.272858162375252	-1.64400637600849	0.100174885348348	0.999752305846537
ENSONIG00000021259	163.414724333099	0.423272561098371	0.257520742536914	1.64364453491624	0.100249649068035	0.999752305846537
ENSONIG00000018878	69.6191425777942	0.235135446520825	0.143083633849163	1.6433427094024	0.100312046373477	0.999752305846537
ENSONIG00000009243	394.264826522763	-0.341344938624961	0.207715188286439	-1.64333162847122	0.100314337757109	0.999752305846537
ENSONIG00000008150	2.41444502473631	-1.49941737971153	0.912678109011656	-1.6428764587498	0.100408496637885	0.999752305846537
ENSONIG00000013163	651.653130376154	0.111061824405336	0.0676026265690887	1.64286256380635	0.100411372129125	0.999752305846537
ENSONIG00000008488	104.22767038924	0.435315744828046	0.265009620452583	1.64264129009586	0.100457172498142	0.999752305846537
ENSONIG00000010348	350.009591313441	0.306744432652611	0.186763234888066	1.64242407150666	0.100502149712638	0.999752305846537
ENSONIG00000013397	132.604359674061	0.300025847789419	0.182735437218991	1.64185913994267	0.100619199425572	0.999752305846537
ENSONIG00000006704	4.36302134688474	0.955613437084417	0.582044577188363	1.64182173417133	0.100626953462824	0.999752305846537
ENSONIG00000001166	223.497572675849	0.436329322569149	0.265769104765322	1.64176089223928	0.100639566721199	0.999752305846537
ENSONIG00000007912	42.4253294228594	0.705558871356899	0.430021596404295	1.64075217909184	0.100848868660957	0.999752305846537
ENSONIG00000015228	327.493198787325	-0.192635443849421	0.117488869107672	-1.63960590745734	0.101087134016165	0.999752305846537
ENSONIG00000001006	2.03651004747503	1.53314210279504	0.93513276033116	1.63949138328991	0.101110963762303	0.999752305846537
ENSONIG00000012803	27.0886014230754	-0.411280752867499	0.251034094986051	-1.63834618915153	0.101349497510063	0.999752305846537
ENSONIG00000005837	385.747971233846	0.58049267529231	0.354336892268234	1.63825073809384	0.101369399333375	0.999752305846537
ENSONIG00000001302	38.5578115655231	0.334867749127313	0.204472646148545	1.63771416585492	0.101481334139378	0.999752305846537
ENSONIG00000010243	221.179493660189	0.250229708602285	0.152882403089355	1.6367463066108	0.101683488983229	0.999752305846537
ENSONIG00000015816	105.636701434194	0.55192027724378	0.337349715387783	1.63604785203197	0.101829572885642	0.999752305846537
ENSONIG00000006280	286.176782205416	0.36902074970662	0.225582306858747	1.63585856907515	0.101869190753215	0.999752305846537
ENSONIG00000008247	2.49033003202349	-1.76692783949495	1.0802486633823	-1.63566769336482	0.10190915441653	0.999752305846537
ENSONIG00000011188	1473.71585840576	-0.175720921440145	0.107441580831142	-1.63550201030933	0.101943853608639	0.999752305846537
ENSONIG00000012378	142.308162253194	0.54409699063691	0.332772894396418	1.63503999213575	0.102040664283489	0.999752305846537
ENSONIG00000017019	8.58882571877173	-0.620010558960299	0.379211055703934	-1.63500127339211	0.102048780679603	0.999752305846537
ENSONIG00000004147	441.710637215796	-0.501431863201152	0.306714082608782	-1.63485112563525	0.102080260183527	0.999752305846537
ENSONIG00000002552	8825.53977213234	-0.247921789767438	0.151673301285691	-1.63457765912574	0.102137614163727	0.999752305846537
ENSONIG00000001251	506.251470558573	-0.138361976278027	0.0846724613559442	-1.63408473147348	0.102241060382225	0.999752305846537
ENSONIG00000003263	103.80368996653	0.285035673834423	0.174614261638053	1.63237338783504	0.102600851762632	0.999752305846537
ENSONIG00000002388	244.927583817588	0.25083350451583	0.153676972665551	1.6322126872041	0.102634688988988	0.999752305846537
ENSONIG00000007231	158.8246015834	-0.224258868465954	0.137405239395687	-1.63209837887006	0.102658763226556	0.999752305846537
ENSONIG00000006085	73.9648835823296	-0.385119748234263	0.235968593949248	-1.63208053151808	0.102662522425174	0.999752305846537
ENSONIG00000018660	272.377309754197	0.167297786493524	0.102558163662192	1.63124787456776	0.102838027225116	0.999752305846537
ENSONIG00000017654	253.525306745063	0.228775239452413	0.140259838537957	1.63108158284742	0.102873106239143	0.999752305846537
ENSONIG00000009829	18.219697236123	0.523404704581117	0.321021769270776	1.63043367984068	0.103009871284271	0.999752305846537
ENSONIG00000010760	1119.37627732747	-0.406551700280948	0.249368269307347	-1.63032651030622	0.103032507498781	0.999752305846537
ENSONIG00000014900	14.0233194297957	-0.875561095331969	0.537085378055789	-1.6302084009463	0.103057458991133	0.999752305846537
ENSONIG00000017530	154.929844694368	-0.182060525174784	0.111693538605459	-1.63000051254428	0.103101388654163	0.999752305846537
ENSONIG00000006346	154.83993803638	0.536575295504779	0.329262268754917	1.62962885949186	0.10317996113062	0.999752305846537
ENSONIG00000001486	46.7373235285542	0.520538960803652	0.319479494521888	1.62933449479334	0.103242227586694	0.999752305846537
ENSONIG00000008299	1097.18547755606	0.200972065829382	0.123371275806366	1.62900208752653	0.103312577033416	0.999752305846537
ENSONIG00000016445	239.586062886735	-0.239015045049032	0.146735990674602	-1.62887812288034	0.103338822207531	0.999752305846537
ENSONIG00000009774	1475.18730473371	-0.346597768241372	0.212881051571467	-1.62812878686394	0.103497580748497	0.999752305846537
ENSONIG00000006731	67.4551210754946	-0.355899640392396	0.218606738394301	-1.62803600203055	0.103517252146435	0.999752305846537
ENSONIG00000007578	8.87418616614485	-0.765231002272164	0.470139710889681	-1.62766723284034	0.103595464621309	0.999752305846537
ENSONIG00000019513	59.6592812950768	0.370022509110275	0.227349750772235	1.62754745872131	0.10362087768702	0.999752305846537
ENSONIG00000003755	16.6606819484127	-0.463914016524541	0.285092701075211	-1.62723919193622	0.103686306958183	0.999752305846537
ENSONIG00000015655	98.39338377384	-0.211615388634715	0.130051084342858	-1.62717127430346	0.103700726810646	0.999752305846537
ENSONIG00000014863	500.65159207874	0.587105137856453	0.360909232820536	1.62673903703759	0.10379253410787	0.999752305846537
ENSONIG00000008909	150.158585454028	0.67367675964223	0.414171990588325	1.6265628167788	0.103829981861068	0.999752305846537
ENSONIG00000002385	12.545735813269	0.73520722139038	0.452003650520662	1.6265515124568	0.103832384456716	0.999752305846537
ENSONIG00000000412	51.4722505019776	0.701459373003221	0.431549975829995	1.62544180811067	0.104068453676472	0.999752305846537
ENSONIG00000016433	16.561596061735	-0.499646417404668	0.307406756802245	-1.62535925560703	0.104086032231626	0.999752305846537
ENSONIG00000003225	473.445381361013	0.120022689449921	0.0738529165342135	1.62515842409987	0.104128806716865	0.999752305846537
ENSONIG00000016470	313.819701470147	0.192680953539197	0.118563898000078	1.6251233030401	0.10413628847776	0.999752305846537
ENSONIG00000006540	179.089744470682	0.291216203577475	0.179207513535523	1.62502228747094	0.104157809979325	0.999752305846537
ENSONIG00000016067	3111.67778126816	0.189372309675719	0.116583338196946	1.62435140908222	0.104300831180938	0.999752305846537
ENSONIG00000001230	19.009417843232	-0.400080669467525	0.24641853889064	-1.62358185901378	0.104465079741046	0.999752305846537
ENSONIG00000002775	162.904809894007	-0.330265135232321	0.203464218192706	-1.62320990966343	0.104544540177903	0.999752305846537
ENSONIG00000020257	217.65747952339	0.25777623788305	0.158824557523494	1.62302506553445	0.104584046724083	0.999752305846537
ENSONIG00000005431	6.25771763538905	-0.827976588261593	0.510463020778169	-1.62201090883997	0.104801012388214	0.999752305846537
ENSONIG00000001085	99.4706368109311	-0.294276120384073	0.181466684262819	-1.62165370232848	0.104877517129797	0.999752305846537
ENSONIG00000011892	1.03545251619048	-2.22910798640631	1.37459124499674	-1.62165152333092	0.10487798395284	0.999752305846537
ENSONIG00000021312	1.92307910194984	-2.88375772706856	1.77832154411344	-1.62161771959313	0.104885226193244	0.999752305846537
ENSONIG00000019447	110.985461298914	-0.309131267907695	0.190657401133965	-1.62139663117764	0.104932602800183	0.999752305846537
ENSONIG00000007149	272.024704027412	0.595470353671574	0.367279880239036	1.6212985946413	0.10495361629488	0.999752305846537
ENSONIG00000014501	97.030800921541	-0.53440134936708	0.329903078626093	-1.61987378715178	0.105259391733664	0.999752305846537
ENSONIG00000007921	221.733489429934	0.261667966783269	0.161652643297693	1.61870515350245	0.105510717524656	0.999752305846537
ENSONIG00000012258	1882.81490235011	-0.156744041190365	0.0968378893021956	-1.61862306499912	0.105528389319779	0.999752305846537
ENSONIG00000018784	25.9789443419313	0.452092566085042	0.279326240612537	1.61851090357155	0.105552538930434	0.999752305846537
ENSONIG00000002981	40.9540667818634	0.473883823197104	0.292799988122356	1.61845574597181	0.105564416587156	0.999752305846537
ENSONIG00000006530	185.640838329472	0.200329704573665	0.123780420865994	1.61842804517965	0.105570382085359	0.999752305846537
ENSONIG00000015349	24.5578873257448	0.449955636995791	0.278021164634519	1.61842224345508	0.105571631548395	0.999752305846537
ENSONIG00000007540	16.5606219215514	-0.451313743251877	0.278911476208743	-1.61812539730027	0.105635576180255	0.999752305846537
ENSONIG00000014293	113.546888394703	-0.215591469278266	0.133242329632933	-1.61804037704981	0.105653896338588	0.999752305846537
ENSONIG00000013131	213.357549825988	-0.203119636084098	0.125623665738226	-1.61688989801777	0.105902049386661	0.999752305846537
ENSONIG00000000543	808.911732785417	0.41216848013293	0.254933262685428	1.61677011383768	0.105927912833129	0.999752305846537
ENSONIG00000011915	1980.35529405748	0.442323050454071	0.273603836721135	1.61665514546457	0.105952741176016	0.999752305846537
ENSONIG00000008427	243.448920660407	0.43875468649741	0.271433303686033	1.61643645248823	0.105999982418955	0.999752305846537
ENSONIG00000002278	1.6881554889376	-1.56999881651709	0.971358765159472	-1.61629139801846	0.106031325758968	0.999752305846537
ENSONIG00000020050	190.656462985619	0.304963333076929	0.188694697836511	1.61617330308431	0.106056849115377	0.999752305846537
ENSONIG00000005038	1.03955400531201	2.06118950353357	1.27560690491783	1.61585006759299	0.106126733547195	0.999752305846537
ENSONIG00000007527	57.8442805409894	0.416785461553042	0.257959421170831	1.61570164664399	0.10615883480859	0.999752305846537
ENSONIG00000004300	301.2467821833	0.546973604515708	0.338566819576786	1.61555584566566	0.106190376905254	0.999752305846537
ENSONIG00000014951	19.073134472551	-0.392075864691699	0.242725821862598	-1.61530347979889	0.106244990456371	0.999752305846537
ENSONIG00000007004	0.768424456143563	2.05584274057729	1.27282912132696	1.61517575779066	0.106272638783564	0.999752305846537
ENSONIG00000007308	367.043270799484	0.392379647708757	0.242976287582277	1.61488864453857	0.106334811787921	0.999752305846537
ENSONIG00000003414	290.477757598126	-0.566812256847092	0.351065458512987	-1.61454863502649	0.106408476516689	0.999752305846537
ENSONIG00000019145	100.028042158721	0.345426260395071	0.214044763028541	1.61380383947544	0.106569981496125	0.999752305846537
ENSONIG00000006528	0.666902527568337	2.09275985965239	1.29720103208592	1.61328877166186	0.106681784831515	0.999752305846537
ENSONIG00000009527	1253.61105032591	0.183856644087138	0.113970438924125	1.61319589380137	0.106701955279008	0.999752305846537
ENSONIG00000011535	147.501490521169	0.271778369022429	0.168511836722433	1.61281470968768	0.106784769359547	0.999752305846537
ENSONIG00000006170	301.378396599899	-0.163251309956283	0.101230635835169	-1.61266704105366	0.106816864764997	0.999752305846537
ENSONIG00000014797	85.4989113940373	0.473215243563307	0.293471697432954	1.61247318805391	0.106859009830232	0.999752305846537
ENSONIG00000007465	49.0581300042675	-1.51139825525993	0.937350187330219	-1.61241580328129	0.10687148822842	0.999752305846537
ENSONIG00000015031	98.2787677399956	-0.19452976807225	0.120648893968849	-1.61236263071319	0.106883051707545	0.999752305846537
ENSONIG00000003169	25.2932854157253	-0.420445762315197	0.260809789790303	-1.61207814573696	0.106944935716352	0.999752305846537
ENSONIG00000018959	271.984581535434	0.226144047932535	0.140301522518369	1.61184314947778	0.106996075855048	0.999752305846537
ENSONIG00000019737	201.989199747157	0.222162714136721	0.137847006041781	1.61166151167174	0.107035617344619	0.999752305846537
ENSONIG00000016137	423.970256762238	-0.221705781813901	0.137612272296907	-1.61109018922061	0.107160066391067	0.999752305846537
ENSONIG00000007838	14.7083754514554	0.753117261288205	0.467537111564458	1.61081814183295	0.107219365736102	0.999752305846537
ENSONIG00000014018	73.5895209823654	0.529132629025928	0.328620401205429	1.61016366325703	0.107362131754262	0.999752305846537
ENSONIG00000022070	64.18054184507	-1.69660574144847	1.0537437603913	-1.61007429436019	0.107381638099246	0.999752305846537
ENSONIG00000010651	81.647324406312	-0.26669834629206	0.165652785164948	-1.60998407618982	0.107401332660346	0.999752305846537
ENSONIG00000005801	194.246211999266	-0.272524822088172	0.169294149988835	-1.609771052964	0.107447846828845	0.999752305846537
ENSONIG00000009676	1226.01721830266	-0.325137939100887	0.202022675129359	-1.60941309629078	0.107526043516324	0.999752305846537
ENSONIG00000009587	1.85264188086443	-2.10070482528378	1.30581808053209	-1.60872701688108	0.107676045547266	0.999752305846537
ENSONIG00000002098	274.569164704891	-0.262510067062335	0.163381809473875	-1.60672762719225	0.108114130390532	0.999752305846537
ENSONIG00000004111	43.1536792611654	-0.622727902644363	0.387617014541715	-1.60655461262613	0.108152105715026	0.999752305846537
ENSONIG00000019502	198.716437064926	-0.156263753105288	0.0973007177745391	-1.60598767079371	0.108276618934193	0.999752305846537
ENSONIG00000002977	1.24297108377191	-2.02162763345306	1.25880976281916	-1.60598344020269	0.108277548493702	0.999752305846537
ENSONIG00000006016	52.4193942431954	0.575407583316514	0.358506449086736	1.60501320068946	0.108490899610166	0.999752305846537
ENSONIG00000009754	24.5882606521777	-0.596416677128748	0.371669602575077	-1.60469587234612	0.10856075076604	0.999752305846537
ENSONIG00000010383	505.127166248757	0.296272483908727	0.184642125430114	1.60457687116944	0.108586954792657	0.999752305846537
ENSONIG00000006144	179.217444654526	0.369525478197498	0.230467935961433	1.60337045001928	0.10885289101636	0.999752305846537
ENSONIG00000003178	86.6825624491225	-0.229636740057822	0.143230050104507	-1.60327207796318	0.108874598257354	0.999752305846537
ENSONIG00000010666	16.168156001168	-0.496312675046754	0.309617125641433	-1.60298844587018	0.108937205018977	0.999752305846537
ENSONIG00000020384	61.6124071803127	0.349196398217295	0.217848287433222	1.60293386894003	0.108949255175873	0.999752305846537
ENSONIG00000016522	19.9856200895708	0.564137268410734	0.352034100490599	1.60250744920604	0.109043441600218	0.999752305846537
ENSONIG00000003817	887.885700768511	0.128059556974333	0.0799180592442293	1.60238572089174	0.109070340429079	0.999752305846537
ENSONIG00000017171	196.186186536229	0.345416232974636	0.21560048807912	1.60211248152591	0.109130738415683	0.999752305846537
ENSONIG00000000707	37.6687008556416	-0.412284230704411	0.257341956630924	-1.6020871065953	0.109136348739699	0.999752305846537
ENSONIG00000008660	2.3456608222081	-1.1878642048485	0.741502424963308	-1.6019694135286	0.109162373319836	0.999752305846537
ENSONIG00000007640	23.7241507338504	0.513792258132299	0.320734920228131	1.60192179188612	0.109172904928901	0.999752305846537
ENSONIG00000020662	15.4262325644648	1.09613281553759	0.684648081551821	1.60101641277238	0.109373283979163	0.999752305846537
ENSONIG00000018266	319.050384183009	-0.156281146291095	0.0976202959570278	-1.60090834348515	0.109397221351886	0.999752305846537
ENSONIG00000002760	188.059652631261	-0.244326456646233	0.152697631624082	-1.60006710023982	0.109583698568946	0.999752305846537
ENSONIG00000003999	124.863802132503	-0.395242134222456	0.247082795885257	-1.59963437683457	0.109679717579999	0.999752305846537
ENSONIG00000015290	4.84966427887651	0.957272888785613	0.598854104349954	1.59850768631655	0.109930036182658	0.999752305846537
ENSONIG00000004013	11.6336367761781	-0.581610729107823	0.364048537668585	-1.59761863852698	0.110127875812773	0.999752305846537
ENSONIG00000016889	240.797400613352	-0.163821181511077	0.102541506219618	-1.59760849582426	0.11013013448831	0.999752305846537
ENSONIG00000011360	539.637068033608	-0.148179557438774	0.092787533155234	-1.59697701188875	0.110270831553492	0.999752305846537
ENSONIG00000018076	110.534682378596	-0.350656385719722	0.219641619436993	-1.59649335412186	0.110378688373138	0.999752305846537
ENSONIG00000015508	187.860602523653	0.197323017772142	0.123618887083575	1.59622062960928	0.1104395433134	0.999752305846537
ENSONIG00000006253	31.7032396292694	0.526922236438733	0.330165131607113	1.59593544561742	0.110503206766228	0.999752305846537
ENSONIG00000002168	301.146050738082	0.451633996269538	0.283008205101286	1.59583357700849	0.110525954574396	0.999752305846537
ENSONIG00000004248	71.3381836232217	0.277453873865466	0.173973498598763	1.59480539335109	0.110755760619413	0.999752305846537
ENSONIG00000020950	38.6047243460696	-0.613797012298064	0.384894364447245	-1.59471550896712	0.110775868311276	0.999752305846537
ENSONIG00000009349	25.0171446982195	-0.349129178238318	0.21904075727523	-1.59390052600863	0.11095831661505	0.999752305846537
ENSONIG00000001335	341.945500919852	0.152862888211819	0.0959467997438751	1.59320465737136	0.111114286766197	0.999752305846537
ENSONIG00000010138	37.254880099198	0.434535361094818	0.272822516107533	1.59274009819463	0.111218508127572	0.999752305846537
ENSONIG00000006108	46.1672268726277	-0.26349985572877	0.165484491441781	-1.59229335288783	0.111318805805992	0.999752305846537
ENSONIG00000019272	601.742771930912	-0.168770322554669	0.1060203253707	-1.59186761561582	0.111414453438927	0.999752305846537
ENSONIG00000013386	26.9523295897499	-0.437227887398368	0.274666126485382	-1.59185223526876	0.111417910055237	0.999752305846537
ENSONIG00000008476	709.868070148986	0.359803924479385	0.226045876451838	1.59172965296735	0.111445462522739	0.999752305846537
ENSONIG00000020016	632.131964874382	-0.182506121285291	0.114659586812436	-1.59172142826436	0.111447311357783	0.999752305846537
ENSONIG00000013174	2.45556166397519	-1.24585370092262	0.782735685256143	-1.59166590253889	0.111459793646296	0.999752305846537
ENSONIG00000011649	7.42883597177481	-0.714996468653962	0.449577496571176	-1.59037423827277	0.111750473678409	0.999752305846537
ENSONIG00000012072	132.559070726462	0.564535902918056	0.355141214495586	1.58960965350045	0.111922819732123	0.999752305846537
ENSONIG00000017802	5975.88600220973	-0.61144348980349	0.384687084952163	-1.58945676556707	0.111957307542119	0.999752305846537
ENSONIG00000006599	21.2875010903541	-0.831645269637499	0.523286156211889	-1.58927435737617	0.111998465372113	0.999752305846537
ENSONIG00000020107	0.664586288590213	2.59542819128638	1.63345839547804	1.58891600696498	0.112079356828906	0.999752305846537
ENSONIG00000010101	153.775724969718	-0.183030201502446	0.115192036394786	-1.58891367173304	0.112079884118525	0.999752305846537
ENSONIG00000005388	46.9170972243983	0.621454295684425	0.391136144660212	1.58884394645832	0.112095628815149	0.999752305846537
ENSONIG00000015501	52.7911863458875	-0.326825275001066	0.205712916413883	-1.58874455089399	0.112118076389327	0.999752305846537
ENSONIG00000015950	6.53847990553534	0.77227897105015	0.486122340815694	1.58865146941055	0.112139101200814	0.999752305846537
ENSONIG00000012160	36.9211575293351	0.333971143694395	0.210316004757195	1.58794925797472	0.112297813671597	0.999752305846537
ENSONIG00000002869	48.6106324330026	-0.394412631671691	0.248478969790411	-1.58730789975656	0.112442926935042	0.999752305846537
ENSONIG00000017523	1597.82076951156	0.13245846639004	0.0834514017019062	1.58725274457571	0.112455413208523	0.999752305846537
ENSONIG00000000850	531.12901479067	-0.15513194274592	0.0977388569303978	-1.58720848205124	0.112465434344978	0.999752305846537
ENSONIG00000001395	165.458251537529	0.162193471049838	0.10224791233853	1.58627660301596	0.112676577374721	0.999752305846537
ENSONIG00000012876	308.202645418105	-0.170315895769741	0.107385486770764	-1.58602340866895	0.112733999523422	0.999752305846537
ENSONIG00000014574	189.965680122128	-0.203110595574695	0.128144140140738	-1.58501664884264	0.112962551622851	0.999752305846537
ENSONIG00000015293	117.132778560482	0.509362288767586	0.321400497540325	1.58482109600244	0.113006987863128	0.999752305846537
ENSONIG00000013681	31.9536462426876	-0.350383359306266	0.221102135261782	-1.58471268896348	0.113031627554627	0.999752305846537
ENSONIG00000011993	32.1823447727948	-0.313086524240355	0.197680953040028	-1.58379712069153	0.1132398947468	0.999752305846537
ENSONIG00000018042	256.750412346862	0.586820810207004	0.370639322036001	1.58326646774409	0.113360742367388	0.999752305846537
ENSONIG00000005839	142.825152236104	-0.225808233338835	0.142643986872039	-1.58301964415366	0.113416987052856	0.999752305846537
ENSONIG00000003271	38.4561061101244	0.326165114546456	0.206078014629892	1.58272640161171	0.113483837982126	0.999752305846537
ENSONIG00000011868	25.704900168218	0.391664918011098	0.247509716861911	1.58242239123732	0.113553176434468	0.999752305846537
ENSONIG00000019707	108.499123293038	0.316853092835101	0.200249042812826	1.58229516797873	0.113582203319755	0.999752305846537
ENSONIG00000010369	153.69309264087	0.555167071099055	0.35093284852816	1.58197522240357	0.113655226992265	0.999752305846537
ENSONIG00000004891	7758.0385662254	0.128589555955153	0.0812909038498755	1.58184433762265	0.113685110500782	0.999752305846537
ENSONIG00000020364	68.5948682782153	0.331977585852562	0.209917626370505	1.58146598545575	0.113771530364339	0.999752305846537
ENSONIG00000007060	92.8296318764898	-0.366080731984884	0.23161850649817	-1.58053316861266	0.113984817165077	0.999752305846537
ENSONIG00000016826	1344.88918695506	0.160285313369763	0.101421437075904	1.58038889993055	0.114017832016958	0.999752305846537
ENSONIG00000019077	21.2613794932594	-0.418501438808564	0.264830651634607	-1.58026057869608	0.114047203735936	0.999752305846537
ENSONIG00000011130	60.3459332853805	0.378041877552648	0.239261799630863	1.58003441475361	0.114098985380804	0.999752305846537
ENSONIG00000017170	84.1717500639169	-0.264504645063628	0.167492536246445	-1.57920257816409	0.114289598802713	0.999752305846537
ENSONIG00000002908	169.6531832299	0.399334670226025	0.252880240231484	1.57914540835803	0.114302708330659	0.999752305846537
ENSONIG00000021304	45.6772325950916	0.509076820782442	0.32238595621889	1.57909118236154	0.114315143911493	0.999752305846537
ENSONIG00000017548	325.446653858044	-0.176658170446419	0.111909014119167	-1.57858749660956	0.114430704434196	0.999752305846537
ENSONIG00000010488	129.289777065658	0.503883411889271	0.319235273261054	1.57840769518355	0.114471978500671	0.999752305846537
ENSONIG00000018016	31.0201603033053	-0.417375953989767	0.264469980709096	-1.57816003491474	0.114528848991671	0.999752305846537
ENSONIG00000020110	7.20384627338798	-0.631801620692518	0.400432312413103	-1.57779879671829	0.11461184036792	0.999752305846537
ENSONIG00000008978	1603.47052241337	0.178329949247872	0.113068310712456	1.57718770293989	0.114752341651531	0.999752305846537
ENSONIG00000010223	1044.14143253293	-0.545128724863283	0.345652923731522	-1.57709855012452	0.114772850785597	0.999752305846537
ENSONIG00000000086	3417.21965497462	-0.214705512947693	0.136166461943728	-1.57678704346759	0.114844533889485	0.999752305846537
ENSONIG00000017803	4530.8932284373	-0.60338659881305	0.382794819145982	-1.57626636682077	0.114964429283694	0.999752305846537
ENSONIG00000019552	13.3040315787328	-0.959238879224959	0.60856134840959	-1.57624022907769	0.114970450575262	0.999752305846537
ENSONIG00000004316	278.368295683332	0.334896373842435	0.212544444538566	1.57565338661048	0.11510570544365	0.999752305846537
ENSONIG00000017629	175.912290326844	-0.310930575094979	0.197401952574019	-1.57511397957622	0.115230137799576	0.999752305846537
ENSONIG00000019603	105.992920710887	-0.258499913376473	0.164141270151533	-1.57486239224194	0.115288211037758	0.999752305846537
ENSONIG00000001878	55.9818384096787	-0.304965642795063	0.193674344050965	-1.57463108647375	0.115341623041568	0.999752305846537
ENSONIG00000002816	424.799176186689	0.282053883092119	0.179178579999324	1.57414956125438	0.115452876924395	0.999752305846537
ENSONIG00000015217	234.59868346821	-0.389583887749513	0.24756851110076	-1.57364071067565	0.115570535867732	0.999752305846537
ENSONIG00000004724	322.254713465414	-0.199647554114208	0.126948071010516	-1.57267103410866	0.11579501024888	0.999752305846537
ENSONIG00000010418	372.310093138235	0.273681920345183	0.174051523661028	1.57241898599055	0.115853413979082	0.999752305846537
ENSONIG00000011182	471.500772286813	-0.342083834042662	0.217584006537546	-1.57219199832885	0.115906030598714	0.999752305846537
ENSONIG00000003315	58.8091744818457	-0.395474430246778	0.251552276664326	-1.57213615989055	0.115918977043188	0.999752305846537
ENSONIG00000007010	196.29986735607	0.316111281451634	0.201149362201928	1.57152514922866	0.116060717451748	0.999752305846537
ENSONIG00000015283	611.237609474063	0.325923525312711	0.207403808730645	1.57144426280033	0.116079491445638	0.999752305846537
ENSONIG00000010931	55.9189304304788	0.320226945197854	0.203843198327491	1.57094741362615	0.116194864056964	0.999752305846537
ENSONIG00000011475	213.020255768619	0.467855958445483	0.297848644889223	1.57078424385476	0.116232773116601	0.999752305846537
ENSONIG00000013152	58.540686641056	-0.246070541835537	0.156689885459093	-1.57043028728091	0.116315040876861	0.999752305846537
ENSONIG00000008244	7.98169865545951	0.866478316204024	0.551789422005994	1.57030613789949	0.11634390692259	0.999752305846537
ENSONIG00000009747	62.5355791567947	-0.273852345208643	0.174397650235463	-1.57027542996652	0.116351047710333	0.999752305846537
ENSONIG00000007242	581.983225256149	-0.156606230847468	0.0997503093626402	-1.56998240755454	0.116419204129083	0.999752305846537
ENSONIG00000014218	0.423471447621632	2.7759750295991	1.76837671775774	1.56978713965368	0.116464640459512	0.999752305846537
ENSONIG00000010288	58.2034522071978	-0.615947265941997	0.392398983978019	-1.56969638325185	0.116485763049076	0.999752305846537
ENSONIG00000016118	156.117358314095	0.282665866597469	0.180087951281368	1.56959899086105	0.116508433442111	0.999752305846537
ENSONIG00000020246	202.712114464577	0.379131872835822	0.241563054573537	1.56949444734069	0.116532772287358	0.999752305846537
ENSONIG00000011095	321.399689589217	0.2099473259393	0.133780211789483	1.56934514552626	0.116567538265096	0.999752305846537
ENSONIG00000006585	5.94725081343519	0.887629951312157	0.565743362319576	1.5689622016471	0.11665674668953	0.999752305846537
ENSONIG00000010082	124.040413093876	-0.416259026477615	0.265323747426633	-1.56887210630371	0.11667774257756	0.999752305846537
ENSONIG00000004562	175.061203524782	0.461275164194631	0.294035989558459	1.56877110481376	0.116701283570965	0.999752305846537
ENSONIG00000015747	561.678321532937	-0.208790527536959	0.133103355729307	-1.56863458770774	0.116733108320176	0.999752305846537
ENSONIG00000017570	58.8116877970338	-0.265511911108983	0.169325199182664	-1.56805905081237	0.116867351929705	0.999752305846537
ENSONIG00000007334	4.55082141297762	0.8256678490435	0.526594750888245	1.56793786426999	0.116895634058048	0.999752305846537
ENSONIG00000018526	0.969111396792515	-2.05555001502611	1.31138273488644	-1.56746765100892	0.117005421816282	0.999752305846537
ENSONIG00000005914	210.034709572224	0.517544471587087	0.33018732078159	1.56742684837807	0.117014952436232	0.999752305846537
ENSONIG00000019181	14.4215495992217	0.547458988268241	0.349296477939373	1.56731894778299	0.117040158639727	0.999752305846537
ENSONIG00000013990	121.011459840688	1.10921345388318	0.707813353005636	1.56709879684107	0.11709160039676	0.999752305846537
ENSONIG00000019256	1.0537326603757	-1.97303015840586	1.25919825229786	-1.56689397781911	0.117139475546751	0.999752305846537
ENSONIG00000004399	292.579428755762	0.187366939503385	0.119603083348451	1.56657281951094	0.117214575208579	0.999752305846537
ENSONIG00000005103	1.75926902900192	1.87152003125234	1.19473124928062	1.56647784376547	0.117236791578226	0.999752305846537
ENSONIG00000015224	98.9614764289585	-0.243253528688336	0.155310739544329	-1.56623765621119	0.117292990099501	0.999752305846537
ENSONIG00000019655	284.441046845775	0.210395156799548	0.134341654014672	1.56612004178964	0.117320516958387	0.999752305846537
ENSONIG00000002296	10.3698379746124	0.563076862853533	0.359550188852568	1.56605914921218	0.117334770446028	0.999752305846537
ENSONIG00000008115	4.36265960168718	1.10750624984743	0.707496985398388	1.56538652842993	0.117492305243142	0.999752305846537
ENSONIG00000001137	18.1645960410157	0.672429417462573	0.429761573384691	1.56465691468572	0.117663376035566	0.999752305846537
ENSONIG00000004512	28.3615033374316	-0.436467330640722	0.278960439177296	-1.56462089007295	0.117671827701662	0.999752305846537
ENSONIG00000015281	340.259366875871	0.533527274109503	0.341016971557182	1.56451824574379	0.117695911505607	0.999752305846537
ENSONIG00000008016	685.581126973806	0.260447435149385	0.166508321020869	1.56417068860326	0.117777488797149	0.999752305846537
ENSONIG00000007432	422.838241714404	-0.160465723950667	0.102591559376893	-1.56412208689763	0.117788899939896	0.999752305846537
ENSONIG00000013864	62.8387408137539	0.418659179477797	0.267757072760655	1.5635784151705	0.117916607183274	0.999752305846537
ENSONIG00000021390	265.773478815717	-0.447167561787448	0.286014690621171	-1.56344263581805	0.117948518389056	0.999752305846537
ENSONIG00000016572	12.334915473494	0.699382364124961	0.447352237344261	1.56338184039694	0.117962808878038	0.999752305846537
ENSONIG00000002674	2.11718896471794	-1.3667042301785	0.874291275117885	-1.56321384997719	0.118002303540102	0.999752305846537
ENSONIG00000005681	0.507859972304196	2.81946319690548	1.80464837779501	1.56233382170016	0.118209368322522	0.999752305846537
ENSONIG00000003096	1.21630070115969	-2.07604094865227	1.3288680821747	-1.56226263276248	0.118226131056533	0.999752305846537
ENSONIG00000007038	24.1244357703629	-0.616813194534466	0.394844294147567	-1.56216818547704	0.118248373270393	0.999752305846537
ENSONIG00000017943	40.1636956261523	-0.412198157947327	0.263864081333025	-1.56216092718996	0.11825008272343	0.999752305846537
ENSONIG00000007244	270.398492696967	0.396818202915132	0.25402644387802	1.56211375814747	0.118261192326845	0.999752305846537
ENSONIG00000010552	204.668250360551	0.293534285863383	0.187920167893344	1.56201587702913	0.118284248627167	0.999752305846537
ENSONIG00000013897	8.67001269104433	-0.597659135677475	0.38266201200171	-1.56184600752793	0.11832427045564	0.999752305846537
ENSONIG00000005201	360.373037791344	0.439649057691053	0.281508433668926	1.56176158547389	0.118344164527078	0.999752305846537
ENSONIG00000002691	124.834223678056	0.185905831304184	0.119059041352779	1.5614591650653	0.118415451478526	0.999752305846537
ENSONIG00000007722	38.246120949283	0.307934233043407	0.197258790768864	1.56106722465021	0.118507890305955	0.999752305846537
ENSONIG00000010490	7.63465642604229	0.74105377378639	0.474992435889234	1.56013805230195	0.118727260929241	0.999752305846537
ENSONIG00000001813	175.578645022413	0.457429475314636	0.293303037835147	1.55957973940842	0.118859227458578	0.999752305846537
ENSONIG00000012031	119.863768754097	0.414244462524124	0.265631757776526	1.55946889028467	0.11888544216678	0.999752305846537
ENSONIG00000013391	36.1558681832791	-0.552136825882101	0.354101767415366	-1.55926029376306	0.118934785445083	0.999752305846537
ENSONIG00000020114	45.1363637071903	-0.419748432911029	0.269259340242041	-1.5589001760671	0.119020008668914	0.999752305846537
ENSONIG00000020602	0.681661742976772	2.05819181120079	1.32051463384034	1.55862855166938	0.119084321277499	0.999752305846537
ENSONIG00000011725	25.058465932664	-0.389837605628733	0.25012299846769	-1.55858360893227	0.11909496501149	0.999752305846537
ENSONIG00000004507	8.59574857810471	0.637816170170021	0.409235878684094	1.55855388882551	0.119102003997921	0.999752305846537
ENSONIG00000006768	128.448707205759	0.306800355370224	0.197011391592273	1.55727216020669	0.119405882263292	0.999752305846537
ENSONIG00000010596	338.685385122651	-0.138074546913719	0.0886862014350401	-1.55688872315559	0.119496907279246	0.999752305846537
ENSONIG00000017815	5.01188571097184	1.03904703580979	0.667532954516376	1.55654792588117	0.119577855563165	0.999752305846537
ENSONIG00000012375	1.34831723749053	2.13814370534666	1.37488312157902	1.55514579515025	0.119911350387602	0.999752305846537
ENSONIG00000007558	13.172239967228	-0.610822215073455	0.393001834921072	-1.55424774338809	0.120125333132624	0.999752305846537
ENSONIG00000010658	0.552851845930318	3.0186710668205	1.94239149069992	1.55410023225171	0.120160509832576	0.999752305846537
ENSONIG00000000934	28.3720319373891	0.366287285706815	0.235700428227734	1.55403742140386	0.120175490664067	0.999752305846537
ENSONIG00000008536	106.02158023306	-0.37224265011266	0.239536636444316	-1.55401134305897	0.120181710963398	0.999752305846537
ENSONIG00000022253	3.2167305449647	-1.40015941997364	0.901104803212524	-1.55382527646278	0.120226099544161	0.999752305846537
ENSONIG00000007671	202.604296446364	-0.403285102349599	0.259586208299611	-1.55356906282222	0.120287243611157	0.999752305846537
ENSONIG00000009113	3.64706827273702	0.872266159120634	0.56150411389765	1.55344571398746	0.120316688856294	0.999752305846537
ENSONIG00000002721	1.95202030428604	-1.40811993633063	0.90663101747676	-1.55313452682168	0.120390999047434	0.999752305846537
ENSONIG00000008480	260.268338235849	0.41286786797786	0.265884156196937	1.5528110959423	0.120468271058123	0.999752305846537
ENSONIG00000001614	42.553185953273	-0.361987400461404	0.233137734044967	-1.55267615491015	0.120500521771055	0.999752305846537
ENSONIG00000017371	150.047586391776	0.239549434874352	0.154327382805829	1.55221601325118	0.120610545783197	0.999752305846537
ENSONIG00000016985	210.155609367429	0.419388167676479	0.270231943475869	1.55195630199036	0.120672679787324	0.999752305846537
ENSONIG00000010466	17.6490742430428	0.405526762280057	0.261366850025936	1.55156157806476	0.120767162544162	0.999752305846537
ENSONIG00000009582	1.08655206861202	1.91781416832904	1.23617647090245	1.55140808247949	0.120803919514091	0.999752305846537
ENSONIG00000006682	2.03683966741243	1.39475197400387	0.899029922147363	1.55139661055159	0.120806667002055	0.999752305846537
ENSONIG00000001673	198.322016006797	-0.374899191637536	0.241654295676867	-1.55138641581956	0.120809108646956	0.999752305846537
ENSONIG00000003864	201.400597822062	-0.134944362126514	0.0870138650375946	-1.55083746789331	0.12094063906252	0.999752305846537
ENSONIG00000001028	0.629216060556493	-2.13896167864031	1.37924528157081	-1.55082037054662	0.120944737462983	0.999752305846537
ENSONIG00000013478	316.309361861033	0.403020849050769	0.259919740425189	1.55055883170508	0.121007444416189	0.999752305846537
ENSONIG00000007224	42.7771400073964	0.322250388503537	0.207895501437662	1.55005945907957	0.121127245412294	0.999752305846537
ENSONIG00000006944	2.729008775438	1.25133724760943	0.807478149425962	1.54968558406071	0.12121699988007	0.999752305846537
ENSONIG00000004554	387.231819908588	0.267910867301373	0.172918124317244	1.54935099116533	0.121297368174232	0.999752305846537
ENSONIG00000000525	709.533349555927	-0.195644171218311	0.126276591724264	-1.54933047009628	0.121302298634846	0.999752305846537
ENSONIG00000000431	0.820754550875514	-2.14201962481627	1.38295420472557	-1.54887241927243	0.12141239226244	0.999752305846537
ENSONIG00000020298	58.8136188928856	-0.298477559294614	0.192820774618073	-1.54795332549524	0.121633534398562	0.999752305846537
ENSONIG00000014803	7.15627551686844	0.711815311096142	0.459917821133128	1.54770108569048	0.121694280588493	0.999752305846537
ENSONIG00000008129	98.5482872413924	-0.326056031123832	0.210743028232196	-1.54717351202045	0.12182141133806	0.999752305846537
ENSONIG00000004829	61.2302035594792	0.324648988346873	0.20985603443268	1.54700811546602	0.121861288732445	0.999752305846537
ENSONIG00000008357	510.485456322495	0.542827327476881	0.350890097435619	1.54700098818399	0.121863007361763	0.999752305846537
ENSONIG00000017931	243.802491294274	0.390168526283414	0.252243830978669	1.54679115350261	0.121913614109004	0.999752305846537
ENSONIG00000017483	389.967705089756	0.557048221996353	0.360158975180718	1.54667316486238	0.121942077160649	0.999752305846537
ENSONIG00000001198	6.8241450080363	-0.89206345522971	0.576808947466167	-1.54654926756668	0.121971971181327	0.999752305846537
ENSONIG00000003303	54.1843448331619	0.265868633094836	0.171960764215861	1.54610055559589	0.122080284647146	0.999752305846537
ENSONIG00000007874	1.5295099691587	1.47278473838892	0.952613421408614	1.54604659696179	0.122093314650045	0.999752305846537
ENSONIG00000011264	4.00194386870635	0.839524092755604	0.543067527867441	1.54589263705807	0.122130499068822	0.999752305846537
ENSONIG00000003363	35.40419694258	-0.33613419320239	0.217533854444072	-1.54520405139426	0.12229691471708	0.999752305846537
ENSONIG00000002300	84.2326308678262	0.511620671967048	0.331137289781027	1.54504094753379	0.122336359194906	0.999752305846537
ENSONIG00000011077	176.008673362178	0.32044047563031	0.207425050839564	1.54484944963643	0.122382683077221	0.999752305846537
ENSONIG00000019483	894.952883853228	0.266575513872021	0.172580405901869	1.54464530593119	0.122432081110068	0.999752305846537
ENSONIG00000008192	9.28350564346291	-0.599510489447107	0.388240820975914	-1.54417170234734	0.122546742172946	0.999752305846537
ENSONIG00000016575	131.710856038772	0.445056452476401	0.288263428468047	1.5439227058445	0.122607058728443	0.999752305846537
ENSONIG00000017690	425.461521085292	-0.155847297722055	0.100964052017317	-1.54359194790761	0.122687216922743	0.999752305846537
ENSONIG00000013934	6.12008913292558	-0.686597691728949	0.444936191217706	-1.54313743247062	0.122797434154617	0.999752305846537
ENSONIG00000004071	0.820481096880147	2.02050444936383	1.30961605770749	1.54282198776697	0.122873973035688	0.999752305846537
ENSONIG00000015484	3.71492068393041	1.30042569668475	0.842919890346845	1.54276309240923	0.122888267416479	0.999752305846537
ENSONIG00000015488	158.509766206398	0.506394953302975	0.328243796781598	1.54274036026921	0.122893785038564	0.999752305846537
ENSONIG00000003162	477.818234082127	-0.185271163290597	0.12009731129829	-1.54267536290161	0.122909562487612	0.999752305846537
ENSONIG00000014764	234.620468930745	0.381891135866781	0.247636989946937	1.54214092146982	0.123039352697132	0.999752305846537
ENSONIG00000013269	276.878901906971	0.504502962360185	0.327165774702926	1.54204076761478	0.123063687173259	0.999752305846537
ENSONIG00000015181	746.928144648597	0.122643572711814	0.0795348834719081	1.54200983716952	0.12307120313216	0.999752305846537
ENSONIG00000005673	62.3285820063335	-0.234027948481361	0.151801666784211	-1.54166916239488	0.123154009288834	0.999752305846537
ENSONIG00000007312	28.957533810265	0.617019420364093	0.400313787550932	1.54133941810733	0.123234200055792	0.999752305846537
ENSONIG00000009544	1300.78112660498	-0.138843203260209	0.0900892106708649	-1.54117460044648	0.123274297469719	0.999752305846537
ENSONIG00000005754	83.7881635786155	0.223330806587985	0.144944155523621	1.54080587645074	0.123364038814237	0.999752305846537
ENSONIG00000021359	2.71012055064031	-1.09468945437423	0.710756475282555	-1.54017514077384	0.123517667728326	0.999752305846537
ENSONIG00000008241	533.011752866332	-0.154287036823105	0.100178670393547	-1.54011863220979	0.123531438861941	0.999752305846537
ENSONIG00000005813	73.0675832867622	-0.359484315683335	0.233426042963651	-1.54003516968034	0.123551780867743	0.999752305846537
ENSONIG00000001753	2.03530534564746	-1.4660311695316	0.951961033904192	-1.54001174136204	0.123557491432925	0.999752305846537
ENSONIG00000008758	650.01316436061	-0.0912928107940855	0.059290755557251	-1.53974780614717	0.123621838893292	0.999752305846537
ENSONIG00000005392	1.09242378387651	1.97387304804354	1.28231726197759	1.53930162727392	0.123730676879862	0.999752305846537
ENSONIG00000013226	11.5139204944037	-0.539601360878108	0.350655865843873	-1.53883454816741	0.123844693246691	0.999752305846537
ENSONIG00000014651	63.748866632307	-0.516063998716213	0.335396160610803	-1.53866996502402	0.12388488835357	0.999752305846537
ENSONIG00000021327	1.02943337942885	1.91506898437794	1.24480457540725	1.53844950622181	0.123938745572961	0.999752305846537
ENSONIG00000006967	19.8502226156577	0.631498039975657	0.410507439252748	1.53833519101428	0.123966679521711	0.999752305846537
ENSONIG00000006321	252.042840877575	-0.432162003870564	0.280947000490805	-1.53823320097951	0.123991605850458	0.999752305846537
ENSONIG00000019027	81.9284581792787	-0.306646797792309	0.199380876968668	-1.53799502968632	0.124049830061691	0.999752305846537
ENSONIG00000018853	1.72637290833762	-1.59055614072455	1.0344596181358	-1.53757199685658	0.124153298785166	0.999752305846537
ENSONIG00000002737	7608.68534379368	0.16015215929955	0.10418039944002	1.53725806543633	0.124230126136902	0.999752305846537
ENSONIG00000004067	62.423027166573	0.244117000628884	0.158802041797625	1.53724094391673	0.124234317293596	0.999752305846537
ENSONIG00000007042	28.7135181174228	0.327238131115856	0.212919090562835	1.53691306050025	0.124314600776364	0.999752305846537
ENSONIG00000012097	20.3311032579246	0.747767382277247	0.486574436440102	1.53679956503284	0.124342399994242	0.999752305846537
ENSONIG00000012135	5.17001275378392	0.74208077917052	0.483137260826643	1.53596263285681	0.12454754524765	0.999752305846537
ENSONIG00000002596	83.750420014036	0.324166419543134	0.211058701263892	1.53590644499333	0.124561327228108	0.999752305846537
ENSONIG00000021750	0.767502002248214	-2.45764133489628	1.60044436368141	-1.53559935644567	0.124636672132844	0.999752305846537
ENSONIG00000015841	13.3825857861211	0.601501712417467	0.39176962884199	1.53534543807138	0.124698998450069	0.999752305846537
ENSONIG00000004339	34.0549815088791	-0.311538804201888	0.202954419948304	-1.53501857353607	0.12477926577116	0.999752305846537
ENSONIG00000010512	257.62610677852	0.293470601641399	0.191207751632204	1.53482585897407	0.12482660908892	0.999752305846537
ENSONIG00000006107	18.0617235052681	-0.475946541927901	0.310128728413416	-1.53467414761215	0.124863889187838	0.999752305846537
ENSONIG00000010471	104.808605421334	0.244591155203576	0.159391326175081	1.5345324057026	0.124898727332784	0.999752305846537
ENSONIG00000018522	418.778948016993	0.21669123534806	0.141233659994627	1.53427472853358	0.124962080127183	0.999752305846537
ENSONIG00000008754	642.592660585724	-0.0936074943859801	0.061016077312512	-1.53414474527003	0.124994047461862	0.999752305846537
ENSONIG00000012650	15.0682564767028	-0.546060014745085	0.355963807055428	-1.53403240419905	0.125021681113464	0.999752305846537
ENSONIG00000009079	5.2286388633795	-1.16240491401466	0.757930250224536	-1.53365684199872	0.125114096463941	0.999752305846537
ENSONIG00000011765	234.691160499464	-0.198411257185709	0.129373530058003	-1.53363100702867	0.125120455684438	0.999752305846537
ENSONIG00000001114	190.778270322696	0.3622080259014	0.236294403241347	1.53286756238338	0.125308489650378	0.999752305846537
ENSONIG00000011506	62.0211409596486	0.337264439478604	0.220051415240942	1.53266198769648	0.125359159655966	0.999752305846537
ENSONIG00000020279	249.931178971098	0.263752408811564	0.172091219335047	1.53263141391346	0.125366696839459	0.999752305846537
ENSONIG00000016585	29.0655086622988	-0.586080646972877	0.382426174060958	-1.53253277815513	0.125391015368305	0.999752305846537
ENSONIG00000002485	335.128833679421	0.441096218907281	0.287897983000437	1.53212681210973	0.125491144521054	0.999752305846537
ENSONIG00000008871	245.170468135161	0.153092324685515	0.0999264802140642	1.53204960644624	0.125510193896628	0.999752305846537
ENSONIG00000019947	43.5840814434816	0.372214554867729	0.242982252427355	1.53185901912326	0.125557228196453	0.999752305846537
ENSONIG00000013030	178.798736127129	0.458131342720511	0.299097240344163	1.53171370686454	0.125593098467683	0.999752305846537
ENSONIG00000011578	6.78476211832642	-0.799454747455871	0.521976004824897	-1.53159290861283	0.125622923544196	0.999752305846537
ENSONIG00000021195	0.780043751043009	-2.10224162983615	1.37264994708007	-1.53152057034504	0.125640786497234	0.999752305846537
ENSONIG00000019415	120.978909756392	-0.223980956346719	0.146253812465026	-1.53145379646278	0.125657277157416	0.999752305846537
ENSONIG00000014655	239.198264783545	-0.145731820447396	0.0951659297634182	-1.53134447180503	0.125684279914114	0.999752305846537
ENSONIG00000019343	102.895700900386	0.532650466295595	0.347860385855666	1.53121909810277	0.125715252286418	0.999752305846537
ENSONIG00000001451	2.2183412758504	-1.27056742768456	0.830040013677094	-1.5307303343798	0.125836053466995	0.999752305846537
ENSONIG00000019746	20.2804162080223	0.520239433017066	0.339971566408216	1.53024395102617	0.125956356077179	0.999752305846537
ENSONIG00000006778	30.7513041494571	0.330310326839992	0.216011896824869	1.52913025483865	0.126232156379442	0.999752305846537
ENSONIG00000015299	201.137898631427	0.443061129099765	0.289824529409712	1.52872198223577	0.126333380412986	0.999752305846537
ENSONIG00000002387	13.0964693226912	-0.631480855684926	0.413154563619561	-1.52843732416424	0.126403993781675	0.999752305846537
ENSONIG00000007898	1.39071451629596	-1.8401984824741	1.20417359239627	-1.52818372209288	0.126466929163438	0.999752305846537
ENSONIG00000000926	73.951698987783	-0.232011676013602	0.15184122641168	-1.52798868592223	0.126515347081733	0.999752305846537
ENSONIG00000018234	33.7530807485697	0.423110787733009	0.277044386631099	1.52723104365369	0.126703569447923	0.999752305846537
ENSONIG00000002757	47.8380258831539	0.303271124105496	0.198602103206943	1.52702876358509	0.126753859082996	0.999752305846537
ENSONIG00000002538	703.64308342311	-0.0951295646041019	0.062299735467014	-1.52696578710949	0.126769519080977	0.999752305846537
ENSONIG00000019917	17.9049262440268	-0.627443863956381	0.410934661478118	-1.52687013964577	0.126793306066246	0.999752305846537
ENSONIG00000015060	1221.86165951145	0.176161997898463	0.115407113071199	1.52643968998498	0.126900399474526	0.999752305846537
ENSONIG00000005043	0.521652066664769	2.37177539310776	1.55380163426698	1.52643383865835	0.126901855735918	0.999752305846537
ENSONIG00000015795	65.9499279904009	0.539425568986161	0.353521268457571	1.52586454370821	0.127043602434801	0.999752305846537
ENSONIG00000006525	269.535786412506	0.394795372243781	0.258772077378641	1.52564904313887	0.127097291282662	0.999752305846537
ENSONIG00000002606	757.859426619381	-0.107084676721576	0.0702283605251201	-1.52480672937357	0.127307310958703	0.999752305846537
ENSONIG00000000198	11.8624250947991	-1.01436830303275	0.665466508633241	-1.52429654967325	0.127434648686159	0.999752305846537
ENSONIG00000002365	487.359298126314	-0.345563007018751	0.226773996787325	-1.52382112550069	0.127553400817394	0.999752305846537
ENSONIG00000020228	15.1231872846541	0.499183551095429	0.327603577292053	1.52374267467298	0.127573004649018	0.999752305846537
ENSONIG00000006202	170.332496518858	-0.207033144298049	0.135886991969796	-1.52356852776657	0.127616530049473	0.999752305846537
ENSONIG00000014239	148.008397464781	-0.266519966259931	0.174960556848789	-1.52331457478312	0.127680022481376	0.999752305846537
ENSONIG00000003807	124.303309543104	-0.275180699206873	0.18068619102165	-1.52297581597644	0.127764756010436	0.999752305846537
ENSONIG00000017139	537.586285496924	-0.126647254289499	0.0831642454135807	-1.5228570121652	0.127794482689677	0.999752305846537
ENSONIG00000011902	168.908654293614	-0.315732440408509	0.207372221042569	-1.52253970575787	0.127873904371229	0.999752305846537
ENSONIG00000013261	39.2314596624921	0.361967755992196	0.237804155356651	1.52212544582885	0.12797765124702	0.999752305846537
ENSONIG00000000541	186.450710922972	0.209440328301588	0.137651413907695	1.52152689431896	0.128127667524887	0.999752305846537
ENSONIG00000000358	614.852678659765	0.266313636246014	0.175066400945706	1.52121500646264	0.128205890824849	0.999752305846537
ENSONIG00000016347	440.794071575614	0.217569071729061	0.143030460933508	1.52113801709836	0.128225205920412	0.999752305846537
ENSONIG00000014029	22.3702297250198	-0.425222809603537	0.279600254518275	-1.52082411489988	0.128303981135556	0.999752305846537
ENSONIG00000012171	176.65867376509	-0.174149198757447	0.114512332544108	-1.52078989999063	0.128312569799286	0.999752305846537
ENSONIG00000016637	83.533348206309	0.399278339821093	0.262552499219912	1.52075619545583	0.128321030785226	0.999752305846537
ENSONIG00000013859	129.594330848041	-0.434073290674878	0.285500098366417	-1.52039629113465	0.128411406068981	0.999752305846537
ENSONIG00000014456	149.548454624488	-0.354714252137742	0.233314322356087	-1.52032780737897	0.128428608571024	0.999752305846537
ENSONIG00000016566	1449.41543676135	0.1066551420137	0.0701661557545825	1.52003684492483	0.128501715688983	0.999752305846537
ENSONIG00000012721	1.93730218372563	1.18771645054088	0.781405270277316	1.51997496781583	0.128517267078226	0.999752305846537
ENSONIG00000017359	94.9845794853273	-0.204034924009975	0.134245794678362	-1.51986082319241	0.128545958543873	0.999752305846537
ENSONIG00000005177	89.6930955375075	-0.314155315383455	0.20673284650899	-1.51961974445988	0.12860657260855	0.999752305846537
ENSONIG00000010489	21.4707575060677	-0.832841753477936	0.548224424312345	-1.51916207404038	0.128721705105001	0.999752305846537
ENSONIG00000018428	24.9399125928764	0.449207697791326	0.295833275989066	1.51844885025013	0.12890128476569	0.999752305846537
ENSONIG00000014098	152.69155526837	0.314254309601377	0.206961602677621	1.51841841933783	0.128908951166423	0.999752305846537
ENSONIG00000007296	88.3337889219961	0.520036108937699	0.342525030138268	1.51824264850886	0.128953239703301	0.999752305846537
ENSONIG00000016170	1044.15904427536	0.400268687789394	0.263822331027044	1.5171903236211	0.12921863866661	0.999752305846537
ENSONIG00000003338	21.2447473983772	0.442260306867291	0.291500412993884	1.51718586716572	0.129219763497249	0.999752305846537
ENSONIG00000011000	112.882170956673	0.160496534569697	0.105810006530729	1.51683701600648	0.129307838799011	0.999752305846537
ENSONIG00000009919	160.592871872302	0.188182971368991	0.124066756914827	1.51678802645079	0.12932021104406	0.999752305846537
ENSONIG00000020186	44.7201451601944	-0.414457306410045	0.273280045423687	-1.51660288905281	0.129366975542499	0.999752305846537
ENSONIG00000008598	672.258942745075	0.371622333690286	0.245225337707582	1.51543203962645	0.129663028697299	0.999752305846537
ENSONIG00000016420	124.539486328229	0.294539350747864	0.194364112620163	1.51539986871686	0.129671170637502	0.999752305846537
ENSONIG00000007919	222.838032454713	0.195459348350353	0.129025272238913	1.51489196619114	0.129799765213855	0.999752305846537
ENSONIG00000012949	73.5082945125629	-0.329213459374663	0.217349621313997	-1.51467233935991	0.129855402636789	0.999752305846537
ENSONIG00000008425	151.415467333736	0.151665991665421	0.100133917164765	1.51463156500572	0.129865733921984	0.999752305846537
ENSONIG00000002441	23.439315071872	-0.591985163534345	0.390898526939927	-1.51442157679279	0.12991895021893	0.999752305846537
ENSONIG00000017966	5.28745002221774	-0.766569492382228	0.506315514753286	-1.51401541142929	0.130021930776426	0.999752305846537
ENSONIG00000001992	166.404860972191	-0.359098289974277	0.237189279714683	-1.51397352530536	0.130032554330552	0.999752305846537
ENSONIG00000013079	91.2855914467153	0.511466679422949	0.337845617889567	1.51390650740994	0.130049553443114	0.999752305846537
ENSONIG00000003442	469.13202592318	0.421645846399428	0.27854078390328	1.51376699846526	0.130084945468032	0.999752305846537
ENSONIG00000000581	325.574296757622	0.267266071578565	0.176588067258375	1.51350017998393	0.130152655470229	0.999752305846537
ENSONIG00000006596	139.422090619192	0.193132802197401	0.127630239868535	1.51322133685823	0.130223446168322	0.999752305846537
ENSONIG00000015531	1377.110637808	-0.119258056230562	0.0788452804282317	-1.51255795632708	0.130391980572594	0.999752305846537
ENSONIG00000003419	121.136628036499	-0.445043079931951	0.294234186716217	-1.51254714789885	0.130394727896349	0.999752305846537
ENSONIG00000011598	193.935806257016	-0.21021942193527	0.138995481179543	-1.51241910996895	0.130427276438769	0.999752305846537
ENSONIG00000019005	3.49536065408446	-1.38398228563144	0.915434259065553	-1.51183143073994	0.130576751343795	0.999752305846537
ENSONIG00000000125	178.032593188902	0.310543697655563	0.205576490571645	1.5105992751994	0.130890578756461	0.999752305846537
ENSONIG00000008445	167.981481331961	-0.174297241032848	0.115399591080879	-1.5103800576788	0.130946474241889	0.999752305846537
ENSONIG00000005667	478.471857139741	-0.293285358993706	0.194203082538453	-1.51019929838464	0.130992577677527	0.999752305846537
ENSONIG00000004767	129.6094274335	-0.284484878337063	0.188378236612559	-1.51017911332384	0.130997726745362	0.999752305846537
ENSONIG00000007316	1107.57421423708	-0.11676375122177	0.0773262945029723	-1.51001353384756	0.131039970836711	0.999752305846537
ENSONIG00000003273	75.8613081017483	-0.239725852913349	0.15880017991286	-1.50960693523708	0.131143750670025	0.999752305846537
ENSONIG00000012433	235.175513047771	0.570268421751768	0.377771334857613	1.50955980280163	0.131155784827807	0.999752305846537
ENSONIG00000020697	298.726517263545	0.382491474950962	0.253451275951346	1.50913217349274	0.131265009035479	0.999752305846537
ENSONIG00000009302	0.507642289747605	3.16718705719946	2.09876387108068	1.50907260261186	0.131280230103428	0.999752305846537
ENSONIG00000021074	50.7419434872226	-0.481573882722815	0.319192627728208	-1.50872495442744	0.131369085642633	0.999752305846537
ENSONIG00000005335	36.6802681112506	0.513974637370664	0.340698762132428	1.50858968243297	0.131403672463907	0.999752305846537
ENSONIG00000009061	75.2776977381541	-0.283780218060903	0.188114636153626	-1.50854938171399	0.131413978058791	0.999752305846537
ENSONIG00000005267	347.264235599167	-0.286661598154065	0.190049848529937	-1.50834952183037	0.13146509496634	0.999752305846537
ENSONIG00000009160	4.95973605942464	-0.737833375452017	0.489400427055068	-1.50762715899509	0.13164997771114	0.999752305846537
ENSONIG00000011720	230.423719171271	-0.256715900354492	0.17031809506363	-1.50727320111573	0.131740643813399	0.999752305846537
ENSONIG00000008432	814.228736122109	0.373384288205841	0.247781572472226	1.50690902669001	0.131833977377405	0.999752305846537
ENSONIG00000019676	37.6193603101073	0.294811739233098	0.195688261332162	1.50653768001282	0.131929201860969	0.999752305846537
ENSONIG00000005077	1.90704418508106	1.62066270243104	1.0758222264932	1.50644099231323	0.131954004245042	0.999752305846537
ENSONIG00000008196	1233.25918753536	-0.0892949689718981	0.0592773403135632	-1.50639297410357	0.131966323246331	0.999752305846537
ENSONIG00000020791	1.11700819850344	1.91538971016159	1.27150863937218	1.5063914242119	0.131966720883614	0.999752305846537
ENSONIG00000020761	7.52739933098736	0.658004260777087	0.43687519241972	1.5061607346771	0.132025916508649	0.999752305846537
ENSONIG00000018588	1145.6359616985	-0.168877685495702	0.11212952457658	-1.50609472512626	0.132042858542085	0.999752305846537
ENSONIG00000009782	97.5469603172405	0.299532896971078	0.198910855220556	1.50586500992593	0.132101830453428	0.999752305846537
ENSONIG00000002819	65.0554922630952	-0.362367791834918	0.240667402945138	-1.50567873920808	0.132149664385708	0.999752305846537
ENSONIG00000018236	9.29395676441415	1.03489387282305	0.687515270247446	1.5052667447671	0.132255511361275	0.999752305846537
ENSONIG00000008344	3.10583140912123	1.05744781775393	0.702509212760323	1.50524405736826	0.132261341969895	0.999752305846537
ENSONIG00000010163	247.061134125138	0.387542601869757	0.257463292040706	1.50523439204874	0.132263825994967	0.999752305846537
ENSONIG00000015478	131.179795932608	-0.46467267229197	0.308743995028198	-1.50504197579464	0.132313285249426	0.999752305846537
ENSONIG00000011196	64.37529464921	-0.262936399458649	0.174724149170793	-1.50486581681178	0.132358578246611	0.999752305846537
ENSONIG00000019618	249.10855065488	-0.177345619365324	0.117861404635781	-1.50469629912661	0.132402175009036	0.999752305846537
ENSONIG00000014163	310.764384503797	0.341543092527872	0.226985531008333	1.50469103035177	0.132403530217098	0.999752305846537
ENSONIG00000004285	167.511255873016	0.172475877614005	0.114714359061289	1.50352474638205	0.13270378047743	0.999752305846537
ENSONIG00000014439	14.2409230272839	-0.621660021231603	0.413484174916998	-1.5034675059968	0.132718530107936	0.999752305846537
ENSONIG00000010143	185.155842424423	0.224341280317665	0.149309847459684	1.50252166306874	0.132962437558163	0.999752305846537
ENSONIG00000001394	47.2100530559347	0.309017991927041	0.20572254795659	1.50211046380899	0.133068582951857	0.999752305846537
ENSONIG00000011603	269.690892773201	0.437199078342271	0.291068426558976	1.5020491350122	0.133084419750918	0.999752305846537
ENSONIG00000007743	316.366119049777	-0.139426426188231	0.092827218966498	-1.50199938919371	0.133097266574839	0.999752305846537
ENSONIG00000006374	123.35200546503	-0.274015751224906	0.182461057159456	-1.50177662834343	0.133154806187718	0.999752305846537
ENSONIG00000015773	391.912381093495	-0.230046703035286	0.153197846181205	-1.50163144436889	0.133192317887188	0.999752305846537
ENSONIG00000021768	1.16624530428694	-2.82673642931175	1.88248916897862	-1.5015950561062	0.133201720933758	0.999752305846537
ENSONIG00000015785	78.0531773414812	0.344534858117403	0.22948602877284	1.50133260817566	0.13326955500089	0.999752305846537
ENSONIG00000003970	14.6700263918525	-0.426832731657139	0.284362287972729	-1.5010173630973	0.133351070717758	0.999752305846537
ENSONIG00000005506	357.769985693244	-0.181206609748556	0.120738850190766	-1.50081443928157	0.133403562939163	0.999752305846537
ENSONIG00000005233	21.0682126246601	-0.970225083641767	0.646967409647984	-1.49965063026848	0.133704925308489	0.999752305846537
ENSONIG00000002724	7.90699055186134	-1.28244583777125	0.855517527654179	-1.49902929667345	0.133866031968821	0.999752305846537
ENSONIG00000018801	71.1708607097613	-0.615436760247718	0.41075342321779	-1.49831194449085	0.134052222175678	0.999752305846537
ENSONIG00000018895	297.879213984468	-0.189633702554174	0.126577763121991	-1.49815969153612	0.134091765491685	0.999752305846537
ENSONIG00000006279	45.5793699735397	0.502254278491183	0.335288721692013	1.49797546412116	0.134139625313554	0.999752305846537
ENSONIG00000013931	302.207133526744	-0.149932225338614	0.100106428821063	-1.49772823887878	0.134203871887564	0.999752305846537
ENSONIG00000018003	394.078424323656	-0.160124686421959	0.106927397412318	-1.49750849919698	0.134260995744629	0.999752305846537
ENSONIG00000009648	85.8779802119736	0.423006816585458	0.282504524557048	1.49734528057103	0.134303438471715	0.999752305846537
ENSONIG00000011900	35.48403587522	0.306394112597131	0.204655271045649	1.49712299630333	0.13436125707992	0.999752305846537
ENSONIG00000008504	327.288886108384	0.149299848239806	0.0997319348205545	1.49701144882467	0.134390279070294	0.999752305846537
ENSONIG00000001599	331.535991122633	-0.386623267338911	0.25831996223056	-1.49668366316125	0.134475589121364	0.999752305846537
ENSONIG00000002875	137.299112477266	0.285184555565266	0.190547058881713	1.49666206993151	0.134481210481436	0.999752305846537
ENSONIG00000007694	357.155278411065	0.493872827643201	0.330076917383288	1.49623557914446	0.134592275955066	0.999752305846537
ENSONIG00000018639	32.8746282669059	-0.412547929806272	0.275753771451734	-1.49607357184771	0.134634483996901	0.999752305846537
ENSONIG00000007729	20.7989607834114	-0.369443635192723	0.246968663482692	-1.49591300362937	0.134676327208626	0.999752305846537
ENSONIG00000004688	180.50227891022	0.433067164440292	0.289795686433638	1.49438789020575	0.135074264884622	0.999752305846537
ENSONIG00000018273	2.64618187635847	1.46462843118134	0.980294191237064	1.49407029468682	0.135157247155599	0.999752305846537
ENSONIG00000021290	48.5931973930132	0.451140535808812	0.301970711460784	1.49398772359882	0.135178828017584	0.999752305846537
ENSONIG00000017116	164.259765627024	-0.150955247461374	0.101069371359924	-1.49358055195376	0.135285285742755	0.999752305846537
ENSONIG00000012701	62.4256656586576	-0.345122201938335	0.231102744595337	-1.49337128186274	0.135340025989523	0.999752305846537
ENSONIG00000006434	5.01644929138899	0.92634457714438	0.620347607654106	1.49326694536218	0.135367324412076	0.999752305846537
ENSONIG00000005582	395.131905023371	0.207737125237115	0.139129082753667	1.49312509739549	0.135404444092409	0.999752305846537
ENSONIG00000018092	8.35336456867508	-0.725187691387991	0.485834972245834	-1.49266259700433	0.135525528761025	0.999752305846537
ENSONIG00000014000	8.10485374319294	-0.722621306403472	0.484347973173243	-1.49194658887321	0.135713147833624	0.999752305846537
ENSONIG00000020677	64.2046822804395	0.400074982334008	0.268199446274351	1.4917069661835	0.135775982104753	0.999752305846537
ENSONIG00000017212	56.0441930460211	-0.281094358041488	0.188474080615263	-1.49142182905931	0.135850780518447	0.999752305846537
ENSONIG00000018053	62.1716383294787	0.372578317355692	0.249856116935805	1.49117148671376	0.135916477642655	0.999752305846537
ENSONIG00000006753	147.667302615764	0.192414655486495	0.12904510832522	1.49106508556349	0.135944407832132	0.999752305846537
ENSONIG00000005931	872.81534909985	-0.123975064958678	0.0831531078603395	-1.49092521192234	0.13598113125708	0.999752305846537
ENSONIG00000013753	141.236081802355	0.423182108175968	0.283920879854079	1.49049308523368	0.136094633270946	0.999752305846537
ENSONIG00000016965	0.706172886550916	-2.43269580760735	1.63222187948813	-1.4904198002604	0.136113889489084	0.999752305846537
ENSONIG00000017331	1.05534491681241	2.181444699247	1.46367141806746	1.49039236014272	0.136121100142668	0.999752305846537
ENSONIG00000010180	43.1921053411849	-0.32379330110726	0.217276139947307	-1.49023864831999	0.136161497649294	0.999752305846537
ENSONIG00000014844	7.68627832712848	-0.637192866659418	0.427584739635417	-1.49021423730586	0.136167914039274	0.999752305846537
ENSONIG00000020620	1.46563513170198	1.57968248383753	1.06016623225686	1.49003282294206	0.136215605783176	0.999752305846537
ENSONIG00000006598	24.181940097768	-0.366749062194171	0.246237927967832	-1.4894093092031	0.136379618676054	0.999752305846537
ENSONIG00000009471	3.71060990992669	-1.20177241216528	0.807173263475029	-1.48886548470577	0.136522794032587	0.999752305846537
ENSONIG00000008232	69.3253370062907	-0.235547271984734	0.158211105537918	-1.48881629506268	0.136535750151049	0.999752305846537
ENSONIG00000006767	163.163384916573	0.261811950191955	0.175905307797852	1.48836867670204	0.136653692490791	0.999752305846537
ENSONIG00000005495	99.6012470782987	0.35260654708823	0.236939821255834	1.48816921199373	0.136706274484911	0.999752305846537
ENSONIG00000020065	12.4974637315925	0.456507632196326	0.306764702737871	1.48813611253837	0.13671500152535	0.999752305846537
ENSONIG00000009895	20.8396139895562	0.560010960701807	0.3763191563588	1.48812770022227	0.136717219594791	0.999752305846537
ENSONIG00000016822	3.05033314160762	-0.987633956559693	0.663704525717493	-1.48806271208113	0.136734355907901	0.999752305846537
ENSONIG00000017490	160.583006955208	-0.186965421534317	0.125692841271729	-1.48747867931576	0.136888430204182	0.999752305846537
ENSONIG00000014504	588.402011563063	-0.0963755646032449	0.0648037590993641	-1.48719095840523	0.136964383389624	0.999752305846537
ENSONIG00000006415	1199.25951609015	0.320516403310791	0.215538194418046	1.48705153708922	0.137001199820797	0.999752305846537
ENSONIG00000003870	304.916245922615	-0.421159647303503	0.283265319826817	-1.48680271754055	0.137066923576536	0.999752305846537
ENSONIG00000020204	127.071986742008	0.52279300686112	0.351756221017124	1.48623670492432	0.137216522011748	0.999752305846537
ENSONIG00000011786	98.3114154588672	0.371480903135982	0.249963772758481	1.48613896740514	0.137242367008044	0.999752305846537
ENSONIG00000020324	80.4867487187955	0.529619085797944	0.356423701451217	1.48592555332753	0.137298813718488	0.999752305846537
ENSONIG00000015836	316.897001060643	-0.421988745869411	0.283992055065583	-1.48591743445767	0.137300961463091	0.999752305846537
ENSONIG00000011992	879.289740407315	0.244222286613531	0.164440195186142	1.48517390372274	0.137497763003308	0.999752305846537
ENSONIG00000000583	1265.30976430554	0.316713418385869	0.213285886121163	1.48492440895011	0.137563849280312	0.999752305846537
ENSONIG00000000279	1.37850438841669	-2.68751608548802	1.80987553975452	-1.48491762359114	0.13756564693099	0.999752305846537
ENSONIG00000006345	172.975797332445	0.580571710832253	0.391133300749304	1.48433209271631	0.137720840332979	0.999752305846537
ENSONIG00000010966	2.43019856378637	1.3921956232718	0.937929436142586	1.48432874545176	0.137721727904399	0.999752305846537
ENSONIG00000012937	312.720853920602	-0.156706862122288	0.105582922446436	-1.4842065221465	0.137754140049013	0.999752305846537
ENSONIG00000013661	77.2879438572206	-0.26321765182814	0.177387193867242	-1.48385938178341	0.137846229551281	0.999752305846537
ENSONIG00000007433	23.8890165152487	0.590985868480242	0.398383404021907	1.48346006011772	0.137952220409091	0.999752305846537
ENSONIG00000016398	622.382859335957	0.377266623148762	0.254339264508246	1.48332041408624	0.137989301094494	0.999752305846537
ENSONIG00000019555	156.791657819446	-0.248231504684534	0.167374387912853	-1.48309133661347	0.138050145451015	0.999752305846537
ENSONIG00000020229	139.720430160125	-0.294690911524482	0.198707915569012	-1.48303559362805	0.138064954251139	0.999752305846537
ENSONIG00000017773	70.3870760905424	0.310058500643933	0.209099609687381	1.48282677862236	0.138120439373426	0.999752305846537
ENSONIG00000003408	7.00208376221988	0.772490342821317	0.521074466155625	1.48249510002012	0.138208606427516	0.999752305846537
ENSONIG00000004378	54.6214229567217	-0.257843874656525	0.173946708457797	-1.48231534210998	0.138256407928065	0.999752305846537
ENSONIG00000017504	153.502386056631	-0.256992071824558	0.173374452783997	-1.48229492695062	0.138261837564204	0.999752305846537
ENSONIG00000014530	676.162395660954	-0.170757911981147	0.115210654245352	-1.48213646645476	0.138303987463176	0.999752305846537
ENSONIG00000007264	139.442942431208	0.35198581124287	0.237566146225073	1.48163287082745	0.138438007751473	0.999752305846537
ENSONIG00000016178	73.6550010356767	-0.256770236397866	0.173355073785802	-1.48118097030798	0.138558355744903	0.999752305846537
ENSONIG00000004107	2085.04664261041	-0.412583340264101	0.278590890098588	-1.48096493793496	0.138615916924406	0.999752305846537
ENSONIG00000002642	631.081166079659	-0.262451400023925	0.177227359261227	-1.48087406548264	0.138640135120686	0.999752305846537
ENSONIG00000010884	45.5715315979497	-0.351318071707013	0.237292036506098	-1.48053039149497	0.138731756313381	0.999752305846537
ENSONIG00000020293	0.439668213385446	-2.47823733524095	1.67404634756627	-1.48038752860326	0.138769856327523	0.999752305846537
ENSONIG00000005223	208.396785341949	0.189724014319072	0.128186844392257	1.48005838835153	0.13885766520505	0.999752305846537
ENSONIG00000013071	70.7607179013069	0.397081579161664	0.268312178819325	1.47992379961645	0.138893583456059	0.999752305846537
ENSONIG00000015801	158.637507272601	-0.274986801068129	0.185827904537419	-1.47979283172058	0.138928542267567	0.999752305846537
ENSONIG00000018109	333.544262525205	0.347688124101594	0.23511495784421	1.47880052927971	0.139193634364809	0.999752305846537
ENSONIG00000013153	268.605602840033	-0.162353210763938	0.109827484720424	-1.47825666022693	0.139339093292855	0.999752305846537
ENSONIG00000006225	420.880063728233	-0.28715540318249	0.194304201072968	-1.47786512899252	0.139443881573997	0.999752305846537
ENSONIG00000008684	1.04014790480576	-1.52327216222666	1.03084964102733	-1.47768607719414	0.139491822685919	0.999752305846537
ENSONIG00000014054	637.711992988234	0.420182186017942	0.284359970336343	1.47764182673443	0.139503672699698	0.999752305846537
ENSONIG00000017718	0.705635786229816	-2.21577962772515	1.50038657394693	-1.47680582204645	0.139727695489935	0.999752305846537
ENSONIG00000005273	370.500775368907	0.19764954319681	0.133844970419908	1.4767050459702	0.139754718975688	0.999752305846537
ENSONIG00000007056	447.461684767923	0.29546186074734	0.200082301579433	1.47670162935447	0.139755635224597	0.999752305846537
ENSONIG00000000349	167.911949291491	-0.185861648217437	0.12586686790417	-1.47665268320608	0.139768761836555	0.999752305846537
ENSONIG00000003477	498.313640219842	0.209241716887815	0.141740154607753	1.47623457492948	0.139880930784101	0.999752305846537
ENSONIG00000000536	190.853376842111	-0.158549984170735	0.107419589547776	-1.47598761862908	0.139947216078247	0.999752305846537
ENSONIG00000002938	540.857309851693	-0.178661202856997	0.121145707055538	-1.47476297096597	0.140276279679942	0.999752305846537
ENSONIG00000001153	496.153058458675	0.416196146740783	0.282242234691306	1.47460619136602	0.140318449396175	0.999752305846537
ENSONIG00000005551	23.9932368739971	-0.336870436265733	0.228562221882301	-1.4738675249631	0.140517263039289	0.999752305846537
ENSONIG00000004394	572.47978327826	-0.214227859484137	0.145359210932225	-1.47378248760598	0.140540164924449	0.999752305846537
ENSONIG00000017058	44.5100129007916	-0.277423525018379	0.188252603583944	-1.47367696242604	0.140568588490556	0.999752305846537
ENSONIG00000009152	55.1770465167403	0.658151322994521	0.446662629045084	1.4734864306906	0.140619920057954	0.999752305846537
ENSONIG00000019698	325.493665879568	-0.16866345309671	0.114481240332014	-1.47328464128759	0.140674300293718	0.999752305846537
ENSONIG00000013756	1.28504611428198	1.55535603241411	1.0558289811707	1.47311360092572	0.140720406629979	0.999752305846537
ENSONIG00000015330	655.664223073261	-0.114471807760308	0.0777254756437945	-1.47277075903552	0.140812859472107	0.999752305846537
ENSONIG00000016199	1.44952816085624	1.4008094139597	0.951218169705118	1.4726478725632	0.140846009157414	0.999752305846537
ENSONIG00000000175	214.919642587851	-0.26135674447459	0.17754457513605	-1.4720626877747	0.141003950119201	0.999752305846537
ENSONIG00000007902	51.9693624334349	0.439254533467577	0.298504966049498	1.47151499447664	0.141151895465041	0.999752305846537
ENSONIG00000002706	23.0935952682638	0.441552128113233	0.300148414935779	1.47111264341579	0.141260656319001	0.999752305846537
ENSONIG00000012371	102.527231557442	0.333537001597164	0.226792164574298	1.47067250856409	0.141379704385627	0.999752305846537
ENSONIG00000020735	7.97280593520682	0.920201211971892	0.625767733049724	1.47051559767588	0.141422164420061	0.999752305846537
ENSONIG00000013331	29.6896916427233	-0.350998175381793	0.238736148082149	-1.47023472650239	0.141498192534552	0.999752305846537
ENSONIG00000001397	104.614960262158	0.351747720313365	0.239321048810303	1.46977343640248	0.141623125808574	0.999752305846537
ENSONIG00000010486	209.482273592268	-0.142485266362364	0.0969593152706462	-1.46953663982299	0.141687291402232	0.999752305846537
ENSONIG00000005034	0.814302245346829	1.86511522930956	1.26950558801356	1.46916661645261	0.141787602638697	0.999752305846537
ENSONIG00000022277	25.2973364142048	-0.951865351930789	0.648218847871383	-1.46843208132025	0.141986892576025	0.999752305846537
ENSONIG00000005548	63.277448471723	-0.25932685261104	0.176648077846401	-1.46804231199464	0.142092729929358	0.999752305846537
ENSONIG00000009157	3.37998389332501	-0.989902785002577	0.674310323072884	-1.46802258712504	0.142098087599827	0.999752305846537
ENSONIG00000012185	9.14612960522936	-0.59397537313222	0.404681573078699	-1.46775987009596	0.142169461612793	0.999752305846537
ENSONIG00000012057	101.559125572047	0.277808563367933	0.189300736302169	1.46755141472077	0.142226113601815	0.999752305846537
ENSONIG00000007005	362.620097866337	-0.169913376653661	0.115783258932295	-1.46751247305122	0.142236698714162	0.999752305846537
ENSONIG00000008976	97.4182429683082	0.568916624880002	0.387772830788188	1.46713895278228	0.142338259607285	0.999752305846537
ENSONIG00000008080	309.191319001955	0.373147346197996	0.254380011241405	1.46688941625952	0.142406140095307	0.999752305846537
ENSONIG00000000138	309.596133525443	0.475513371880283	0.324166108561037	1.46688182176438	0.142408206387107	0.999752305846537
ENSONIG00000018434	3.18169909854745	-0.999297165596456	0.681281351110078	-1.4667907230518	0.142432994097828	0.999752305846537
ENSONIG00000000817	141.631238092385	0.504101604560663	0.343682018382905	1.4667674699205	0.142439321741955	0.999752305846537
ENSONIG00000013979	276.666292891397	-0.155162986924578	0.105790860257954	-1.4666955779189	0.142458886364852	0.999752305846537
ENSONIG00000011155	220.714004927201	-0.120783855665602	0.0823527376682379	-1.46666472889081	0.142467282223419	0.999752305846537
ENSONIG00000003729	23.9944121384179	-0.377412601920063	0.257346837073036	-1.46655232375346	0.142497877572471	0.999752305846537
ENSONIG00000015049	56.0416837692916	0.376772790320199	0.256913460601257	1.46653581107986	0.142502372551845	0.999752305846537
ENSONIG00000009709	1191.89699328943	-0.133961375728643	0.0914210741429219	-1.46532270578243	0.142832894522818	0.999752305846537
ENSONIG00000001943	81.4125597025151	-0.347856663243176	0.237492482344768	-1.46470599746476	0.143001147945235	0.999752305846537
ENSONIG00000009220	236.020766930589	0.350060865396602	0.239013659222795	1.46460610885128	0.143028414358757	0.999752305846537
ENSONIG00000012711	1959.50204686942	0.0936512773336456	0.0639821394286237	1.46370968789063	0.143273287340627	0.999752305846537
ENSONIG00000014564	105.490416230445	-0.33305154109918	0.227580251131512	-1.46344658397762	0.143345219772438	0.999752305846537
ENSONIG00000000260	517.41453363868	-0.367737440331716	0.251283970159918	-1.46343374031255	0.14334873193089	0.999752305846537
ENSONIG00000013388	21.7588595819738	0.715014723678002	0.488600572771167	1.46339313444251	0.143359836224459	0.999752305846537
ENSONIG00000014599	44.0890516924548	0.414364516138024	0.283160497137344	1.46335565987173	0.143370084802054	0.999752305846537
ENSONIG00000016646	55.9310694945828	0.317525626248285	0.217051362160834	1.46290547586151	0.143493245444382	0.999752305846537
ENSONIG00000013963	118.742329565294	-0.254367777338856	0.173925786531442	-1.46250755803178	0.143602174739546	0.999752305846537
ENSONIG00000001400	41.1108642563311	-0.332829098900642	0.227608304479097	-1.46228890752625	0.143662056918281	0.999752305846537
ENSONIG00000007737	148.903871850872	-0.156239605987051	0.1068748317755	-1.46189335123583	0.143770437238396	0.999752305846537
ENSONIG00000020986	1.50759094000724	1.30504174530691	0.893008854146553	1.46139843882526	0.1439061288971	0.999752305846537
ENSONIG00000010706	95.2653144696696	-0.290697292243703	0.198919638278548	-1.46138055930223	0.143911032818185	0.999752305846537
ENSONIG00000006699	2.45533864291772	1.13233588798859	0.775015977313856	1.46104844433424	0.144002147225536	0.999752305846537
ENSONIG00000008300	23.6909269792651	-0.398896783146177	0.27305820118335	-1.46084893776302	0.144056902312915	0.999752305846537
ENSONIG00000004063	91.4501925619702	0.419174723541868	0.287022645808097	1.46042387130013	0.144173616119742	0.999752305846537
ENSONIG00000011462	128.322042525448	-0.228417727158046	0.15641836911553	-1.4602998896462	0.144207672378947	0.999752305846537
ENSONIG00000014395	352.596184959916	-0.105531323493493	0.0722748492853999	-1.46013896309586	0.144251886150485	0.999752305846537
ENSONIG00000005523	98.2094231304114	0.459608606464131	0.314806576781313	1.45997142487721	0.144297927484575	0.999752305846537
ENSONIG00000002377	4166.04457781464	0.302672348317368	0.207349273874165	1.45972224865881	0.144366424666692	0.999752305846537
ENSONIG00000012021	1397.74678033131	0.150180443680657	0.102886619788789	1.45966933298961	0.144380974102923	0.999752305846537
ENSONIG00000017312	332.272831714219	0.283939051727921	0.194523665875217	1.4596632777323	0.144382639098818	0.999752305846537
ENSONIG00000018964	177.047056379379	-0.162502823738517	0.111364468186435	-1.45919813011159	0.144510583331507	0.999752305846537
ENSONIG00000016849	997.885091279055	0.119724752284723	0.0820497725849355	1.45917226230929	0.144517701119272	0.999752305846537
ENSONIG00000015941	304.293750756356	0.272948388735268	0.187058694248999	1.45915906144377	0.144521333574639	0.999752305846537
ENSONIG00000018070	475.630868811546	-0.129859219896776	0.0890022362296833	-1.45905569790017	0.144549778330028	0.999752305846537
ENSONIG00000001108	65.8733966539047	-0.303845454964276	0.208263792362688	-1.4589451748537	0.14458019806504	0.999752305846537
ENSONIG00000011301	292.91989778248	-0.236044186186391	0.161791073080669	-1.4589444379833	0.14458040089352	0.999752305846537
ENSONIG00000007663	118.707437835719	-0.257725084477552	0.176762289766516	-1.45803205433681	0.144831707886402	0.999752305846537
ENSONIG00000007177	30.223743135389	0.366947200065755	0.251747212593921	1.45760183910221	0.144950322436363	0.999752305846537
ENSONIG00000021462	93.6121857251533	0.297352788006712	0.204024330338515	1.45743788259639	0.144995546429177	0.999752305846537
ENSONIG00000001575	9.18135347502747	0.950216902669644	0.652156762997489	1.45703756609406	0.145106010824226	0.999752305846537
ENSONIG00000001633	1421.02523015631	-0.314603728140785	0.215998895709049	-1.45650618771939	0.145252740337693	0.999752305846537
ENSONIG00000008895	14.2062631801255	-0.478365267631809	0.32844012901401	-1.45647631142966	0.145260993450568	0.999752305846537
ENSONIG00000005759	292.672361476162	-0.175199417040339	0.120309992492858	-1.4562332970866	0.145328137779034	0.999752305846537
ENSONIG00000003624	215.085688090945	0.380996119549261	0.261742718848941	1.45561305859722	0.145499616053618	0.999752305846537
ENSONIG00000002718	154.351271178103	0.154025353072667	0.105816891435197	1.45558380125911	0.145507708698991	0.999752305846537
ENSONIG00000022237	0.455911773204114	-2.48938829101634	1.71023898386515	-1.45557919945802	0.145508981598866	0.999752305846537
ENSONIG00000017921	16.3237277661092	0.620347844111943	0.426199317367016	1.45553457932392	0.145521324374373	0.999752305846537
ENSONIG00000017936	62.4155327011003	0.339995074556094	0.233638376436884	1.45521929976235	0.145608559527005	0.999752305846537
ENSONIG00000011830	101.118069259275	-0.190821413898929	0.131156455216664	-1.45491438895403	0.14569296381391	0.999752305846537
ENSONIG00000013466	14.977448330548	0.447188942634182	0.307388545626917	1.45480028126013	0.145724560315363	0.999752305846537
ENSONIG00000001294	1.3431570325243	1.71611095673717	1.17999443718843	1.45433817537831	0.145852571403157	0.999752305846537
ENSONIG00000006493	25.332579454629	-0.504270605354066	0.346744898568639	-1.4542985561884	0.145863550589034	0.999752305846537
ENSONIG00000001502	253.626222041312	-0.140226321557808	0.096495383375947	-1.45319202486077	0.14617044584106	0.999752305846537
ENSONIG00000020041	23.3912936560969	-0.408278653825942	0.28096623653854	-1.45312354557569	0.146189454719666	0.999752305846537
ENSONIG00000001712	6835.52311831316	-0.151985735408072	0.104612504284939	-1.45284482430609	0.146266843311615	0.999752305846537
ENSONIG00000016785	142.169117775832	0.483470940746165	0.332792459929792	1.45277011639074	0.146287591727958	0.999752305846537
ENSONIG00000002742	7.3951259821614	-0.817793633280107	0.562925110639612	-1.45275742336473	0.146291117149699	0.999752305846537
ENSONIG00000008809	9.08878933491312	0.561601448372158	0.386689940971821	1.45233011999421	0.146409836366461	0.999752305846537
ENSONIG00000011599	496.342866081223	-0.176149665386567	0.121302043521407	-1.45215744329551	0.146457832655707	0.999752305846537
ENSONIG00000003917	0.598763818084658	-3.16153668701783	2.17778008416333	-1.4517244922976	0.146578226321503	0.999752305846537
ENSONIG00000010485	438.610657746908	-0.168455299944718	0.116077450458207	-1.45123190834873	0.146715294585104	0.999752305846537
ENSONIG00000001368	2.40864793069373	-0.970023194926134	0.668445386875016	-1.45116297303059	0.146734484603876	0.999752305846537
ENSONIG00000011429	141.532428921018	0.386331731569613	0.266297488689604	1.45075244032782	0.146848807299532	0.999752305846537
ENSONIG00000011964	14.2227515610439	-0.4796033969157	0.330628564659892	-1.45058064601603	0.146896667766456	0.999752305846537
ENSONIG00000007187	390.156230289298	0.611951105244195	0.421875204947055	1.4505500633084	0.146905189105238	0.999752305846537
ENSONIG00000007710	101.626446304459	0.450606857732615	0.310664930336599	1.45045936547904	0.146930462698579	0.999752305846537
ENSONIG00000004881	1081.13239476191	-0.105614646923883	0.0728162382326578	-1.45042712295065	0.146939448108874	0.999752305846537
ENSONIG00000016151	0.722650525053875	-2.25509151953213	1.55485123403139	-1.45035838167306	0.14695860646433	0.999752305846537
ENSONIG00000005545	1.54173213200464	1.91979673554341	1.3239822021725	1.45001702620568	0.147053771330901	0.999752305846537
ENSONIG00000007813	133.110925112446	0.623385767784987	0.429952994886001	1.44989283758862	0.147088404972528	0.999752305846537
ENSONIG00000011425	1007.19638687874	0.12051059570504	0.0831230983729549	1.44978469359185	0.147118569180868	0.999752305846537
ENSONIG00000007497	100.048245122125	-0.35464954630549	0.244702474610471	-1.44930919423695	0.147251254594011	0.999752305846537
ENSONIG00000010157	786.766195709518	-0.150622471428494	0.103937526636635	-1.44916351487822	0.147291923900848	0.999752305846537
ENSONIG00000018755	77.8942570129832	0.303228634829939	0.209275821336072	1.44894251468731	0.147353636918713	0.999752305846537
ENSONIG00000005751	497.588603084876	0.445936354130438	0.307771355525902	1.44892091523088	0.147359669501482	0.999752305846537
ENSONIG00000019482	106.228809130914	-0.262004875389223	0.180882439002895	-1.4484815487535	0.147482422585611	0.999752305846537
ENSONIG00000010038	312.141114247929	-0.213493876429937	0.14742483287611	-1.44815410175401	0.147573957694203	0.999752305846537
ENSONIG00000004677	15.4346545947093	-0.497725375071174	0.343739153189101	-1.4479740537365	0.147624307131408	0.999752305846537
ENSONIG00000009785	222.441887623982	0.242994238219165	0.167819431274484	1.44795055241086	0.147630880116372	0.999752305846537
ENSONIG00000001692	120.445713265487	0.301310206325643	0.208173383324127	1.44740024644025	0.147784856781203	0.999752305846537
ENSONIG00000002789	68.4900620433564	-0.194445119490141	0.134368907303652	-1.44709906028131	0.147869181193696	0.999752305846537
ENSONIG00000001711	0.737775638689369	-1.94014955907749	1.34085745001598	-1.44694692120655	0.14791179021287	0.999752305846537
ENSONIG00000020027	6.05308758644544	-0.751658141928356	0.519524975982462	-1.44681810630358	0.147947874252683	0.999752305846537
ENSONIG00000011032	483.295651728356	0.352135636412311	0.243459134837857	1.44638498221409	0.148069251678156	0.999752305846537
ENSONIG00000000889	153.805179606008	0.477367317832989	0.330092606447411	1.44616179977676	0.148131825363667	0.999752305846537
ENSONIG00000009589	2.3634849259267	-1.1723968114137	0.810973256844466	-1.445666427985	0.148270784988381	0.999752305846537
ENSONIG00000010178	223.134970050645	-0.119355748036894	0.0825787116935371	-1.44535735166035	0.14835753621788	0.999752305846537
ENSONIG00000009352	514.091422078102	-0.205568508693048	0.142228510108982	-1.44533967581839	0.14836249862699	0.999752305846537
ENSONIG00000002099	0.836413974184766	-1.78233834374044	1.23327492993398	-1.44520763414517	0.148399572713851	0.999752305846537
ENSONIG00000013647	0.739366166003028	-2.41258981506616	1.6693890042434	-1.44519330661316	0.1484035959615	0.999752305846537
ENSONIG00000013424	32.0370837134826	-0.345550553994552	0.239124254160249	-1.44506693897718	0.148439084277539	0.999752305846537
ENSONIG00000000801	421.030690008107	0.126797202087253	0.0877482084030402	1.4450118628617	0.148454553545735	0.999752305846537
ENSONIG00000014131	45.7579855724591	-0.267507089652308	0.185172888865512	-1.44463420801624	0.14856065890154	0.999752305846537
ENSONIG00000003094	151.732246910825	0.398974278505069	0.276212451668054	1.444447113429	0.148613246172408	0.999752305846537
ENSONIG00000012458	0.456524344025947	-2.45947689358301	1.70293268662365	-1.44425960750059	0.148665963320697	0.999752305846537
ENSONIG00000000545	237.0694802654	0.303491611128513	0.210139988467357	1.44423540394196	0.148672769173116	0.999752305846537
ENSONIG00000018342	14.506974097531	0.432091987523208	0.299194691934072	1.44418333336749	0.148687411820097	0.999752305846537
ENSONIG00000006212	74.9732773370316	0.311099223405966	0.215427163747872	1.44410397460399	0.148709730234217	0.999752305846537
ENSONIG00000005729	1.57685789051526	-1.61375041104353	1.1175976375453	-1.4439457966178	0.148754222955414	0.999752305846537
ENSONIG00000003001	497.208520794762	-0.306100559741434	0.212058803749917	-1.44347018057511	0.148888066718842	0.999752305846537
ENSONIG00000013176	513.054560372573	-0.538851935970544	0.373328010187205	-1.44337398016382	0.148915149783976	0.999752305846537
ENSONIG00000011231	71.1451887064026	0.273481432614431	0.18947872343921	1.4433358408295	0.148925888097993	0.999752305846537
ENSONIG00000019216	1.94041835630718	-1.31058174479708	0.90806872908438	-1.44326272100412	0.148946476991481	0.999752305846537
ENSONIG00000017071	50.8291199924987	0.517372501234093	0.35848064595291	1.44323691411239	0.148953744148855	0.999752305846537
ENSONIG00000001173	159.391938882484	-0.165728271737127	0.114854235067797	-1.44294436891508	0.149036143085071	0.999752305846537
ENSONIG00000013706	10.1448194610337	-0.572143617759786	0.396617347302725	-1.44255822810263	0.149144957639895	0.999752305846537
ENSONIG00000001386	46.3093262338117	-0.261392963811969	0.18120287231707	-1.44254315877831	0.149149205407483	0.999752305846537
ENSONIG00000019287	106.461100957858	-0.226787256087928	0.157265716269649	-1.44206417944949	0.149284269059308	0.999752305846537
ENSONIG00000015259	1010.06548088113	-0.116694742123285	0.0809601846529166	-1.44138433754278	0.149476132626207	0.999752305846537
ENSONIG00000013752	124.424318760863	-0.166885219715255	0.11581562300262	-1.44095602465895	0.149597106774903	0.999752305846537
ENSONIG00000016450	1.67710366866664	-1.91660462352617	1.33025172634303	-1.44078341382429	0.149645880679341	0.999752305846537
ENSONIG00000019395	43.2245548174633	-0.442833759072372	0.307530443328223	-1.43996722496752	0.149876671997384	0.999752305846537
ENSONIG00000001244	123.124379960602	0.281072437704208	0.195215374199563	1.43980687410857	0.1499220458304	0.999752305846537
ENSONIG00000007301	379.505911885974	0.447959588200186	0.311198731495829	1.43946469848059	0.150018904915502	0.999752305846537
ENSONIG00000009233	184.478675451547	-0.142207814146215	0.0988280372397835	-1.43894200591256	0.150166954756751	0.999752305846537
ENSONIG00000017842	3695.18328329918	0.535746626140645	0.372335040028616	1.43888317924488	0.150183624065131	0.999752305846537
ENSONIG00000017489	1021.40654064876	0.520946740018909	0.362133102554099	1.43855045657165	0.150277931963223	0.999752305846537
ENSONIG00000007319	61.8198571187663	-0.260006246602223	0.180789499416501	-1.43817117388672	0.15038549203879	0.999752305846537
ENSONIG00000000800	32.7415252162871	0.569576642448527	0.396063682491967	1.4380935885483	0.150407501551288	0.999752305846537
ENSONIG00000003771	226.954018814116	0.56903346721241	0.395698792997299	1.43804701273449	0.150420715420053	0.999752305846537
ENSONIG00000018902	558.763207677979	-0.16142121368838	0.112325684803915	-1.43708194586279	0.150694710532574	0.999752305846537
ENSONIG00000009704	1.71604573140603	-1.52763666533835	1.06317691375808	-1.43686026809829	0.150757701445992	0.999752305846537
ENSONIG00000002771	117.91994284485	-0.159135916913199	0.11077919471399	-1.43651447660417	0.150856000000779	0.999752305846537
ENSONIG00000016698	69.260457977196	0.326575987387468	0.22735106316161	1.43643923562972	0.150877395310457	0.999752305846537
ENSONIG00000016201	114.764396923381	0.275993759228424	0.192166904332033	1.4362190002892	0.150940034097414	0.999752305846537
ENSONIG00000021995	1.27723926776335	-1.78849920848952	1.24545158682814	-1.43602467362412	0.15099532045984	0.999752305846537
ENSONIG00000003396	1.54855214285442	1.53968229810875	1.07227906765954	1.43589700157946	0.151031651835435	0.999752305846537
ENSONIG00000008580	31.2540710568465	0.423924496823946	0.295262869563921	1.43575281731173	0.151072690069959	0.999752305846537
ENSONIG00000004525	2.51293327656331	-1.51049947613018	1.05218847725344	-1.43557880435365	0.15112222956627	0.999752305846537
ENSONIG00000009964	754.231665063853	-0.201545714172749	0.140412301795132	-1.43538501681152	0.151177413226907	0.999752305846537
ENSONIG00000015226	1.18766291369485	-1.80174548025713	1.25572354314213	-1.43482655087339	0.151336529941063	0.999752305846537
ENSONIG00000003280	89.6008343964523	-0.265794402069974	0.185273073817387	-1.43460890777876	0.151398574803345	0.999752305846537
ENSONIG00000007665	289.14034205227	0.490293966132115	0.341770683395163	1.43456999079475	0.151409671150462	0.999752305846537
ENSONIG00000018354	342.887652778163	-0.122268071341875	0.0852331302346597	-1.43451344571357	0.151425794877139	0.999752305846537
ENSONIG00000000327	18.8474235778491	0.664984853599871	0.463682451632605	1.4341384955555	0.151532744324029	0.999752305846537
ENSONIG00000006478	93.9650167113934	0.447531201638224	0.312077962285114	1.43403654125811	0.151561835351452	0.999752305846537
ENSONIG00000013962	294.071639236663	-0.196426001996837	0.136993692063594	-1.43383245635612	0.151620080492253	0.999752305846537
ENSONIG00000017012	279.676567426724	0.285551215198134	0.199188840474005	1.43357034720728	0.151694910562384	0.999752305846537
ENSONIG00000001615	39.0884883476751	-0.294330722608147	0.205333853821242	-1.43342521036196	0.151736358070648	0.999752305846537
ENSONIG00000007848	207.197116910786	0.270700937292699	0.188875176093376	1.43322665737116	0.151793073883233	0.999752305846537
ENSONIG00000010472	658.66819837397	-0.273920411593646	0.19114368836274	-1.43306019644142	0.151840635175047	0.999752305846537
ENSONIG00000007155	1.17264626400107	1.54887184935307	1.0809678300156	1.43285656274408	0.151898832917756	0.999752305846537
ENSONIG00000017352	9.93020516328104	0.740800724301273	0.517019936273906	1.43282816063173	0.151906951483869	0.999752305846537
ENSONIG00000012178	19.9067122754481	-0.38216367396363	0.266761212957842	-1.4326058489771	0.151970509294074	0.999752305846537
ENSONIG00000017955	13.7947394423774	-0.864550209835653	0.60348758223711	-1.43258989129618	0.151975072295409	0.999752305846537
ENSONIG00000020902	6.18849822591976	0.692392833642116	0.483325562666276	1.43255992880351	0.151983640168884	0.999752305846537
ENSONIG00000018436	13.575824036984	0.518504840150939	0.361946525779531	1.43254542652185	0.151987787276177	0.999752305846537
ENSONIG00000010277	61.092797163158	-0.402970294468531	0.281321145629831	-1.43242092081755	0.152023394771522	0.999752305846537
ENSONIG00000005056	6.29501657684482	-0.685326220004185	0.47844660614127	-1.43239853978989	0.152029796214627	0.999752305846537
ENSONIG00000008491	58.5208008922064	-0.227451356688942	0.158853708828384	-1.43182906062751	0.152192748248385	0.999752305846537
ENSONIG00000009550	69.9261362337465	0.487938384512477	0.34081287150159	1.43169001324001	0.152232555765024	0.999752305846537
ENSONIG00000018708	77.737805337531	-0.251445690388209	0.175628623008882	-1.43168969886813	0.152232645774716	0.999752305846537
ENSONIG00000010683	171.538711231857	-0.182785670709099	0.127677370652646	-1.43162151424922	0.152252169077563	0.999752305846537
ENSONIG00000016238	691.620497046846	0.150269278671158	0.104974256226158	1.43148695759668	0.152290702277346	0.999752305846537
ENSONIG00000005216	9.34424641395213	-0.565058552352712	0.394791819889642	-1.43128232117541	0.15234931855924	0.999752305846537
ENSONIG00000006551	78.9959940681305	0.406435434700878	0.284019558095962	1.43101213671896	0.152426736794681	0.999752305846537
ENSONIG00000012713	638.446873393844	-0.1804154367024	0.126087016321307	-1.43088037108157	0.152464503576468	0.999752305846537
ENSONIG00000012169	26.3880001103695	-0.394979423844529	0.276040210358577	-1.43087640504059	0.152465640436984	0.999752305846537
ENSONIG00000020866	25.2689949119962	0.447954912811518	0.313268268459241	1.42994027136777	0.152734162466628	0.999752305846537
ENSONIG00000006928	1.29540976608483	1.40040488158979	0.979857050811345	1.42919304446523	0.152948756311443	0.999752305846537
ENSONIG00000016263	2.86079024220295	-1.17692987865147	0.82349890517055	-1.42918208058543	0.152951906701645	0.999752305846537
ENSONIG00000019800	72.994649162351	-0.45093822956584	0.315544597163899	-1.42907922879635	0.152981462810285	0.999752305846537
ENSONIG00000010023	0.649579540632239	1.95743647881331	1.3699694627628	1.42881759923741	0.153056665836431	0.999752305846537
ENSONIG00000015653	294.716444893982	-0.137782548633281	0.0964364350440718	-1.42873954818336	0.153079106343858	0.999752305846537
ENSONIG00000002349	535.041093032808	0.250674749274227	0.17549434552855	1.4283921713788	0.153179011223289	0.999752305846537
ENSONIG00000001762	40.5132942398538	0.422054979057059	0.295514353050991	1.42820466992421	0.153232956873536	0.999752305846537
ENSONIG00000007615	116.070665362562	-0.206586562310708	0.144663826670868	-1.42804574623014	0.153278691788922	0.999752305846537
ENSONIG00000010330	27.5852712343161	-0.487508995199563	0.341396868019087	-1.42798320918488	0.153296691488697	0.999752305846537
ENSONIG00000022251	1.11682512866641	-2.82963516682324	1.9821205946588	-1.42757972166185	0.153412863768874	0.999752305846537
ENSONIG00000017662	126.283749488163	-0.248166933219606	0.17388956263557	-1.42715255279411	0.153535927335072	0.999752305846537
ENSONIG00000018191	3.07991373084192	-1.04384804655009	0.731429255372453	-1.4271346666583	0.153541081809112	0.999752305846537
ENSONIG00000013291	153.280356339848	0.385237758627903	0.270014159157329	1.42673169373846	0.153657246492334	0.999752305846537
ENSONIG00000018329	275.908104433823	0.328268698985785	0.230097584360502	1.42664991420108	0.153680829168474	0.999752305846537
ENSONIG00000003911	3.06056390781793	1.07924735392059	0.756491249476348	1.42664882729001	0.153681142618363	0.999752305846537
ENSONIG00000017513	19.2153184463264	0.472082882866981	0.33091984346087	1.42657774139435	0.153701643847861	0.999752305846537
ENSONIG00000003952	271.392543969323	-0.14878253943465	0.104310300474073	-1.42634561264283	0.153768604446935	0.999752305846537
ENSONIG00000014072	292.423199315711	0.143396686414837	0.100552195699068	1.42609204520997	0.15384177465695	0.999752305846537
ENSONIG00000017422	103.981834866414	0.277187746007341	0.194375451120175	1.4260429720416	0.153855938419845	0.999752305846537
ENSONIG00000011815	29.8841469067216	-0.528539079442444	0.370694746235438	-1.42580677177107	0.153924125685631	0.999752305846537
ENSONIG00000013843	64.9772536237094	-0.364700260395196	0.255846640407657	-1.42546433212527	0.154023023359115	0.999752305846537
ENSONIG00000012308	2.37142109829319	0.980170359668002	0.687714576552685	1.42525750229305	0.154082779870717	0.999752305846537
ENSONIG00000005829	54.2937123082742	-0.313064090759544	0.219745575222372	-1.42466618698802	0.154253717700047	0.999752305846537
ENSONIG00000004336	4457.01449743308	0.194428388418444	0.136530016960963	1.4240706384299	0.154426024895218	0.999752305846537
ENSONIG00000006348	3.83836139903956	0.910238010949594	0.639321346296002	1.42375663854052	0.154516931827434	0.999752305846537
ENSONIG00000019754	820.395464990983	-0.0997798990394771	0.0700960678331051	-1.42347355741905	0.154598922228649	0.999752305846537
ENSONIG00000011780	94.4357778892812	0.283467100618175	0.199170666492639	1.42323719456275	0.154667406666685	0.999752305846537
ENSONIG00000020380	512.412523886899	-0.222466294444479	0.156325160991056	-1.42309973029362	0.154707246547232	0.999752305846537
ENSONIG00000004654	7.94127871262833	-0.596663673539764	0.419272381208646	-1.42309319736193	0.154709140114841	0.999752305846537
ENSONIG00000013419	875.655778085246	0.441478771497113	0.310356243209997	1.42249038373104	0.154883941170488	0.999752305846537
ENSONIG00000013560	227.819343769033	-0.243998773241544	0.171575415416239	-1.42210801384107	0.154994896711161	0.999752305846537
ENSONIG00000018224	423.244412038139	0.550009968456799	0.386839836823275	1.42180281372641	0.155083502547383	0.999752305846537
ENSONIG00000021885	2.68041288694932	0.900536424386902	0.633582003922835	1.42134154507422	0.155217491259529	0.999752305846537
ENSONIG00000006307	0.521814906993818	-2.44419310558367	1.71967382120119	-1.42131203920777	0.155226065074852	0.999752305846537
ENSONIG00000020893	7.17173048873526	-0.712716489263081	0.501679604480554	-1.42066068243105	0.155415427937533	0.999752305846537
ENSONIG00000000058	55.1327567983658	-0.401806973370656	0.282832098768346	-1.42065548825756	0.155416938695459	0.999752305846537
ENSONIG00000005193	63.132403361818	0.418317862145006	0.294455300202374	1.42064979593678	0.155418594355455	0.999752305846537
ENSONIG00000007681	283.715380576368	0.381181182046653	0.268324025433494	1.42060026652787	0.155433000971091	0.999752305846537
ENSONIG00000002482	228.769603536508	-0.280048852684467	0.1971397509459	-1.42056004099	0.155444702116382	0.999752305846537
ENSONIG00000010572	323.628769843449	-0.15206322720717	0.107104938077428	-1.41975925607875	0.155677780392604	0.999752305846537
ENSONIG00000015014	20.8110844209257	-0.649184598774483	0.457299583819746	-1.41960461313337	0.155722821660416	0.999752305846537
ENSONIG00000012018	74.7225140202286	-0.195310190696033	0.137607228353169	-1.41933089586522	0.155802568730568	0.999752305846537
ENSONIG00000015138	65.6942086885424	0.480197478684741	0.338349107256976	1.41923672439316	0.155830012596295	0.999752305846537
ENSONIG00000006033	327.835431956987	0.475992265926006	0.335411312026309	1.41913003187164	0.155861109833657	0.999752305846537
ENSONIG00000005241	50.6216640902452	-0.371922463014413	0.262083292366045	-1.41910023968624	0.155869794082331	0.999752305846537
ENSONIG00000006975	1.12613058569214	2.19659515221835	1.54800923533589	1.418980650811	0.15590465723856	0.999752305846537
ENSONIG00000005647	12.6270292777529	-0.516694954887633	0.364131125998971	-1.41898046608928	0.155904711094152	0.999752305846537
ENSONIG00000011951	79.9942916397991	0.64238714056876	0.452717350183647	1.41895851861691	0.155911109976974	0.999752305846537
ENSONIG00000007273	126.918864531129	-0.208211536332744	0.146747066699179	-1.41884632528678	0.155943823552694	0.999752305846537
ENSONIG00000012119	4.26256208675647	-0.907355127848507	0.639595285783272	-1.41863948658928	0.156004147682298	0.999752305846537
ENSONIG00000015846	219.723850899918	-0.226378587723568	0.159588581744257	-1.41851368844384	0.156040845140092	0.999752305846537
ENSONIG00000015844	87.7460435173759	0.363995233985944	0.256626370494074	1.41838593315705	0.156078120232035	0.999752305846537
ENSONIG00000019619	1213.63348139491	-0.121524507628391	0.0857147558817816	-1.41777814541055	0.156255546662671	0.999752305846537
ENSONIG00000008568	387.390092365911	-0.151661507077947	0.106987722667166	-1.41755991526018	0.15631929009466	0.999752305846537
ENSONIG00000003793	16.1982367619797	0.451355914371563	0.318529951026329	1.41699677822214	0.156483869425773	0.999752305846537
ENSONIG00000000129	53.8122404196417	0.394576340227965	0.278507037131385	1.41675536924341	0.156554462514618	0.999752305846537
ENSONIG00000001435	3.92435005106157	-0.861046575091023	0.608220388409169	-1.4156818671323	0.156868669730763	0.999752305846537
ENSONIG00000010599	32.3663783695531	-0.383919415474857	0.27119316363343	-1.41566774888838	0.156872805233583	0.999752305846537
ENSONIG00000001002	221.874122125787	-0.142512524150788	0.100711977312656	-1.4150504036711	0.157053718257097	0.999752305846537
ENSONIG00000011740	45.0992527828184	-0.239356909028799	0.16918728073501	-1.41474529284322	0.157143189366342	0.999752305846537
ENSONIG00000018007	714.552188757548	0.498522612401334	0.352398521549703	1.41465579994217	0.157169439711397	0.999752305846537
ENSONIG00000014032	998.251976164429	-0.206468976976958	0.145995590449458	-1.41421378783653	0.157299140871068	0.999752305846537
ENSONIG00000010871	1.11349072763557	1.89079964598726	1.33732156002797	1.4138706071169	0.157399897517877	0.999752305846537
ENSONIG00000006160	159.721605416871	0.19139537913675	0.135373518170223	1.41383175767127	0.157411306658824	0.999752305846537
ENSONIG00000010029	65.2571017310588	0.317618021670802	0.224653837861706	1.41381079750938	0.157417462410816	0.999752305846537
ENSONIG00000001965	0.323157874829398	2.38667936362758	1.68813814907418	1.41379386807679	0.157422434518393	0.999752305846537
ENSONIG00000019968	155.623456968764	-0.174320956993642	0.123307569071071	-1.41370848770174	0.157447512211376	0.999752305846537
ENSONIG00000014211	125.806048267432	-0.286449201469496	0.202685507484036	-1.41326928118952	0.157576562602853	0.999752305846537
ENSONIG00000004163	47.5279258301147	0.33835002823766	0.239536563796998	1.41251933681575	0.157797101160005	0.999752305846537
ENSONIG00000004678	1.31721680002856	-1.58673235681013	1.1235317595708	-1.41227192137075	0.157869910688359	0.999752305846537
ENSONIG00000018601	117.059695190038	0.189880452047377	0.134492624716925	1.41182799017441	0.158000614751013	0.999752305846537
ENSONIG00000001298	1217.60252638042	0.134804726791097	0.095489732841665	1.4117195930857	0.158032541917463	0.999752305846537
ENSONIG00000001105	1278.33255265695	-0.28950480797064	0.205078507799869	-1.41167795239256	0.158044808023163	0.999752305846537
ENSONIG00000020787	40.4354575001341	0.647817539847598	0.459059555533539	1.41118408720341	0.158190340967	0.999752305846537
ENSONIG00000008368	373.406542964875	-0.118747956840814	0.0841524106058346	-1.41110582556004	0.1582134125392	0.999752305846537
ENSONIG00000012995	31.1406175891402	-0.423801985109801	0.300346508598806	-1.41104348802637	0.158231791498887	0.999752305846537
ENSONIG00000017024	589.960705884169	-0.218911250266481	0.155141464686769	-1.4110428228099	0.158231987633214	0.999752305846537
ENSONIG00000012081	320.25400404311	0.517853969213499	0.367073872976439	1.41076226704574	0.15831472391015	0.999752305846537
ENSONIG00000006101	12.6884536350949	0.457591592541524	0.324384183490234	1.41064705318871	0.158348710120234	0.999752305846537
ENSONIG00000008635	830.91011283791	0.38173667818569	0.270685288116615	1.41026016168722	0.158462877231116	0.999752305846537
ENSONIG00000010782	264.940831863705	-0.187612808906217	0.133037049343316	-1.41022978059339	0.158471844971263	0.999752305846537
ENSONIG00000006932	1.04471780082897	-1.89489866574524	1.34375291571498	-1.41015408680026	0.158494189559769	0.999752305846537
ENSONIG00000018797	244.636846340143	0.147248325820251	0.104427125840636	1.41005820695442	0.158522496436713	0.999752305846537
ENSONIG00000008145	0.791094465047478	2.09281471064989	1.48439040118763	1.40988159784345	0.158574647259762	0.999752305846537
ENSONIG00000016633	141.611169648464	-0.163319238882056	0.115853394671859	-1.40970611473783	0.158626478448329	0.999752305846537
ENSONIG00000003990	375.132735612378	0.31890875929465	0.226266094555864	1.40944121531171	0.158704744185373	0.999752305846537
ENSONIG00000009285	363.755658056848	0.468188567153596	0.332192980126994	1.40938729943845	0.158720677454195	0.999752305846537
ENSONIG00000018343	27.5375459352077	0.373552711226152	0.26506734519206	1.40927472961819	0.158753948094892	0.999752305846537
ENSONIG00000019018	15.8970221995264	-0.451773917771295	0.320590436168637	-1.40919337198709	0.158777997084359	0.999752305846537
ENSONIG00000003406	707.838183151695	0.45747461003648	0.324661906814614	1.40908003197832	0.15881150453273	0.999752305846537
ENSONIG00000004663	1.47739414748232	1.72468920949898	1.22417091811714	1.40886307947233	0.158875658548583	0.999752305846537
ENSONIG00000009938	75.2947027360493	0.473003896787458	0.335734611440645	1.40886247848498	0.158875836290993	0.999752305846537
ENSONIG00000012918	193.920943207165	-0.162314728036071	0.115257611097599	-1.4082777396681	0.159048844503749	0.999752305846537
ENSONIG00000021203	44.9126950176752	-0.4004164408891	0.284423156997905	-1.40781940934594	0.159184551539514	0.999752305846537
ENSONIG00000013361	67.7019456518763	0.380246486964564	0.270139795513185	1.40759152586982	0.15925205816419	0.999752305846537
ENSONIG00000004021	122.574064707173	0.465332419626046	0.330635239765782	1.40738906099568	0.159312053126453	0.999752305846537
ENSONIG00000019199	37.1827081077393	-0.577145853242899	0.41010230337433	-1.40732165728924	0.159332030176202	0.999752305846537
ENSONIG00000001154	123.854632636432	-0.268522313349515	0.190864530687147	-1.40687383026477	0.159464804872245	0.999752305846537
ENSONIG00000008389	96.154683745284	-0.176267717751907	0.125295322002286	-1.40681802748144	0.159481355510435	0.999752305846537
ENSONIG00000006864	15.7134365788629	-0.396534589317104	0.281895040235815	-1.4066745870569	0.159523904701807	0.999752305846537
ENSONIG00000016713	1396.15646411098	0.427311898903546	0.303781283626927	1.40664327242861	0.159533194801843	0.999752305846537
ENSONIG00000009054	275.796198330114	-0.136832251986837	0.0972825362688921	-1.40654486647663	0.1595623915255	0.999752305846537
ENSONIG00000019259	77.5495035230973	-0.294749077435387	0.209578735937939	-1.40638827749524	0.159608859295728	0.999752305846537
ENSONIG00000012638	84.3368155734224	0.222630557248575	0.158337969451425	1.40604655989903	0.15971029950885	0.999752305846537
ENSONIG00000005637	1205.75689990076	-0.219595474480245	0.156189927727534	-1.40595157239152	0.159738505582821	0.999752305846537
ENSONIG00000019056	85.4790936615354	0.256422748867719	0.182437829359157	1.40553496919167	0.159862258353732	0.999752305846537
ENSONIG00000018320	44.788611587619	0.419578878451138	0.298557667645987	1.40535288126866	0.159916370679834	0.999752305846537
ENSONIG00000012008	356.949116298274	0.251399699881233	0.178944833629746	1.40490057623794	0.160050845220537	0.999752305846537
ENSONIG00000006950	12.3436537930802	0.599867662145683	0.427022239348198	1.40476913582139	0.160089939721023	0.999752305846537
ENSONIG00000004915	145.798579623043	0.463041992838086	0.329649950050179	1.40464754436517	0.160126111259992	0.999752305846537
ENSONIG00000000609	234.347614144198	-0.145168020862674	0.103370203517412	-1.40435073089724	0.160214434531601	0.999752305846537
ENSONIG00000016648	308.900078591022	0.195139980878647	0.138960929306917	1.40427947518723	0.160235643691302	0.999752305846537
ENSONIG00000012535	89.2973275080745	0.209674448467313	0.149312568855043	1.40426522746971	0.160239884758558	0.999752305846537
ENSONIG00000011936	61.4155852391256	0.202331537277052	0.14409018190565	1.40420072069545	0.16025908732176	0.999752305846537
ENSONIG00000013062	1381.90179292544	0.327088826079773	0.232968050377412	1.40400722566843	0.160316697915917	0.999752305846537
ENSONIG00000008446	216.259215918382	0.275739872872338	0.196408616663074	1.40390924571986	0.16034587612409	0.999752305846537
ENSONIG00000006752	15709.9741139224	0.193884718047135	0.138132843302427	1.40361056365607	0.160434847739582	0.999752305846537
ENSONIG00000021016	295.576862320166	0.279140291927816	0.198882546471495	1.40354343244405	0.160454849965143	0.999752305846537
ENSONIG00000014884	733.259725820562	-0.278668838965946	0.19860244844274	-1.4031490606033	0.160572393941721	0.999752305846537
ENSONIG00000000842	10.0623461306158	0.530374564875419	0.378013177043729	1.4030584040039	0.16059942367091	0.999752305846537
ENSONIG00000013896	9.25688460321809	0.959648741942156	0.68400094207275	1.40299330441578	0.160618835567337	0.999752305846537
ENSONIG00000001239	843.9218578714	-0.220666141823728	0.157287235960532	-1.40295008985408	0.160631722597228	0.999752305846537
ENSONIG00000016021	107.948807157839	-0.287150215121059	0.204678327986334	-1.40293414523218	0.16063647764595	0.999752305846537
ENSONIG00000008047	120.831228855648	-0.197056951973223	0.140475975214482	-1.40278045176303	0.160682317986758	0.999752305846537
ENSONIG00000012703	293.485597392878	-0.432998067484366	0.308675400123888	-1.40276182459173	0.160687874365283	0.999752305846537
ENSONIG00000022186	1.08645776496043	-2.83057197928782	2.01834703943205	-1.40242085428695	0.160789609509415	0.999752305846537
ENSONIG00000001935	0.552029852147037	2.32426041049477	1.65735857016401	1.40238838615639	0.160799299546934	0.999752305846537
ENSONIG00000013314	71.9998338751603	-0.202816543219001	0.144633801801656	-1.40227623620884	0.16083277383038	0.999752305846537
ENSONIG00000012585	22.7130354792536	-0.362174347385668	0.258320496073652	-1.40203488647066	0.160904829255619	0.999752305846537
ENSONIG00000009796	245.517758449571	0.181240079107047	0.12931822232327	1.40150456641743	0.161063242988641	0.999752305846537
ENSONIG00000002799	1133.03506807595	-0.153330362158726	0.109423646423235	-1.40125436476194	0.161138022479518	0.999752305846537
ENSONIG00000009531	1.38030758937219	1.40985957231459	1.00616101114218	1.4012265996216	0.161146322454431	0.999752305846537
ENSONIG00000003480	826.2527110048	0.32886961059956	0.2347508695101	1.4009303193887	0.161234911123892	0.999752305846537
ENSONIG00000015454	96.5797509245947	0.360148584188698	0.257086807402483	1.40088317960581	0.161249009450061	0.999752305846537
ENSONIG00000021343	38.3483178161565	0.298389800826342	0.213022565072508	1.40074268998111	0.161291031893767	0.999752305846537
ENSONIG00000014910	5.59620451009958	-0.663554332481685	0.473772665422699	-1.40057538332158	0.161341086482929	0.999752305846537
ENSONIG00000010354	65.5284884875965	-0.227263761025477	0.162273255136151	-1.40050041416127	0.161363519464731	0.999752305846537
ENSONIG00000000084	149.580794188485	0.330156010783045	0.235771427302661	1.4003223993687	0.161416796173167	0.999752305846537
ENSONIG00000019745	68.1851104717818	0.360700430823722	0.25764921131034	1.39996714520991	0.161523157222721	0.999752305846537
ENSONIG00000015394	127.42092188958	-0.170892300367629	0.122081254959781	-1.39982424348381	0.161565956098468	0.999752305846537
ENSONIG00000001304	267.671997813074	-0.244589283358682	0.174747206206107	-1.39967492853762	0.161610684872301	0.999752305846537
ENSONIG00000020967	32.9182501948293	0.2793390254222	0.199588115051545	1.39957745154344	0.161639890116961	0.999752305846537
ENSONIG00000018936	190.384808145285	0.252944114171307	0.18074566458694	1.39944775300344	0.161678755490762	0.999752305846537
ENSONIG00000016915	0.772386468559589	3.03525337263379	2.16927455603344	1.39920203470408	0.161752406608984	0.999752305846537
ENSONIG00000007803	72.7301894465699	-0.23354586501342	0.166952283891161	-1.39887792829281	0.161849592360206	0.999752305846537
ENSONIG00000006200	86.7324699218377	0.395098603650672	0.28249886031774	1.39858477024044	0.161937535973276	0.999752305846537
ENSONIG00000001372	215.869662475055	0.209551415620307	0.149839341665127	1.39850731651391	0.16196077710925	0.999752305846537
ENSONIG00000020078	1.11821183171084	1.91487749574354	1.36925502571585	1.39848126154763	0.161968595853056	0.999752305846537
ENSONIG00000010054	62.6972263925293	-0.366511220417759	0.262087005010636	-1.39843339582168	0.161982960453999	0.999752305846537
ENSONIG00000002773	914.402939850366	0.523005547580568	0.374038910887513	1.39826507980036	0.162033480067384	0.999752305846537
ENSONIG00000020703	1.53742340856508	-1.39171144958929	0.995343035460323	-1.39822292416569	0.162046134832836	0.999752305846537
ENSONIG00000003994	49.7764409072297	0.446210697743964	0.319239639867227	1.39772961130248	0.162194278632024	0.999752305846537
ENSONIG00000013539	666.147406775004	-0.161932809665243	0.115858396221796	-1.39767867453684	0.162209580963274	0.999752305846537
ENSONIG00000017829	701.719613986063	-0.139301434168943	0.0996729341120196	-1.39758536667925	0.162237615167328	0.999752305846537
ENSONIG00000011918	8.6340631946198	0.6579006565049	0.470757854118515	1.39753516749456	0.16225269894866	0.999752305846537
ENSONIG00000007498	687.530262176195	-0.228866028258287	0.163781653807585	-1.3973850119206	0.162297823804117	0.999752305846537
ENSONIG00000020511	172.272243720612	0.412411097039287	0.29513309595122	1.39737326208732	0.162301355271495	0.999752305846537
ENSONIG00000012907	9.66887404511414	-0.577295551687775	0.413223894508298	-1.3970526858683	0.162397728327937	0.999752305846537
ENSONIG00000016905	184.155610541973	0.413865453549199	0.296264654872426	1.39694508522258	0.162430085391766	0.999752305846537
ENSONIG00000013299	1319.33713078678	0.533982818049306	0.38227449773546	1.39685702607039	0.162456569666238	0.999752305846537
ENSONIG00000004273	39.5047385803992	0.45376727985384	0.324948898805148	1.39642658129436	0.162586075189091	0.999752305846537
ENSONIG00000002837	12.7572230503391	0.497619549756708	0.35642370732085	1.39614604622457	0.162670520123541	0.999752305846537
ENSONIG00000006104	350.663726558953	0.205501125912361	0.147198172468793	1.39608476427198	0.162688971240778	0.999752305846537
ENSONIG00000019664	79.1255351979637	-0.238337747881441	0.170747429504838	-1.39584969784091	0.162759761014692	0.999752305846537
ENSONIG00000008233	50.5291347673468	-0.253452608639591	0.18161034118922	-1.395584673097	0.162839600534226	0.999752305846537
ENSONIG00000004254	3.0790320113156	-0.872366892349546	0.62516793231972	-1.39541209209593	0.162891606970129	0.999752305846537
ENSONIG00000017783	1.82576622771294	-1.31336830191518	0.941283406848047	-1.39529528764678	0.162926812523968	0.999752305846537
ENSONIG00000000739	1.17850247698206	-1.51397074031218	1.08524605812219	-1.39504836620353	0.163001254998929	0.999752305846537
ENSONIG00000000038	937.128401772606	-0.148864536314362	0.106727551419981	-1.39480887862375	0.163073480795503	0.999752305846537
ENSONIG00000020419	341.104860629571	-0.350391163570839	0.251336007780847	-1.39411446320244	0.163283042318419	0.999752305846537
ENSONIG00000013980	82.8675187342148	0.259168796211268	0.185948068781065	1.39376976545217	0.163387140997837	0.999752305846537
ENSONIG00000008255	55.3535801898778	0.339736700516566	0.243828536695224	1.39334265431459	0.163516197905813	0.999752305846537
ENSONIG00000017922	113.158513154311	-0.165078216716307	0.118514528860774	-1.39289434218006	0.163651743598495	0.999752305846537
ENSONIG00000011635	2.63489579381077	1.28194588863927	0.920380161288992	1.39284389490089	0.163667001465982	0.999752305846537
ENSONIG00000011391	38.7062996580002	0.438931541614389	0.315192155315954	1.39258396572211	0.163745634493513	0.999752305846537
ENSONIG00000006150	99.9977227963363	0.323971504268701	0.232642966250638	1.39256952182973	0.163750004853166	0.999752305846537
ENSONIG00000006432	26.0467127098968	-0.365252330273125	0.262298296005948	-1.39250744604472	0.163768788429904	0.999752305846537
ENSONIG00000007860	437.201039628623	0.29366920447806	0.210928874338476	1.39226649456637	0.163841713573926	0.999752305846537
ENSONIG00000001279	353.98975995923	0.28417775412623	0.204210392819213	1.3915930046607	0.164045678379856	0.999752305846537
ENSONIG00000008040	372.237256305269	0.190431084289913	0.13685723221961	1.39145795367492	0.164086601265101	0.999752305846537
ENSONIG00000014188	12.0668289370391	-0.558860534579783	0.401638224810337	-1.39145255619953	0.164088236957351	0.999752305846537
ENSONIG00000010255	3.95186113054337	-0.993333135822661	0.713944832068128	-1.39133038185207	0.164125264892804	0.999752305846537
ENSONIG00000009273	33.6291539526305	0.414814159960372	0.298170924780298	1.39119587285723	0.164166038426062	0.999752305846537
ENSONIG00000017532	1.40386254211803	1.58170872205849	1.13710739075393	1.39099326494551	0.164227469097246	0.999752305846537
ENSONIG00000017005	2.14260084288235	-1.22909277025299	0.883615495378783	-1.39098145820328	0.164231049432604	0.999752305846537
ENSONIG00000006223	552.730424384318	-0.132868286289328	0.0955279855832887	-1.39088336761255	0.164260797185787	0.999752305846537
ENSONIG00000002992	0.612676810508946	2.93476345301869	2.11042917724875	1.39060030284674	0.164346664474536	0.999752305846537
ENSONIG00000016318	8.47113806406734	0.614496101591649	0.441951612935146	1.3904148861695	0.164402928680817	0.999752305846537
ENSONIG00000008158	20.0985905601945	0.367699769764973	0.26449280357814	1.39020708613095	0.164466002299463	0.999752305846537
ENSONIG00000019375	50.0286197269893	0.301902299910461	0.217169948639289	1.39016609711461	0.164478445861756	0.999752305846537
ENSONIG00000000303	3.04249102667013	0.818117183481249	0.588537433261223	1.39008521335316	0.164503002864535	0.999752305846537
ENSONIG00000005740	142.970824680522	-0.165121365645462	0.118798224412491	-1.38993125917546	0.164549752301427	0.999752305846537
ENSONIG00000000847	10.1758877543555	0.627271168477969	0.45136891291897	1.38970839711014	0.164617443902473	0.999752305846537
ENSONIG00000004428	217.429388056976	-0.235838844868146	0.16972784871401	-1.38951177814981	0.164677181894196	0.999752305846537
ENSONIG00000016311	4.83255563504678	0.738068548258144	0.531254779472201	1.38929300361573	0.164743670515318	0.999752305846537
ENSONIG00000006717	81.2775287339904	0.254811778633838	0.183413845503058	1.38927231984561	0.164749957646221	0.999752305846537
ENSONIG00000007962	11.6200950230131	0.775116014924619	0.558002240000767	1.38909122465808	0.164805011862016	0.999752305846537
ENSONIG00000012694	4.83152792571556	0.705510748326012	0.507996026444453	1.38881154890915	0.164890062478353	0.999752305846537
ENSONIG00000020992	205.836654403966	-0.147631605052077	0.106302759763457	-1.38878431172044	0.16489834719188	0.999752305846537
ENSONIG00000018890	49.5913694497959	0.386911098914749	0.278665963089408	1.38844046336083	0.165002962220212	0.999752305846537
ENSONIG00000007812	102.773396772053	-0.197403955311323	0.142233755501436	-1.38788401259172	0.165172366858315	0.999752305846537
ENSONIG00000021972	0.52681839398279	-2.12945469717682	1.53465840113829	-1.38757569475876	0.165266286801743	0.999752305846537
ENSONIG00000020073	13.3094866079939	-0.537971402384321	0.387740463722447	-1.38745231080503	0.165303883346913	0.999752305846537
ENSONIG00000004075	4.76595065961731	0.744119003108995	0.53633235790471	1.38742142282081	0.165313296287169	0.999752305846537
ENSONIG00000009229	373.408618094756	0.187229374141247	0.134969626560539	1.38719635604288	0.165381896306805	0.999752305846537
ENSONIG00000007879	26.3962438809312	0.637963333710946	0.459894621236005	1.38719459687606	0.165382432582605	0.999752305846537
ENSONIG00000014195	425.568129448768	-0.155755380826361	0.112300593865216	-1.38695064260568	0.165456813856461	0.999752305846537
ENSONIG00000010274	186.082714087599	-0.391511997702523	0.282322948730767	-1.3867522971924	0.165517307613567	0.999752305846537
ENSONIG00000009936	165.361132304425	-0.258951430667905	0.186742175730904	-1.38667887773277	0.165539704178714	0.999752305846537
ENSONIG00000012714	313.361869795734	0.1649362175695	0.118973769368275	1.386324216214	0.165647925591693	0.999752305846537
ENSONIG00000003320	135.034748816292	0.311456785821904	0.224820562684447	1.38535720266414	0.165943270529768	0.999752305846537
ENSONIG00000000893	111.497810556998	0.423391476179998	0.305629426362065	1.38530991998927	0.165957721738437	0.999752305846537
ENSONIG00000002909	1377.94779909941	0.209548248149346	0.15128116389152	1.38515756197915	0.166004294016409	0.999752305846537
ENSONIG00000012755	45.6080419004979	0.341522958683158	0.246683378352333	1.38445873801585	0.166218034103299	0.999752305846537
ENSONIG00000017176	720.967780200241	0.229018329323697	0.165422140124287	1.38444786865669	0.166221360204867	0.999752305846537
ENSONIG00000008575	6.3163903753355	0.751971817570207	0.543363138504164	1.38392129366804	0.166382555868729	0.999752305846537
ENSONIG00000017749	16.5964957308742	0.457557408825636	0.330691594256485	1.38363785706253	0.166469370413858	0.999752305846537
ENSONIG00000012461	1.55403266113719	1.46080697753405	1.05592815824658	1.38343405858196	0.16653181343261	0.999752305846537
ENSONIG00000021148	25.416785694826	0.432820083543097	0.3129916156889	1.38284881079147	0.166711228848687	0.999752305846537
ENSONIG00000010953	126.511710997754	0.538131286144821	0.389163487489337	1.38278976174394	0.166729339178275	0.999752305846537
ENSONIG00000007150	7.20112834249175	0.724336328584599	0.523908856898398	1.38256171669392	0.166799294427908	0.999752305846537
ENSONIG00000008507	769.715203059704	-0.262999305545533	0.190234141773228	-1.38250317789456	0.166817255386494	0.999752305846537
ENSONIG00000020234	93.1008589372514	-0.303279553448776	0.219389958188587	-1.38237664090385	0.166856084615135	0.999752305846537
ENSONIG00000012867	69.6722686612263	0.497366598517947	0.359819227948388	1.38226798315872	0.166889432826876	0.999752305846537
ENSONIG00000014151	59.3610730101594	0.395445347376035	0.286145647156505	1.38197226239737	0.166980218026176	0.999752305846537
ENSONIG00000007237	585.496363762178	0.260805456011013	0.188831276313779	1.38115603041116	0.167230990873503	0.999752305846537
ENSONIG00000013585	358.839344062246	-0.134448061800368	0.0973517643708278	-1.38105418704313	0.167262300293561	0.999752305846537
ENSONIG00000019299	62.5767295834603	0.424267782663887	0.307216216796557	1.38100711963667	0.167276771581859	0.999752305846537
ENSONIG00000009800	152.772789860101	0.25262372361995	0.182945493978326	1.3808687939036	0.167319306490399	0.999752305846537
ENSONIG00000017129	45.0406144491783	-0.345774336339847	0.250465793833413	-1.38052518488742	0.167425000793405	0.999752305846537
ENSONIG00000010102	190.879085175549	0.272638500458951	0.197540464464118	1.3801653306757	0.167535745888392	0.999752305846537
ENSONIG00000000483	41.4329211247454	0.305370613289015	0.221277811182926	1.38003269128766	0.167576579521622	0.999752305846537
ENSONIG00000009653	334.496899592217	-0.321203512286788	0.232784802773644	-1.37983024862289	0.167638916819438	0.999752305846537
ENSONIG00000007718	238.868701807773	-0.338166229321765	0.245130386892059	-1.37953614649445	0.167729509450101	0.999752305846537
ENSONIG00000010450	202.26699596932	-0.14185292863035	0.102852962055067	-1.37918175418617	0.167838722177756	0.999752305846537
ENSONIG00000005693	228.861828211996	-0.235367309776077	0.170657680015949	-1.3791779529294	0.167839893896701	0.999752305846537
ENSONIG00000012346	81.2059618769224	-0.28478372999333	0.206564015683797	-1.37867057362629	0.16799634624053	0.999752305846537
ENSONIG00000015188	109.26762739996	-0.231891711925595	0.168211791548167	-1.37856989567342	0.168027403687236	0.999752305846537
ENSONIG00000012927	3.28800094312625	-0.889189421168672	0.645171585819281	-1.37822160912359	0.168134877453901	0.999752305846537
ENSONIG00000012004	617.386275528601	0.274417783218343	0.199124276461223	1.37812319067877	0.168165256627652	0.999752305846537
ENSONIG00000001429	1.93081112335143	-1.43297595049894	1.03991064249772	-1.37797988782684	0.168209497800248	0.999752305846537
ENSONIG00000018022	126.786966403431	-0.422078765932932	0.306380731232287	-1.37762830004126	0.168318078754513	0.999752305846537
ENSONIG00000009661	1.25801201425048	1.54982035507317	1.12510909244976	1.37748451725572	0.168362498387033	0.999752305846537
ENSONIG00000018325	330.643548034942	0.345356354222378	0.250801884507907	1.37700860940497	0.16850958606421	0.999752305846537
ENSONIG00000017678	399.273352152194	-0.288831159200262	0.209781187317333	-1.37682107196462	0.168567574285965	0.999752305846537
ENSONIG00000015036	66.2483237034502	-0.245679994613284	0.17847432047137	-1.37655654866435	0.168649392668925	0.999752305846537
ENSONIG00000016179	326.550192967055	-0.220094711695129	0.159895040972471	-1.37649492039608	0.168668458880944	0.999752305846537
ENSONIG00000014270	1.09878199372336	-1.63068847452691	1.18474471420236	-1.37640493768718	0.168696300137593	0.999752305846537
ENSONIG00000004691	6.87840438428071	0.997581898279805	0.724779633593897	1.37639339192409	0.168699872724131	0.999752305846537
ENSONIG00000020069	506.524317695142	0.176468863040264	0.128221304094833	1.37628348335739	0.168733884394391	0.999752305846537
ENSONIG00000014489	84.0422737276818	-0.287141056592753	0.208769851819734	-1.37539522153175	0.169008949622613	0.999752305846537
ENSONIG00000006668	41.0740374517863	0.370900583385145	0.269782925691285	1.37481118360162	0.169189990017173	0.999752305846537
ENSONIG00000003930	0.967716102849819	1.89915666275895	1.38153896313352	1.3746674639211	0.169234562615515	0.999752305846537
ENSONIG00000011024	64.5148409476782	0.253051510482983	0.184087826132818	1.37462381841811	0.169248100385843	0.999752305846537
ENSONIG00000017093	50.5900288647776	0.345208582287275	0.25113970867223	1.37456790131829	0.169265445693051	0.999752305846537
ENSONIG00000019586	162.994351620828	-0.195668678686108	0.142354237938579	-1.3745195191908	0.169280454751579	0.999752305846537
ENSONIG00000002408	164.954923622176	0.174667633357669	0.127133070466075	1.37389612881472	0.169473931631049	0.999752305846537
ENSONIG00000008195	13.8367952997618	0.567202862303517	0.412881416613869	1.37376699333012	0.169514031144075	0.999752305846537
ENSONIG00000001727	83.6317829850626	0.265505398703188	0.193296784501239	1.37356345263719	0.169577249615426	0.999752305846537
ENSONIG00000006171	8.65751808887793	-0.566416143146247	0.412482027074891	-1.37318987487279	0.169693326539473	0.999752305846537
ENSONIG00000015967	9.98211847010588	-0.53057759962519	0.386511456724523	-1.37273446981766	0.169834909147018	0.999752305846537
ENSONIG00000016902	240.760654343693	0.433699085478987	0.315939153626839	1.37272978198592	0.169836367025177	0.999752305846537
ENSONIG00000012821	354.401176115057	0.279483372992509	0.203624167208831	1.37254519845809	0.169893778482895	0.999752305846537
ENSONIG00000015814	264.110863708767	0.131703019678602	0.0959748731688763	1.37226562880536	0.169980761405447	0.999752305846537
ENSONIG00000008719	1.40417457433815	1.17079139678847	0.853282057370141	1.37210361647227	0.170031183819097	0.999752305846537
ENSONIG00000012226	52.2728366912557	0.344511018163367	0.251131679388272	1.37183416685046	0.170115068312247	0.999752305846537
ENSONIG00000020254	37.7623120742195	0.414960519965078	0.302516694339811	1.37169461298873	0.170158526119087	0.999752305846537
ENSONIG00000013114	279.562345177662	0.371391280194611	0.270759476309546	1.37166493766599	0.170167768243375	0.999752305846537
ENSONIG00000020984	146.994521732261	-0.209337129594553	0.152617132790125	-1.37164894771301	0.170172748332808	0.999752305846537
ENSONIG00000008950	697.102762934828	-0.228753398672492	0.166774075463009	-1.37163643712256	0.170176644846902	0.999752305846537
ENSONIG00000006570	169.008291822717	0.350759601727816	0.25573707237667	1.37156337353854	0.170199402365381	0.999752305846537
ENSONIG00000016110	204.373188737009	0.438716745074494	0.319953864599457	1.37118751674937	0.170316508603129	0.999752305846537
ENSONIG00000020794	46.4388223314108	0.400018919050266	0.29174823500686	1.37110998817477	0.170340671802047	0.999752305846537
ENSONIG00000003950	69.2074747437258	0.388133438955874	0.283092162344582	1.37104975193003	0.170359447303122	0.999752305846537
ENSONIG00000007061	600.377729694468	-0.384713226808719	0.280661744386847	-1.37073624924975	0.170457190417084	0.999752305846537
ENSONIG00000001829	157.82910891539	-0.179360913532295	0.130868063063354	-1.37054762891589	0.170516018254318	0.999752305846537
ENSONIG00000012086	28.436140400166	0.297871418351546	0.217389861922182	1.37021761602744	0.170618980883093	0.999752305846537
ENSONIG00000015169	267.52955713629	0.145714143979011	0.106363799196861	1.36995994012324	0.170699407053828	0.999752305846537
ENSONIG00000002857	140.546034880283	-0.150687277290435	0.110007187567325	-1.36979483452583	0.170750954974508	0.999752305846537
ENSONIG00000003977	97.274647477586	-0.196062021596758	0.143222408842695	-1.36893397605188	0.171019914082735	0.999752305846537
ENSONIG00000015109	303.108165699703	-0.313558459208009	0.229076390905743	-1.36879430467816	0.171063581685138	0.999752305846537
ENSONIG00000017293	331.177499828146	-0.13140298850117	0.0960116618520588	-1.36861487413524	0.171119692058708	0.999752305846537
ENSONIG00000017995	23.6874422356286	-0.39223306752782	0.286602382081069	-1.3685617847268	0.171136296481342	0.999752305846537
ENSONIG00000021409	11.0844421462334	0.599981768757072	0.438511095820567	1.36822482823234	0.171241712263034	0.999752305846537
ENSONIG00000000704	90.7630866449429	-0.292990427284148	0.214152452356128	-1.36813949156611	0.171268417285332	0.999752305846537
ENSONIG00000004620	190.832964655252	0.306631511492447	0.22415297530093	1.36795646402101	0.171325703938926	0.999752305846537
ENSONIG00000000969	291.493326119321	0.304161373835822	0.222365030429927	1.36784715315959	0.171359924502296	0.999752305846537
ENSONIG00000013741	2.65479706783412	1.30604102930412	0.954867912434613	1.36777140827167	0.171383639993912	0.999752305846537
ENSONIG00000008043	29.2246594312903	0.412063531695942	0.301271044025104	1.36775020324092	0.171390279664085	0.999752305846537
ENSONIG00000010124	13.953631913935	-0.461172435936829	0.337203449720132	-1.36763854675742	0.171425244460641	0.999752305846537
ENSONIG00000018658	65.5076513358405	-0.359654260719084	0.263024362735507	-1.36738002890153	0.171506218822977	0.999752305846537
ENSONIG00000003976	5.88659310389231	-0.809439577711097	0.591984740311873	-1.36733182900063	0.171521319423219	0.999752305846537
ENSONIG00000002182	54.2519504092121	-0.414085649413499	0.302952823444837	-1.36683211829811	0.171677932992809	0.999752305846537
ENSONIG00000005717	462.073717035227	-0.276490483965549	0.202366079153327	-1.36628868396496	0.171848371380711	0.999752305846537
ENSONIG00000004149	98.3445756325622	0.492750802225356	0.360689248390168	1.36613665204773	0.171896076112966	0.999752305846537
ENSONIG00000017527	1495.06521023109	0.305322671595923	0.223585386553142	1.36557525651773	0.172072317243367	0.999752305846537
ENSONIG00000000712	65.7599212750079	-0.21724817787719	0.159095804407757	-1.36551795747165	0.172090312961628	0.999752305846537
ENSONIG00000013515	152.558677628874	0.3786886644774	0.277336876421385	1.36544649007304	0.172112760460028	0.999752305846537
ENSONIG00000006275	3.10747575707413	1.41223896663986	1.03455405206332	1.36507025787902	0.172230968949895	0.999752305846537
ENSONIG00000018509	7.02098252433612	0.596935772092671	0.437300771153283	1.36504623698327	0.172238518143465	0.999752305846537
ENSONIG00000000838	0.813237335248517	-1.93876120170903	1.42040564758207	-1.36493487266074	0.172273520523215	0.999752305846537
ENSONIG00000012139	73.4617804245839	-0.283819590793209	0.207945382055292	-1.36487566104133	0.172292133206591	0.999752305846537
ENSONIG00000001697	46.6256511567257	0.246733079847413	0.180850122731953	1.36429589386073	0.17247445771226	0.999752305846537
ENSONIG00000017952	542.520796685303	-0.137998214077664	0.101197841022111	-1.36364780793606	0.172678437792817	0.999752305846537
ENSONIG00000019979	20.8070886058958	-0.357220634906132	0.26203806120566	-1.36323949758493	0.172807042949034	0.999752305846537
ENSONIG00000003938	55.8445389059528	0.530214656661688	0.388959101169451	1.36316300368737	0.172831144128743	0.999752305846537
ENSONIG00000008342	129.964800383273	-0.279292738148778	0.204898788449378	-1.36307657191336	0.172858379491563	0.999752305846537
ENSONIG00000001718	9.02532847023103	-0.692837205446958	0.508317367076606	-1.3630012474914	0.17288211745321	0.999752305846537
ENSONIG00000015810	314.579076155172	0.43482278790424	0.319039667423893	1.36291136276328	0.172910447182369	0.999752305846537
ENSONIG00000014622	192.720985876226	0.588686563974905	0.432006812990797	1.36267888901892	0.172983733993511	0.999752305846537
ENSONIG00000010070	7652.36496070631	-0.107813469372772	0.0791369159889176	-1.3623663245592	0.173082305815809	0.999752305846537
ENSONIG00000019490	13.462403821626	0.422688225137371	0.310275890986181	1.36229799806198	0.173103859178234	0.999752305846537
ENSONIG00000016435	65.9518275790308	0.438044127400245	0.321614523880281	1.36201600013346	0.173192835699627	0.999752305846537
ENSONIG00000001287	577.516025991628	0.245907307156488	0.180571578490199	1.36182731087902	0.173252390378086	0.999752305846537
ENSONIG00000004381	140.770475928708	-0.151010553902408	0.110904577953949	-1.36162597332197	0.173315954031049	0.999752305846537
ENSONIG00000008402	160.560625255205	0.217966773503685	0.160091736960127	1.36151170349268	0.173352037555406	0.999752305846537
ENSONIG00000005867	8.36955513972603	0.575545178395898	0.422731148996752	1.36149223865289	0.173358184619527	0.999752305846537
ENSONIG00000011080	179.590547959423	-0.255778375452487	0.18787875930711	-1.36140123766938	0.173386925207864	0.999752305846537
ENSONIG00000020955	13.808979985623	-0.524963958610122	0.38564519145479	-1.36126151769136	0.173431059511962	0.999752305846537
ENSONIG00000016425	879.131185677005	-0.0966411260061969	0.0710106710209254	-1.36093807616208	0.173533259409577	0.999752305846537
ENSONIG00000011886	503.772638211915	-0.208667314247233	0.153372784280115	-1.36052374107084	0.173664245271903	0.999752305846537
ENSONIG00000013393	100.719938524541	-0.230136475513445	0.169157301126809	-1.36048798355398	0.17367555293963	0.999752305846537
ENSONIG00000000101	618.503008853531	-0.168046504816609	0.123551712421315	-1.36013092431747	0.173788496637232	0.999752305846537
ENSONIG00000010964	509.096459096503	-0.329825590438534	0.242609020346899	-1.35949434183003	0.173989994236724	0.999752305846537
ENSONIG00000019905	238.872511809181	-0.292703440762143	0.215319125950844	-1.35939359529523	0.174021899548269	0.999752305846537
ENSONIG00000016584	0.817883517582089	-1.85803176169792	1.3671943833486	-1.35901067494671	0.174143206051915	0.999752305846537
ENSONIG00000003172	3.78232410593818	-0.744680444655336	0.548057528819545	-1.35876327848154	0.174221613107162	0.999752305846537
ENSONIG00000007772	139.445011804996	-0.238551803403884	0.175568665002492	-1.358737923994	0.174229650162678	0.999752305846537
ENSONIG00000020028	6.26847154816514	0.650730208138428	0.47895949133638	1.35863307838994	0.174262887848013	0.999752305846537
ENSONIG00000003385	81.6573720349571	0.394132899615449	0.290111502325415	1.35855661170357	0.174287131961491	0.999752305846537
ENSONIG00000005438	211.416961815281	-0.118509443135997	0.0872437945153867	-1.35837103136425	0.174345981533184	0.999752305846537
ENSONIG00000017878	353.012296023459	0.349671414239115	0.257489187804223	1.3580042611536	0.17446233205025	0.999752305846537
ENSONIG00000014913	714.269239738035	0.268848087693391	0.198052724464164	1.35745715400162	0.17463599858513	0.999752305846537
ENSONIG00000009365	107.85333371585	-0.190636401350019	0.140441496783816	-1.3574079293919	0.174651630127049	0.999752305846537
ENSONIG00000018673	861.17337368186	-0.152860047248642	0.112612984780647	-1.35739273358566	0.174656455848764	0.999752305846537
ENSONIG00000022278	0.926660126052269	-1.626687732817	1.19868085423676	-1.35706491604287	0.174760584877524	0.999752305846537
ENSONIG00000009924	163.203163878324	0.358227986816225	0.264002392511191	1.35691189541413	0.174809206708262	0.999752305846537
ENSONIG00000005814	13.5113781288184	0.603805920969936	0.445005826124146	1.3568494736999	0.174829043913973	0.999752305846537
ENSONIG00000013169	62.9687652614362	0.35619797341819	0.262521648945036	1.35683275969658	0.174834355798265	0.999752305846537
ENSONIG00000013925	0.728348602943719	1.91353888803195	1.41031592486628	1.35681577034832	0.174839755313504	0.999752305846537
ENSONIG00000014513	13.6417284381181	-0.557201286638793	0.410693420293787	-1.35673292803231	0.17486608584934	0.999752305846537
ENSONIG00000008979	78.9998125749311	0.406173182947307	0.299396550763631	1.35663948669861	0.174895788720325	0.999752305846537
ENSONIG00000002669	916.658260002668	-0.120732064306656	0.0890018816204798	-1.35651136929306	0.174936520445472	0.999752305846537
ENSONIG00000011772	106.503924118904	0.197251684332499	0.145414117202717	1.35648235623173	0.17494574540587	0.999752305846537
ENSONIG00000001872	936.838541686387	0.22140504130646	0.163223377216435	1.35645423518517	0.174954687088747	0.999752305846537
ENSONIG00000016385	3.66368370951696	0.789173410170609	0.582021738202841	1.35591741402548	0.175125446167192	0.999752305846537
ENSONIG00000012990	14.6647556885622	-0.425671387079954	0.313975954085211	-1.35574518220726	0.175180258254646	0.999752305846537
ENSONIG00000009408	428.788004852453	0.313884172084996	0.231522129603163	1.35574155534507	0.175181412626643	0.999752305846537
[truncated: 18,832 more rows]
