# Supplementary material for: Transcriptomic response to aquaculture intensification in Nile tilapia
Source: Evol Appl. 2019 Jul 17;12(9):1757–71. doi: 10.1111/eva.12830 (PMC6752142; doi:10.1111/eva.12830)
Supplement: Supplementary file 4 [file EVA-12-1757-s004.csv]

	baseMean	log2FoldChange	lfcSE	stat	pvalue	padj
ENSONIG00000010259	104.645965035514	-0.692594019295736	0.163697918063396	-4.23092747598362	2.3272970589143e-05	0.384551051154166
ENSONIG00000018240	157.187129771047	-0.437918385456006	0.108609221683425	-4.03205527733598	5.5291177348331e-05	0.384551051154166
ENSONIG00000007677	30.6369628810851	-0.921929249153796	0.230437701322962	-4.00077436921529	6.31355363458519e-05	0.384551051154166
ENSONIG00000010746	947.67247617405	-0.473395368149341	0.122476706247587	-3.86518696210177	0.000111004136300984	0.384551051154166
ENSONIG00000016219	21.5091637718624	1.06190089851814	0.276069831073267	3.84649381784973	0.000119820152627687	0.384551051154166
ENSONIG00000011977	14.2057378630792	-5.54466659483086	1.44811963843018	-3.82887328345433	0.00012873126378459	0.384551051154166
ENSONIG00000004499	456.080758488458	1.43456548442952	0.377195451248877	3.8032417402695	0.000142814869731737	0.384551051154166
ENSONIG00000015485	73.3344782865998	-0.67801081170306	0.178671169801812	-3.79474098957953	0.000147797665588918	0.384551051154166
ENSONIG00000005304	57.4981405360912	-0.712878414548658	0.190515055895575	-3.74184817676247	0.000182671868198611	0.421734662916232
ENSONIG00000017891	449.838808928512	0.676690377801117	0.182695957607288	3.70391543777717	0.000212297052978195	0.421734662916232
ENSONIG00000014419	554.526566121837	-0.354177947514942	0.0964084902766859	-3.67372154152062	0.0002390432323019	0.421734662916232
ENSONIG00000006569	708.251322531134	0.484549852085642	0.132052002101688	3.66938663839802	0.000243133122987979	0.421734662916232
ENSONIG00000018973	201.792531511602	0.612123526888825	0.169730690332996	3.6064398588605	0.000310426763795553	0.493212036016603
ENSONIG00000020260	664.046979598142	0.409732504496699	0.114157958468582	3.58917161793379	0.000331730410964806	0.493212036016603
ENSONIG00000018959	271.984581535434	0.476296661865623	0.134967820934632	3.52896459739322	0.000417188937077102	0.556279740697355
ENSONIG00000006256	29.3211345626484	-1.45830192323906	0.4146831235967	-3.51666571475266	0.000437003772936938	0.556279740697355
ENSONIG00000002121	178.087658560657	0.989979652339397	0.282340343029172	3.50633438253317	0.000454324073593804	0.556279740697355
ENSONIG00000018034	543.057291218456	0.389510689711434	0.111909815763479	3.48057663265805	0.000500335671123486	0.578582610801965
ENSONIG00000015103	50.8085510880137	0.949655983318932	0.274168636983027	3.46376592803984	0.0005326697991647	0.583553782611223
ENSONIG00000008275	246.479103841791	0.318575142912883	0.0930995568299119	3.42187604066584	0.000621906600750715	0.646299273933643
ENSONIG00000006465	655.871495504158	0.464956645917248	0.136784155647941	3.39919959087928	0.000675833776553566	0.646299273933643
ENSONIG00000008542	358.244119281572	-0.348991092376741	0.102756972658365	-3.3962765090115	0.000683093155250547	0.646299273933643
ENSONIG00000018803	183.052957127128	-0.636269103814463	0.190484230208371	-3.34027180684956	0.000836964310935072	0.712237298966209
ENSONIG00000004992	147.390284814671	0.573154345996383	0.172113887005837	3.33008774577815	0.000868186201253964	0.712237298966209
ENSONIG00000014795	309.681637777827	0.385504092505797	0.115799729549059	3.32905866021455	0.000871400490053193	0.712237298966209
ENSONIG00000015655	98.39338377384	-0.431417922516103	0.130544094568571	-3.30476781766251	0.000950551102021896	0.712237298966209
ENSONIG00000012568	118.371095957858	-0.595356362846609	0.180224770690302	-3.30341029463518	0.000955165235914371	0.712237298966209
ENSONIG00000010577	89.1958683834344	-0.414614260506558	0.125688304007783	-3.29874974270386	0.000971164490296079	0.712237298966209
ENSONIG00000009520	12.7911421262143	1.34464943045039	0.408373056872787	3.29269869258115	0.000992307550805672	0.712237298966209
ENSONIG00000005903	25.2889911427906	-0.959103201438748	0.292586601300721	-3.2780147729765	0.00104539924350168	0.722261815304868
ENSONIG00000004141	92.6074036383624	0.935435270161595	0.286254493723627	3.26784483972062	0.00108369758790906	0.722261815304868
ENSONIG00000016563	480.649835402015	0.331145398913675	0.101548552697298	3.2609563614439	0.0011103712750303	0.722261815304868
ENSONIG00000003634	152.122485496561	0.5721106662596	0.176184877683532	3.24721777363459	0.00116539181219517	0.735079714267955
ENSONIG00000009881	20.5623556845036	-1.18134255951381	0.366227071967242	-3.22571063129784	0.00125660334432892	0.743437375061088
ENSONIG00000016692	1510.91842947949	0.294285025921762	0.091512533639862	3.21578929373642	0.00130086306198774	0.743437375061088
ENSONIG00000008389	96.154683745284	-0.405958874937287	0.126344455009058	-3.21311192412981	0.00131305110240975	0.743437375061088
ENSONIG00000010987	1141.49605721419	0.45525619006823	0.142245626248823	3.20049341462263	0.00137192504435044	0.743437375061088
ENSONIG00000005709	200.196194079245	-0.418392286429472	0.130964117903412	-3.19470930761389	0.00139971747038014	0.743437375061088
ENSONIG00000019318	101.98726233431	-0.718613555170125	0.2249689634065	-3.19427864310176	0.00140180742474773	0.743437375061088
ENSONIG00000007806	37.2077231934538	-1.71357901892372	0.537529867561044	-3.18787684617193	0.00143321564789881	0.743437375061088
ENSONIG00000011054	375.088345205707	0.270200178971411	0.0849244749468462	3.18165262888617	0.00146437340271461	0.743437375061088
ENSONIG00000018852	251.803719243128	-0.593519995661153	0.187253783932481	-3.16960214739992	0.00152647792785426	0.756515192102056
ENSONIG00000018618	12.9433330576328	1.07862813777177	0.341140460203351	3.16182998970222	0.00156781068520591	0.758929753780487
ENSONIG00000016418	1113.16656601937	-0.670913982760747	0.214178058978337	-3.13250566356382	0.0017332108361029	0.818952647119297
ENSONIG00000016238	691.620497046846	0.315240626514048	0.10097953069276	3.12182701138906	0.0017973251479447	0.818952647119297
ENSONIG00000004123	38.7385774753647	-0.984896198234681	0.315790842010946	-3.11882444710206	0.00181574110584069	0.818952647119297
ENSONIG00000006163	355.027245658405	-0.559946746513753	0.180676164001971	-3.09917331711584	0.00194061459946837	0.818952647119297
ENSONIG00000004375	449.086105629588	0.427845504844112	0.138661697628616	3.08553488209865	0.00203186389390032	0.818952647119297
ENSONIG00000013281	112.026740690771	-0.809677102392287	0.262712739849587	-3.08198644213394	0.00205624202686614	0.818952647119297
ENSONIG00000012068	354.81109965971	0.374855812271283	0.121769906059493	3.07839452621521	0.00208119186967413	0.818952647119297
ENSONIG00000007163	2.20316828551172	3.49564944927074	1.14244886948533	3.05978634373853	0.00221494940799377	0.818952647119297
ENSONIG00000009083	84.6749063503144	-0.486841468386354	0.160069081601672	-3.04144600265682	0.00235444791278208	0.818952647119297
ENSONIG00000014079	31.7866292081234	0.833939894363734	0.274236392970658	3.04095268075147	0.00235830890393552	0.818952647119297
ENSONIG00000013957	15.5629670380163	2.17186292819462	0.714493791051031	3.03972260556635	0.00236796136820515	0.818952647119297
ENSONIG00000001789	995.242591531074	0.329891384460942	0.108552546226273	3.03900180999253	0.00237363428309907	0.818952647119297
ENSONIG00000011425	1007.19638687874	0.243089398550637	0.0800553656316773	3.03651599905314	0.00239329407252459	0.818952647119297
ENSONIG00000020512	316.556718602886	0.681810194769508	0.224722759615138	3.03400597223522	0.00241329652509	0.818952647119297
ENSONIG00000017359	94.9845794853273	-0.405716033474769	0.134537086550825	-3.01564456222634	0.00256433666589984	0.818952647119297
ENSONIG00000001289	192.140009959129	0.42206972960382	0.140110035460971	3.0124161214804	0.00259177050529818	0.818952647119297
ENSONIG00000004630	48.4529319747126	-0.587208690326243	0.195211259872357	-3.00806772473166	0.00262914540221076	0.818952647119297
ENSONIG00000003239	427.806648579452	0.375905941809198	0.125062707590521	3.0057396729326	0.00264935712142629	0.818952647119297
ENSONIG00000004270	218.870066811363	-0.311115835667653	0.103565302460579	-3.00405471983319	0.00266407405868507	0.818952647119297
ENSONIG00000004115	156.522013804786	-0.397829613430214	0.132461324269758	-3.00336430745652	0.00267012589925329	0.818952647119297
ENSONIG00000001985	382.91393707354	1.27151785066722	0.423459953003011	3.00268736547603	0.00267607186094314	0.818952647119297
ENSONIG00000013979	276.666292891397	-0.311286574808335	0.10382306944502	-2.99824091574541	0.00271542925860912	0.818952647119297
ENSONIG00000003390	10.6368939468409	-1.44291008074454	0.482489749346415	-2.99055074786381	0.00278474853124778	0.818952647119297
ENSONIG00000000384	938.561340325131	0.355521202506389	0.119196515150935	2.982647622342	0.0028576679885836	0.818952647119297
ENSONIG00000009600	3.68867409358371	-3.0848379070872	1.03786564528991	-2.97229021992101	0.00295587130316546	0.818952647119297
ENSONIG00000021661	8.80841686015071	1.62923278360997	0.548266528375188	2.97160723715576	0.00296245396239817	0.818952647119297
ENSONIG00000011636	1.52823466337756	-3.30606879567385	1.11304795138081	-2.97028424657935	0.00297524314825339	0.818952647119297
ENSONIG00000008156	2.98867650110433	-2.70556298042149	0.912141897514291	-2.96616457131781	0.00301539087094454	0.818952647119297
ENSONIG00000019200	107.745944371389	-0.478747698948932	0.162058196507588	-2.95417145979726	0.00313509768684941	0.818952647119297
ENSONIG00000019317	980.17401022206	-0.171560861300641	0.0581179357675752	-2.95194347553475	0.00315780730582249	0.818952647119297
ENSONIG00000013077	1191.39812424458	0.330258189137814	0.112056097935188	2.9472576256299	0.00320605975448968	0.818952647119297
ENSONIG00000007365	353.343175788236	0.344874509511289	0.117220744857161	2.94209450666377	0.00326000419984914	0.818952647119297
ENSONIG00000018904	44.4488568221226	-0.578025448170718	0.196642363358313	-2.93947569739825	0.00328768052442743	0.818952647119297
ENSONIG00000018516	524.372872599289	0.317522568752922	0.108121872222064	2.93670986477912	0.00331714288340313	0.818952647119297
ENSONIG00000003904	61.7665468956463	-0.679627605754296	0.231477765225764	-2.93603839267864	0.00332433175878766	0.818952647119297
ENSONIG00000020615	884.153825576054	-0.269590849710983	0.0926416557734035	-2.91003919846152	0.003613834288704	0.818952647119297
ENSONIG00000011634	69.8113392112061	1.03236584468074	0.357227804855289	2.88993698320583	0.00385319058999777	0.818952647119297
ENSONIG00000003978	53.6890088225078	-0.650400895826478	0.22567733442245	-2.88199476252666	0.00395166301870322	0.818952647119297
ENSONIG00000006573	1189.16344009757	0.352766929236233	0.122438273866964	2.8811818240719	0.00396187017128153	0.818952647119297
ENSONIG00000008976	97.4182429683082	1.06849469701684	0.37131270733904	2.87761414004399	0.00400694924210001	0.818952647119297
ENSONIG00000010719	28.5298814628906	1.24243894875206	0.432558751754742	2.87230103127475	0.00407494593239247	0.818952647119297
ENSONIG00000010253	1526.89326976398	0.343892361217304	0.119765430458071	2.87138250079349	0.00408680682232922	0.818952647119297
ENSONIG00000007299	867.037886715501	1.23244579564624	0.429934914608691	2.86658690366647	0.00414924222571076	0.818952647119297
ENSONIG00000003150	500.123245684835	1.03956967610681	0.362899943772787	2.86461790348935	0.00417512693483938	0.818952647119297
ENSONIG00000007962	11.6200950230131	1.51549208428271	0.530614848743318	2.85610568168593	0.00428872356092995	0.818952647119297
ENSONIG00000008101	41.0671283763606	1.21926526423945	0.427283633805783	2.85352671568427	0.0043236892296963	0.818952647119297
ENSONIG00000020903	8.17075478184677	-1.2946470098825	0.454037805830917	-2.85140795162027	0.00435260864693971	0.818952647119297
ENSONIG00000013499	405.54667727812	-0.333848676224868	0.117362346884805	-2.84459782107587	0.00444675294933703	0.818952647119297
ENSONIG00000003960	148.339880594561	-0.366993641801967	0.129353154660935	-2.83714489038897	0.00455189503123616	0.818952647119297
ENSONIG00000002737	7608.68534379368	0.283123382119752	0.0997976607341306	2.83697413383282	0.00455433014679353	0.818952647119297
ENSONIG00000000327	18.8474235778491	1.25537481743477	0.443008351091658	2.83374977997882	0.00460053389094932	0.818952647119297
ENSONIG00000019109	14.2967775698176	1.22095706977045	0.431087833565699	2.8322698408615	0.00462188264168775	0.818952647119297
ENSONIG00000001130	63.4267755705799	2.45022807033987	0.86661914786876	2.82734125638189	0.00469362799716928	0.818952647119297
ENSONIG00000013879	135.996443377852	0.452843961434263	0.160348168612527	2.82412930158583	0.0047409254630168	0.818952647119297
ENSONIG00000000902	65.8614255229453	-0.548091948330148	0.194123594861413	-2.82341746618404	0.00475146577813725	0.818952647119297
ENSONIG00000006637	25.6407108663215	-0.609475059542934	0.215904188916564	-2.82289594565702	0.00475920151287648	0.818952647119297
ENSONIG00000000240	11.2667949858191	1.69052871642107	0.599302200951056	2.82082847975246	0.00478998060552357	0.818952647119297
ENSONIG00000008772	575.418167672847	0.338869986233014	0.120149841442338	2.82039478508711	0.00479645998315904	0.818952647119297
ENSONIG00000014549	90.9681069851166	-0.372542190061394	0.132735901317311	-2.80664226003797	0.00500608024871949	0.818952647119297
ENSONIG00000019742	10.0620343191554	1.20705921365252	0.430285608997413	2.80525118296433	0.00502773823567217	0.818952647119297
ENSONIG00000004692	75.9894551343011	-0.479621791552456	0.171037769262054	-2.80418642982654	0.00504437281192652	0.818952647119297
ENSONIG00000002939	60.8237115524679	-0.461506709506905	0.164825358389349	-2.79997394828495	0.00511067309807654	0.818952647119297
ENSONIG00000015221	171.802778113032	0.373335634237546	0.133769443595488	2.79088874262267	0.00525635368990907	0.818952647119297
ENSONIG00000014805	165.514537980717	-0.528335212935967	0.189367452964188	-2.79000010121002	0.00527080250814968	0.818952647119297
ENSONIG00000003246	968.739153235414	0.550770831444219	0.197412012893369	2.78995600810632	0.00527152037100788	0.818952647119297
ENSONIG00000012640	195.846786694285	-0.389010102977506	0.139740728038813	-2.78379902865154	0.00537263125462164	0.818952647119297
ENSONIG00000006373	405.468553470454	0.492291287666634	0.176850914735994	2.78365135063923	0.00537507780738639	0.818952647119297
ENSONIG00000016954	656.055220483557	0.405633715680488	0.14580472804351	2.78203403362503	0.00540193749468201	0.818952647119297
ENSONIG00000018932	212.698291892303	-0.339764253804935	0.122293338567443	-2.778272780717	0.00546487193353233	0.818952647119297
ENSONIG00000005747	168.927937664924	0.548155060423016	0.197320807239683	2.77798914413105	0.00546964455935073	0.818952647119297
ENSONIG00000008467	8.15347895227567	1.77418720640768	0.639360474696904	2.7749403921923	0.00552118261743072	0.818952647119297
ENSONIG00000019155	199.131028886358	0.4455046650742	0.160805938340279	2.7704490870945	0.00559790510200077	0.818952647119297
ENSONIG00000011526	2512.31635447506	0.548102097735709	0.197893896258521	2.76967662014037	0.00561119725600698	0.818952647119297
ENSONIG00000006486	393.545915558405	0.449343507034606	0.162361252132624	2.76755384140276	0.00564787154677247	0.818952647119297
ENSONIG00000013655	115.217630155929	-0.720906509844524	0.260821881396463	-2.7639801767579	0.00571010081696294	0.818952647119297
ENSONIG00000003205	403.633685181573	0.76741306686127	0.277756682457161	2.7628968638032	0.0057290866281323	0.818952647119297
ENSONIG00000006945	3.17509093864031	-2.85037597149332	1.03331303177294	-2.75848255450983	0.00580704046711938	0.818952647119297
ENSONIG00000011784	82.9595906438413	-0.386067583331519	0.139991244954977	-2.75779805698338	0.0058192135212881	0.818952647119297
ENSONIG00000008556	214.679662348261	-0.664191085113737	0.2408432774632	-2.75777298876537	0.00581965976902444	0.818952647119297
ENSONIG00000011056	229.823791941561	1.0422012176107	0.378066079124628	2.75666417898111	0.00583942895138064	0.818952647119297
ENSONIG00000013565	1556.95949687212	-0.195986374679521	0.0712425044290278	-2.75097536576306	0.00594181114300424	0.818952647119297
ENSONIG00000018266	319.050384183009	-0.262782917172848	0.0955893997089613	-2.74908010692542	0.00597627785719365	0.818952647119297
ENSONIG00000004109	549.762208908507	0.467659284628157	0.170449119367204	2.74368847644594	0.00607531612829156	0.818952647119297
ENSONIG00000001872	936.838541686387	0.429180866101712	0.156484313494092	2.74264465567608	0.00609465990240245	0.818952647119297
ENSONIG00000006130	435.332723403913	0.295569372795079	0.10776932277327	2.74261139616616	0.00609527716863196	0.818952647119297
ENSONIG00000004776	442.942735367556	0.53211628161111	0.194057466068534	2.74205518803995	0.00610560823327303	0.818952647119297
ENSONIG00000018966	1.43434148311496	3.27796496131162	1.19737667468346	2.73762219577075	0.00618851245920441	0.818952647119297
ENSONIG00000014531	531.773419704067	0.215146214469107	0.0785923248683787	2.73749650273637	0.0061908778322742	0.818952647119297
ENSONIG00000015757	498.306790168826	0.347778317889646	0.127151023453556	2.73515940685037	0.00623500736121767	0.818952647119297
ENSONIG00000009257	483.656845368351	0.365552281494691	0.133700990597615	2.73410301494963	0.00625504714591105	0.818952647119297
ENSONIG00000019142	913.07556874733	0.298943389109995	0.109369943405228	2.73332306667086	0.0062698799752815	0.818952647119297
ENSONIG00000001027	167.089940797552	0.345344462520547	0.126581487588625	2.72823830008126	0.00636735911844735	0.818952647119297
ENSONIG00000005407	31.3486254324844	-0.611716227013808	0.224429816285567	-2.72564598206262	0.00641757902392021	0.818952647119297
ENSONIG00000019592	538.680548115182	0.319802645331587	0.117349616800471	2.72521252349162	0.00642601092798965	0.818952647119297
ENSONIG00000018510	123.039559846905	0.661552906724471	0.242881039142133	2.72377337095191	0.00645407774522213	0.818952647119297
ENSONIG00000015151	2.6543302058282	2.39552266381346	0.880338282837049	2.72113880597519	0.00650574376346256	0.818952647119297
ENSONIG00000012080	155.399259668385	0.630676186222306	0.232185383191206	2.7162613664743	0.00660237727311497	0.818952647119297
ENSONIG00000013970	3.83989242609124	-1.63725715478069	0.603135350166536	-2.71457667723938	0.00663605361482458	0.818952647119297
ENSONIG00000018556	101.602925674346	-0.614177155572278	0.226501816846694	-2.71157717020866	0.00669639517355764	0.818952647119297
ENSONIG00000000803	908.665812498975	0.251291809327465	0.0926891359416589	2.7111247372684	0.00670553952406945	0.818952647119297
ENSONIG00000014452	43.9042561728479	0.80327578041081	0.296503235931356	2.70916362139393	0.00674530654073315	0.818952647119297
ENSONIG00000013324	728.942890745029	0.395227160296707	0.145994821956829	2.70713135575163	0.00678673983873304	0.818952647119297
ENSONIG00000004868	14.3838058228632	-0.844658117191553	0.312456682591453	-2.70328069217828	0.00686587390883221	0.818952647119297
ENSONIG00000010599	32.3663783695531	-0.733548092282348	0.271410439880929	-2.70272614643771	0.00687733828243149	0.818952647119297
ENSONIG00000018884	734.898091645226	-0.27715685917932	0.102550925701792	-2.70262659534899	0.00687939816676812	0.818952647119297
ENSONIG00000006473	67.208588144968	0.587076185189274	0.217410586834613	2.70031093580494	0.00692746984218457	0.818952647119297
ENSONIG00000004811	4.25797980846976	2.60256211361584	0.96387767664043	2.70009584897432	0.00693195019272627	0.818952647119297
ENSONIG00000015264	385.945182637983	1.17188600937413	0.434097987926149	2.69958866884566	0.00694252527840712	0.818952647119297
ENSONIG00000011968	545.021060373963	0.431556333949157	0.159863694858432	2.69952683335215	0.0069438155853766	0.818952647119297
ENSONIG00000014145	28.0776497519298	0.813912538639911	0.301719907054704	2.69757652580857	0.00698462290276554	0.818952647119297
ENSONIG00000016951	167.530480883119	-0.792170167230844	0.293692630612642	-2.69727628363837	0.0069909241239252	0.818952647119297
ENSONIG00000001948	34.2219265588541	-0.581963679953966	0.215934675869108	-2.69509136321733	0.0070369333054917	0.818952647119297
ENSONIG00000018912	130.590613830205	0.32204344541264	0.119548588305961	2.6938289274352	0.00706364094423934	0.818952647119297
ENSONIG00000019471	239.394119527287	1.10948975486177	0.412304155040767	2.69094973042914	0.00712489299761915	0.818952647119297
ENSONIG00000007571	453.057602256803	0.231565547112757	0.0863337929514253	2.68221213497529	0.00731370657841057	0.818952647119297
ENSONIG00000000677	53.3174074304586	-0.487036845685061	0.181917057027311	-2.6772467279522	0.00742299501951099	0.818952647119297
ENSONIG00000009566	144.184959409162	0.474439447001535	0.177616983436046	2.67113784855131	0.00755945953842623	0.818952647119297
ENSONIG00000018658	65.5076513358405	-0.688504672342565	0.25795143609829	-2.66912517626076	0.00760491018974698	0.818952647119297
ENSONIG00000014819	551.28934182696	0.273116664841886	0.102381846304009	2.66762785299753	0.00763888185862563	0.818952647119297
ENSONIG00000004991	128.72116476887	-0.482250096546783	0.180873829565997	-2.66622373012133	0.00767086249671785	0.818952647119297
ENSONIG00000019234	209.015510578557	-0.478197514846005	0.17936319335593	-2.66608497484245	0.00767402932623336	0.818952647119297
ENSONIG00000012263	237.352616003961	-0.271678036416586	0.101986627449407	-2.66385940207071	0.0077249842355734	0.818952647119297
ENSONIG00000021582	16.3509480630788	2.02973099034376	0.76203762355888	2.66355745122463	0.00773192076538442	0.818952647119297
ENSONIG00000015381	348.573467200832	0.451932217585546	0.169824075491964	2.66117873026155	0.00778676112263885	0.818952647119297
ENSONIG00000004491	2.23119731412042	-2.82844212618519	1.0635279420074	-2.65949018776745	0.00782590095420998	0.818952647119297
ENSONIG00000019676	37.6193603101073	0.506560519887169	0.190508858158421	2.65898669901182	0.00783760571356524	0.818952647119297
ENSONIG00000008640	270.126175607563	0.378779667426966	0.142522360082608	2.65768590421475	0.00786791832569537	0.818952647119297
ENSONIG00000007072	394.982859893324	-0.274507690651594	0.103306114804953	-2.65722596547047	0.00787866145046852	0.818952647119297
ENSONIG00000020852	31.35775087123	1.1065490981401	0.416505118073713	2.65674790086076	0.00788984187918439	0.818952647119297
ENSONIG00000017240	243.288502082171	0.500288243062001	0.188325468911265	2.65650868124336	0.0078954418072635	0.818952647119297
ENSONIG00000006376	104.604545443493	0.477795362449345	0.179902557670629	2.6558564182512	0.00791072882155219	0.818952647119297
ENSONIG00000004888	1624.69983805346	0.286220424307551	0.107838690505817	2.65415337449884	0.00795076791248289	0.818952647119297
ENSONIG00000004201	159.584131848384	0.344146994853451	0.129676065737287	2.6538975631067	0.00795679777067146	0.818952647119297
ENSONIG00000004867	61.0379564772309	-0.635191238665256	0.239365919826319	-2.65364108276627	0.00796284750809731	0.818952647119297
ENSONIG00000002776	503.900574493898	0.479610740846641	0.180746257333471	2.65350302640998	0.00796610562147188	0.818952647119297
ENSONIG00000015347	300.54630216767	0.375647114992941	0.141605184469022	2.65277797844413	0.00798323627271461	0.818952647119297
ENSONIG00000010627	62.5386553998319	-0.548415604620248	0.207162249048091	-2.64727578089258	0.00811431496655769	0.818952647119297
ENSONIG00000001906	1786.24388640092	0.331431642565672	0.125261059944365	2.6459271757151	0.00814673529170075	0.818952647119297
ENSONIG00000006357	239.086433969778	-0.21514386563236	0.0814230195127704	-2.64229780373862	0.00823456162765356	0.818952647119297
ENSONIG00000021004	2.71343308237304	-3.08779197174119	1.17114929289479	-2.63654855147369	0.00837542136067258	0.818952647119297
ENSONIG00000005889	44.2553910327172	-0.63273733897338	0.240011209731988	-2.6362824456405	0.00838199297440167	0.818952647119297
ENSONIG00000016525	314.257073039676	0.436308409792712	0.165667840594	2.6336337108538	0.00844765663843026	0.818952647119297
ENSONIG00000016968	273.578579747594	0.366132017944127	0.139100254670475	2.63214484266391	0.00848476816941822	0.818952647119297
ENSONIG00000014960	1330.5427378993	0.626321976560563	0.23795727289814	2.63207746891883	0.0084864509701091	0.818952647119297
ENSONIG00000002328	7.21794917381298	-1.11723865548911	0.424540680409534	-2.63164098764661	0.00849736023769904	0.818952647119297
ENSONIG00000000762	25.537073597668	0.875852739915463	0.333101012596848	2.6293908057719	0.00855379973837413	0.818952647119297
ENSONIG00000018614	72.275958391649	-0.417073685086782	0.158928691432326	-2.62428187967796	0.00868318894682922	0.818952647119297
ENSONIG00000014435	265.050485700466	-0.285772875572019	0.10891601389005	-2.62379117051149	0.00869570830984712	0.818952647119297
ENSONIG00000000003	10751.3614300335	0.367655725282209	0.140211154012457	2.62215747293217	0.0087375048403331	0.818952647119297
ENSONIG00000000569	207.411444414479	-0.302591113726063	0.115406046097476	-2.621969333136	0.00874232971951469	0.818952647119297
ENSONIG00000017506	775.669674432888	0.223614468553255	0.0853172379256143	2.62097641684343	0.00876783269763558	0.818952647119297
ENSONIG00000010242	86.8963262521463	0.391575434183586	0.149476767429607	2.61964077038253	0.00880224352330304	0.818952647119297
ENSONIG00000000051	204.626077477754	0.428058856262204	0.163719372530264	2.61458891300769	0.00893349052693343	0.818952647119297
ENSONIG00000017523	1597.82076951156	0.209667173744711	0.0802503565281592	2.61266345491114	0.00898397207193658	0.818952647119297
ENSONIG00000010301	127.531218043953	-0.43628065763002	0.167054493755248	-2.61160683452918	0.00901178260081935	0.818952647119297
ENSONIG00000002035	1204.39696198256	0.32052335392681	0.122767624502181	2.61081335756492	0.00903271763906068	0.818952647119297
ENSONIG00000015101	98.7324594638819	-0.363469284777756	0.139264527994101	-2.60992005654987	0.00905633838225796	0.818952647119297
ENSONIG00000009291	29.0318172945504	-0.686739641148162	0.263412732401244	-2.60708597829692	0.00913164278677083	0.818952647119297
ENSONIG00000007200	516.280747109253	0.370786978118809	0.142363652101759	2.60450594407186	0.00920068250054652	0.818952647119297
ENSONIG00000004966	2156.14364625104	0.399198268975813	0.153289224616605	2.60421611482645	0.009208467139464	0.818952647119297
ENSONIG00000011820	689.155531512376	0.483427321548868	0.185776364349515	2.60220035654999	0.00926277200271929	0.818952647119297
ENSONIG00000003064	750.678781513324	0.269444243642582	0.103603706057789	2.60072012763992	0.00930283140870736	0.818952647119297
ENSONIG00000019976	138.492934578391	-0.300371350005786	0.115555667616695	-2.59936493121338	0.00933964253696538	0.818952647119297
ENSONIG00000011273	356.929749644197	0.43340514761693	0.166990511317573	2.59538787082761	0.00944842265499205	0.818952647119297
ENSONIG00000008626	666.348960421598	0.60496711298009	0.233206085683444	2.59413090017418	0.00948303743477578	0.818952647119297
ENSONIG00000015188	109.26762739996	-0.428694929626579	0.165393307127013	-2.59197265641084	0.00954273558845349	0.818952647119297
ENSONIG00000019253	295.357377177422	0.293468361269911	0.113226825753186	2.59186247885831	0.00954579212824777	0.818952647119297
ENSONIG00000002440	308.380275193043	0.320616964194162	0.123719588265504	2.59148101516564	0.0095563814184932	0.818952647119297
ENSONIG00000018930	830.832725804432	0.198992217865529	0.0768283048483334	2.59008991879177	0.00959508653935822	0.818952647119297
ENSONIG00000008844	308.93798823908	0.284259785215647	0.109846519160192	2.58779055894438	0.00965936921464957	0.818952647119297
ENSONIG00000014554	314.597332397297	-0.365089287090991	0.141098865772776	-2.58747145195998	0.00966832068659729	0.818952647119297
ENSONIG00000019537	415.789560971186	0.506759856279603	0.195900235578997	2.58682617089172	0.00968644447309266	0.818952647119297
ENSONIG00000017643	554.852958550776	-0.16983661524573	0.065741829665469	-2.58338741270137	0.00978353934669187	0.818952647119297
ENSONIG00000011476	110.678020829035	-0.304679286880808	0.118022476655788	-2.58153612357589	0.00983616967645093	0.818952647119297
ENSONIG00000016789	324.703743988507	0.697897871731984	0.270474471003765	2.58027261923092	0.00987223456235803	0.818952647119297
ENSONIG00000014427	218.413139608846	0.499365692974101	0.193572374145144	2.57973636568443	0.00988757671643489	0.818952647119297
ENSONIG00000001966	196.684095896151	0.519555207017391	0.201522191734218	2.57815381296874	0.00993297729348347	0.818952647119297
ENSONIG00000011944	107.069275405787	-0.511785743633526	0.198643078367506	-2.57640864126501	0.00998325834661804	0.818952647119297
ENSONIG00000020327	603.678747607419	-0.410216918602856	0.159416755578495	-2.57323590054416	0.0100752508620086	0.818952647119297
ENSONIG00000002345	5765.14556468043	0.524276468104832	0.203773922073462	2.57283396604511	0.0100869585233014	0.818952647119297
ENSONIG00000009266	349.943565599151	0.445315778371509	0.17314128268245	2.57197920375951	0.0101118965646112	0.818952647119297
ENSONIG00000005236	281.978808748036	0.684044207379325	0.266248213404495	2.56919736148651	0.0101934384705622	0.818952647119297
ENSONIG00000018765	46.0395650070924	0.478257341682381	0.18656245967832	2.56352399355698	0.0103615538938824	0.818952647119297
ENSONIG00000012525	94.7030333980157	-0.313404349769457	0.122321348734282	-2.56213942220554	0.0104029547594411	0.818952647119297
ENSONIG00000002325	1.98610875900675	2.87051932144315	1.12054655705383	2.56171357037622	0.0104157179650608	0.818952647119297
ENSONIG00000003107	1234.23356637604	0.623338833778673	0.243513887137022	2.55976708805904	0.010474233547803	0.818952647119297
ENSONIG00000003722	73.8249624112398	0.859872559025239	0.336137057076487	2.55810105111254	0.0105245504225064	0.818952647119297
ENSONIG00000008852	1.26849442412443	3.34404844456991	1.30742832377566	2.55772984549761	0.0105357906500243	0.818952647119297
ENSONIG00000016809	24.0601564910857	0.606327223143245	0.237349616221746	2.55457427231219	0.0106317744764928	0.818952647119297
ENSONIG00000011035	1810.1484185726	0.285041376727333	0.111751891481361	2.55066265947609	0.0107518338867378	0.818952647119297
ENSONIG00000016791	347.467377508951	0.982637030794215	0.385485091463336	2.54909217646793	0.0108003749589334	0.818952647119297
ENSONIG00000008376	92.0540758039574	-0.51755106187095	0.203165572301504	-2.54743486314152	0.010851810988181	0.818952647119297
ENSONIG00000016645	897.533207233521	0.37268155034707	0.146315083367159	2.54711641322634	0.0108617192337136	0.818952647119297
ENSONIG00000004216	70.5670651259611	-0.574278948340945	0.225499950835885	-2.5466921221588	0.0108749331126774	0.818952647119297
ENSONIG00000003261	170.511815548808	-0.310926186832593	0.122146585620183	-2.5455168087909	0.0109116110376783	0.818952647119297
ENSONIG00000014313	178.092682152272	0.897428522419465	0.352582581533889	2.5453002202073	0.0109183820867316	0.818952647119297
ENSONIG00000000135	109.769455499009	-0.697556620832737	0.274085805166408	-2.54503008796543	0.0109268322643159	0.818952647119297
ENSONIG00000005441	16.4389906427079	0.880324128309375	0.346005276544554	2.5442505880283	0.0109512488872695	0.818952647119297
ENSONIG00000006624	87.8276472519373	-0.33660633128603	0.132312695267173	-2.54402142293555	0.0109584363435614	0.818952647119297
ENSONIG00000012615	193.056413415016	-0.242679790343116	0.0954579341363676	-2.54226945658004	0.011013523084483	0.818952647119297
ENSONIG00000000940	1391.22152978809	0.411516229158269	0.161921094160015	2.54146151428299	0.0110390098511774	0.818952647119297
ENSONIG00000003795	213.998956379834	0.368890184654108	0.145163186787323	2.54121029455329	0.0110469453208756	0.818952647119297
ENSONIG00000015389	205.130840767978	0.816440490058945	0.321363703367203	2.54054979297413	0.0110678332734926	0.818952647119297
ENSONIG00000001509	673.621305158417	0.364736602400921	0.14368297551896	2.53848168917403	0.0111334628822222	0.818952647119297
ENSONIG00000014020	139.764555812628	-0.423764077534913	0.166937477924495	-2.53845980425426	0.01113415922697	0.818952647119297
ENSONIG00000016436	374.324115911538	-0.350024693318492	0.138042138227908	-2.53563656584774	0.0112243154144289	0.818952647119297
ENSONIG00000011999	778.831878334711	0.506577106938728	0.199822194749809	2.53513934011683	0.0112402605974255	0.818952647119297
ENSONIG00000002363	58.0582634863845	-0.412902869595619	0.162899269792044	-2.53471283279986	0.0112539539852973	0.818952647119297
ENSONIG00000012187	158.534615855406	0.664937869760168	0.26254104193277	2.53270065840008	0.0113187565922037	0.818952647119297
ENSONIG00000009133	2683.57163906737	-0.479870347736717	0.189577049761066	-2.53126814844689	0.0113650926292886	0.818952647119297
ENSONIG00000015828	1020.03995456526	0.361503111545647	0.142844236937858	2.5307504124434	0.0113818807273306	0.818952647119297
ENSONIG00000004951	659.189046307536	-0.178018226715588	0.0703926363996976	-2.52893251084928	0.0114410024624329	0.818952647119297
ENSONIG00000015179	215.467288043485	0.326431747281273	0.129106077984525	2.52839953298249	0.011458387547935	0.818952647119297
ENSONIG00000016501	93.7286551485049	-0.436208250154431	0.17254279083711	-2.528116347476	0.0114676342480361	0.818952647119297
ENSONIG00000020556	101.988252589213	0.683340547519454	0.270573554063815	2.52552600672233	0.0115525230538737	0.818952647119297
ENSONIG00000016046	264.611638688984	0.525381851845584	0.208317501773597	2.52202454125327	0.0116681567541685	0.818952647119297
ENSONIG00000017900	280.241494892342	-0.355707826317241	0.141095927895075	-2.52103538084926	0.0117010086251992	0.818952647119297
ENSONIG00000019148	913.000763451858	-0.347297203009182	0.137841786930575	-2.51953497370214	0.0117509965885587	0.818952647119297
ENSONIG00000017092	694.37058786104	0.455336009511161	0.180735353443231	2.51935219555249	0.0117570989986321	0.818952647119297
ENSONIG00000017869	510.659996506897	0.251487063305657	0.0998702099112331	2.51813892780625	0.011797677645462	0.818952647119297
ENSONIG00000013346	57.7978082359334	-0.423185378234162	0.168155525327322	-2.51663082381869	0.0118482904374339	0.818952647119297
ENSONIG00000010731	27.3870169444091	-0.840526307567137	0.334180707033596	-2.51518501779529	0.011896993164476	0.818952647119297
ENSONIG00000000338	26.6223142555784	-1.03712644828972	0.412388222303443	-2.51492742080928	0.0119056890593682	0.818952647119297
ENSONIG00000019861	209.420504240647	0.36581950281792	0.145473355689199	2.51468388204013	0.0119139155628521	0.818952647119297
ENSONIG00000005372	2.51896566046762	2.1338268358322	0.849147620968568	2.51290445046326	0.0119741761361524	0.818952647119297
ENSONIG00000010889	267.172615480187	-0.294439927039539	0.117171856058167	-2.51288950218022	0.0119746835032328	0.818952647119297
ENSONIG00000017847	778.447338481687	0.917561536750184	0.365351495279418	2.51144869695536	0.0120236761261734	0.818952647119297
ENSONIG00000010101	153.775724969718	-0.285825420342586	0.113840553835661	-2.51075219429448	0.0120474233977799	0.818952647119297
ENSONIG00000000937	83.9154754756317	0.482180105637223	0.19223402117418	2.5082974527195	0.0121314496542883	0.818952647119297
ENSONIG00000018231	45.1399505331491	-0.454669353040596	0.181322880135374	-2.50751230457593	0.0121584348325218	0.818952647119297
ENSONIG00000015003	430.387506173545	0.842876436247506	0.336401039868763	2.50557024608583	0.0122254111215699	0.818952647119297
ENSONIG00000008315	10.8940791056743	-1.03252434865183	0.412115411769994	-2.50542522595125	0.0122304255617764	0.818952647119297
ENSONIG00000007528	2761.414539081	0.2052941350567	0.0819403718718897	2.50540887680701	0.0122309909893326	0.818952647119297
ENSONIG00000004570	10.0734182036387	0.90057059645972	0.35949509495554	2.5050984258105	0.0122417321892558	0.818952647119297
ENSONIG00000003172	3.78232410593818	-1.52084782561687	0.607771770157634	-2.50233377114969	0.0123377548472009	0.818952647119297
ENSONIG00000008554	18.4733958391911	-1.00783899853447	0.402900273885531	-2.50146019712266	0.0123682344417509	0.818952647119297
ENSONIG00000007416	57.6933498291026	0.520329900030968	0.208023415386323	2.50130447605937	0.0123736746547081	0.818952647119297
ENSONIG00000002244	952.072613763726	0.342853157814025	0.13713149037588	2.50017816385031	0.0124130862233421	0.818952647119297
ENSONIG00000012795	970.518664605847	0.3081768776292	0.123282696244032	2.49975776826928	0.0124278250443543	0.818952647119297
ENSONIG00000019414	77.379962730517	-0.515520790906199	0.206249277604215	-2.49950349836117	0.0124367471175725	0.818952647119297
ENSONIG00000015081	17.8637237475285	0.936742622320848	0.37479185899025	2.49936758190155	0.0124415186144729	0.818952647119297
ENSONIG00000001417	167.413682741191	0.34542968604521	0.138234385535852	2.49886947235441	0.0124590191594551	0.818952647119297
ENSONIG00000018694	1489.06049905497	0.308603470660966	0.123506081139053	2.49869049211849	0.0124653127600619	0.818952647119297
ENSONIG00000017004	1946.01830319729	0.321730802741683	0.12886070808496	2.49673315879624	0.0125343237370025	0.818952647119297
ENSONIG00000003156	476.132804558299	-0.271007193771946	0.108554413550189	-2.49651013633499	0.0125422084145262	0.818952647119297
ENSONIG00000020257	217.65747952339	0.382286858921782	0.153206837355614	2.49523366920265	0.0125874208519372	0.818952647119297
ENSONIG00000017860	34.2911463457993	-0.722386642059213	0.28997404439116	-2.49121138954337	0.0127308350557351	0.818952647119297
ENSONIG00000012883	628.641811217117	0.288419592855674	0.115790459418153	2.49087527854178	0.0127428842970086	0.818952647119297
ENSONIG00000009205	12148.5658922113	0.35337214431263	0.141870872837643	2.49080122821989	0.0127455402829382	0.818952647119297
ENSONIG00000015307	652.486466352875	0.330564185655185	0.132721493182096	2.49066053831723	0.0127505878011622	0.818952647119297
ENSONIG00000019395	43.2245548174633	-0.752110587202778	0.302032632328604	-2.49016333567725	0.0127684400692212	0.818952647119297
ENSONIG00000003937	51.9397472129759	-0.509153481324277	0.204508466597694	-2.48964500000812	0.0127870746747673	0.818952647119297
ENSONIG00000012781	227.766159799792	-0.290961307666626	0.11693136023766	-2.48830858612484	0.0128352309470259	0.818952647119297
ENSONIG00000020372	574.390492340613	0.751267093934938	0.30206836565337	2.48707636865567	0.012879774734354	0.818952647119297
ENSONIG00000003825	57.7004129832884	0.451495362180898	0.181566625238113	2.48666494510647	0.0128946778317325	0.818952647119297
ENSONIG00000004765	383.611527678482	0.64819312821289	0.260811258349851	2.48529581243539	0.0129443821870628	0.818952647119297
ENSONIG00000017153	557.317212950697	0.384083254723733	0.154635672984287	2.48379463361446	0.0129990750163682	0.818952647119297
ENSONIG00000013707	16.0721329676016	-0.800295472470815	0.322308038068952	-2.48301431532901	0.0130275852124701	0.818952647119297
ENSONIG00000011245	1335.98485247503	0.518342625952223	0.209194219270269	2.47780568583757	0.0132193116656029	0.818952647119297
ENSONIG00000012131	25.6331169572979	0.597633439135408	0.241263615073694	2.47709725709308	0.0132455802926657	0.818952647119297
ENSONIG00000012050	42.9999526825073	0.570119471619031	0.2301963599075	2.47666588580342	0.0132615981904388	0.818952647119297
ENSONIG00000017031	641.584518248717	0.50074857862378	0.202219188981072	2.47626637781962	0.0132764481951124	0.818952647119297
ENSONIG00000016133	499.781911689057	0.389716186794396	0.157500773521174	2.4743763353137	0.0133469019192493	0.818952647119297
ENSONIG00000016503	31.706925365289	0.551957646317364	0.223076362490245	2.47429911513597	0.0133497874124877	0.818952647119297
ENSONIG00000005527	401.994894400626	0.503308118328327	0.203804121008843	2.46956791568748	0.0135276337302441	0.818952647119297
ENSONIG00000003649	1118.6848202404	0.330874977449775	0.134026260388231	2.46873244460702	0.013559255734754	0.818952647119297
ENSONIG00000014458	182.185877726136	0.808708979522786	0.32772729005646	2.46762782368066	0.0136011651211555	0.818952647119297
ENSONIG00000017537	1.57890142137332	2.72703322185944	1.10521070710952	2.46743286535062	0.0136085737212364	0.818952647119297
ENSONIG00000003817	887.885700768511	0.190378227603005	0.0771773864228242	2.46676178641239	0.0136341026152136	0.818952647119297
ENSONIG00000011067	355.394011902725	0.476362178381091	0.19311271438544	2.46675719875339	0.0136342772824403	0.818952647119297
ENSONIG00000002119	753.436023965579	0.347373159238433	0.140984141447138	2.46391654886008	0.0137428104203221	0.818952647119297
ENSONIG00000007691	310.356703517941	0.295196490926706	0.119907078610392	2.46187709973214	0.0138212018147819	0.818952647119297
ENSONIG00000008518	687.691350077396	0.60802557871064	0.247420267939664	2.45746067520593	0.0139923128972122	0.818952647119297
ENSONIG00000017736	208.019782090569	0.416716257593808	0.169686831508672	2.4557960914752	0.0140572895541476	0.818952647119297
ENSONIG00000001986	83.8415898004916	-0.393010197543842	0.160116714876148	-2.45452323855032	0.0141071546139942	0.818952647119297
ENSONIG00000005423	29.709466624622	0.468280415128253	0.191000158216447	2.45172789122815	0.0142172128238041	0.818952647119297
ENSONIG00000018925	552.709311663262	-0.234639403291964	0.095718361488791	-2.45135206706857	0.0142320673693453	0.818952647119297
ENSONIG00000014534	111.32209141103	-0.528704517756768	0.215710595641387	-2.45099002292741	0.0142463902036765	0.818952647119297
ENSONIG00000020100	584.531915695063	0.304466639820142	0.124242841247291	2.45057692470294	0.0142627483212451	0.818952647119297
ENSONIG00000008949	278.71938175569	0.471799017741746	0.192526257449501	2.45056972483609	0.0142630335728595	0.818952647119297
ENSONIG00000001963	201.08111442225	0.312131485431745	0.127489891025269	2.44828419666528	0.0143538387173241	0.818952647119297
ENSONIG00000009467	45.9382025183845	0.793308787829302	0.324054395856974	2.44807290989331	0.01436225893653	0.818952647119297
ENSONIG00000002126	4.97450741106583	-1.29038277288671	0.52715855878747	-2.44780768779464	0.0143728347578889	0.818952647119297
ENSONIG00000015278	298.522899115616	-0.320700339680941	0.131045750608619	-2.44723951895811	0.0143955138045108	0.818952647119297
ENSONIG00000000627	1058.5997752716	0.329430876439037	0.134716121090809	2.4453708566696	0.0144703261514003	0.818952647119297
ENSONIG00000000263	28.477447096462	0.654801858094191	0.267969314551254	2.44357029904985	0.014542736034799	0.818952647119297
ENSONIG00000019925	12.6098619130472	-1.06378347409506	0.435710586761988	-2.44149099520541	0.0146267531043695	0.818952647119297
ENSONIG00000006257	114.196383460456	0.712080999072581	0.291699385860308	2.44114672018401	0.0146407052123721	0.818952647119297
ENSONIG00000015754	32.9600396266412	0.603556373654678	0.247255203846422	2.44102596938492	0.0146456015440583	0.818952647119297
ENSONIG00000019449	72.2288922826505	0.815578641378918	0.334145879817359	2.44078616748082	0.0146553295664277	0.818952647119297
ENSONIG00000001785	516.762079727517	0.257904599821341	0.105664648460577	2.44078415608948	0.0146554111864428	0.818952647119297
ENSONIG00000016457	29.4646413129515	-0.53565429407603	0.219651044394959	-2.43866035579989	0.0147418165357629	0.818952647119297
ENSONIG00000017788	48.864747657054	-0.660112383407188	0.270815170434438	-2.43750149723239	0.0147891529770619	0.818952647119297
ENSONIG00000007434	316.900235671636	-0.342200822446622	0.140490317210329	-2.4357609068126	0.0148605033891601	0.818952647119297
ENSONIG00000009458	245.900144226731	0.336166352208447	0.138036272187247	2.43534794791065	0.014877475883863	0.818952647119297
ENSONIG00000006846	70.5561716114794	-0.365117947848462	0.149956988429936	-2.43481782123849	0.0148992889762943	0.818952647119297
ENSONIG00000000196	399.377634614058	0.445361459698901	0.183034105202612	2.43321570701756	0.0149653824358363	0.818952647119297
ENSONIG00000018213	259.974757946452	-0.273243726327824	0.112297877998901	-2.43320471585845	0.0149658367546532	0.818952647119297
ENSONIG00000008837	595.057722254748	0.325029590495587	0.133632502759785	2.43226448493489	0.0150047461411252	0.818952647119297
ENSONIG00000000179	31.6746063331166	-0.547005046566006	0.224963767443715	-2.43152509749315	0.0150354066258651	0.818952647119297
ENSONIG00000007021	2262.7434975913	0.487646595410996	0.201302865193812	2.42245233291386	0.015416148103883	0.818952647119297
ENSONIG00000011271	859.63210964668	0.284252150426752	0.117345300646147	2.42235648859863	0.015420215130792	0.818952647119297
ENSONIG00000009905	68.0735457720571	-0.398332486029793	0.164453406784797	-2.42216013530841	0.0154285500725462	0.818952647119297
ENSONIG00000005818	650.345122068303	0.901527976537013	0.372378543404346	2.42099871892482	0.0154779318273198	0.818952647119297
ENSONIG00000006736	511.57594089857	0.507340076800831	0.209592314898468	2.42060438640891	0.0154947298822633	0.818952647119297
ENSONIG00000001575	9.18135347502747	1.51164477294788	0.624616439813553	2.42011685347107	0.0155155203330223	0.818952647119297
ENSONIG00000015613	499.485352463974	0.356236634228827	0.147201681901555	2.42005817886693	0.0155180241186812	0.818952647119297
ENSONIG00000018619	248.068760733208	0.297065290348581	0.1227933359266	2.41922974163804	0.0155534134856964	0.818952647119297
ENSONIG00000018190	19.6116741956082	0.605363063061716	0.250249115092543	2.41904177298629	0.0155614530504874	0.818952647119297
ENSONIG00000005477	76.9746582703506	-1.52867861928925	0.632479176982753	-2.41696276323565	0.0156506180886443	0.818952647119297
ENSONIG00000007191	792.487878470064	0.351483156869107	0.145453064987324	2.41647129883263	0.01567176169593	0.818952647119297
ENSONIG00000003393	508.716328093545	0.34330402362752	0.142127949097764	2.41545752124641	0.0157154554714922	0.818952647119297
ENSONIG00000018977	169.847060157665	-0.254321942194466	0.105324735775498	-2.41464590745861	0.0157505131963553	0.818952647119297
ENSONIG00000018683	787.88525204409	0.328181364562052	0.135996241295508	2.41316496276497	0.0158146600365453	0.818952647119297
ENSONIG00000014584	1.46838443096101	-2.56081155087146	1.06299163244079	-2.40906087378265	0.0159936300629637	0.818952647119297
ENSONIG00000011623	988.866039617288	0.504399291247419	0.209384091035516	2.40896664475747	0.0159977600045374	0.818952647119297
ENSONIG00000002474	2.54259112572281	-1.85671122416923	0.770849601429796	-2.4086556193651	0.0160113985183447	0.818952647119297
ENSONIG00000019773	56.1091131905467	0.985761174868454	0.409291968616118	2.40845472292425	0.0160202132925865	0.818952647119297
ENSONIG00000002764	245.430435630802	0.634335968271096	0.263403964646382	2.40822483109807	0.016030305537459	0.818952647119297
ENSONIG00000001314	37.978422840975	-0.429475814930071	0.178374275107879	-2.40772283262443	0.0160523626869523	0.818952647119297
ENSONIG00000000534	136.440619879285	-0.301774960187821	0.125372126156241	-2.40703391926004	0.0160826760591473	0.818952647119297
ENSONIG00000017589	2647.47988973735	0.185397839659023	0.0770261957382231	2.40694529805296	0.0160865791952052	0.818952647119297
ENSONIG00000013978	497.26788154045	-0.265572344273158	0.11042173899722	-2.40507301084839	0.0161692350274778	0.818952647119297
ENSONIG00000017808	234.997563250122	-0.2935936340045	0.122075785470443	-2.40501122211158	0.0161719691647671	0.818952647119297
ENSONIG00000016546	115.109059658894	0.657629842157428	0.273576556079794	2.40382382021659	0.0162245904151559	0.818952647119297
ENSONIG00000007907	435.147195046496	0.389061314250566	0.161893966112861	2.40318600867026	0.0162529179317264	0.818952647119297
ENSONIG00000003354	253.752002201729	-0.42442273229039	0.176645839972455	-2.40267606843485	0.0162755974773503	0.818952647119297
ENSONIG00000015208	20.763137290069	-0.72768313852657	0.302926190536473	-2.40217967696311	0.0162977011488858	0.818952647119297
ENSONIG00000020594	9.88184609683131	-0.951870586507351	0.396342624646543	-2.40163567407423	0.0163219551845477	0.818952647119297
ENSONIG00000001367	248.742302496608	0.322304152555745	0.134212281143891	2.40145052158229	0.01633021732588	0.818952647119297
ENSONIG00000008311	74.8961635390246	0.590046785412889	0.245918371708829	2.39936032966058	0.0164237440841299	0.818952647119297
ENSONIG00000002660	143.089323653361	0.552098851996424	0.230174505564065	2.39860991834631	0.0164574362526275	0.818952647119297
ENSONIG00000014510	556.658484267219	0.402719638632598	0.167899217567725	2.3985796030893	0.0164587986301505	0.818952647119297
ENSONIG00000005615	49.5820618190785	0.421051200089478	0.175543728701731	2.39855449809256	0.0164599269318697	0.818952647119297
ENSONIG00000017032	80.6011857267932	0.58535842410568	0.244125769339794	2.39777400676997	0.0164950387052886	0.818952647119297
ENSONIG00000010378	0.917117021120104	3.10824537146413	1.29650357067847	2.39740594762693	0.0165116193074039	0.818952647119297
ENSONIG00000019489	11.5699234671124	-1.11366392854473	0.464559887012946	-2.39724513389528	0.016518868358139	0.818952647119297
ENSONIG00000006378	1792.3373813266	0.759757283591627	0.316955127306778	2.39704998637319	0.0165276688379012	0.818952647119297
ENSONIG00000002688	554.670298478762	0.354347534887899	0.147855382273682	2.39658191293975	0.0165487941201719	0.818952647119297
ENSONIG00000005922	1234.53686017951	0.362992684557489	0.151496691191925	2.39604364756474	0.0165731166466102	0.818952647119297
ENSONIG00000019130	219.060086019152	-0.54948705754532	0.229431185438902	-2.3949972471883	0.0166204900564329	0.818952647119297
ENSONIG00000008362	2074.37760288091	0.353087321973756	0.147435240480368	2.39486381155103	0.0166265395936397	0.818952647119297
ENSONIG00000015058	14.8045248362802	1.26942686706727	0.530144178515005	2.39449364628143	0.0166433318046325	0.818952647119297
ENSONIG00000011177	589.240676919955	-0.217569934213694	0.0908648650580833	-2.39443413110906	0.0166460330455562	0.818952647119297
ENSONIG00000006231	946.343617978122	0.330302687586362	0.137973005644861	2.39396602286503	0.0166672927027025	0.818952647119297
ENSONIG00000008360	116.827399670889	0.52645659275831	0.219954166291169	2.39348315894776	0.0166892474820537	0.818952647119297
ENSONIG00000019526	306.838885481769	0.366220481904824	0.153117777490675	2.3917567764274	0.0167679501888539	0.818952647119297
ENSONIG00000012668	170.775092735568	-0.260012639376517	0.108768144651972	-2.39052196953884	0.0168244425296508	0.818952647119297
ENSONIG00000012572	228.150503252576	-0.229753821331207	0.0961157099780535	-2.39038780844117	0.0168305904425732	0.818952647119297
ENSONIG00000010636	115.622537800716	0.416185871000772	0.174109300551997	2.39037127644126	0.0168313481555378	0.818952647119297
ENSONIG00000019413	854.574268005801	0.439302419712966	0.183786016571477	2.39029294996508	0.0168349385085379	0.818952647119297
ENSONIG00000015455	250.239800898716	-0.802559144049174	0.335785561701633	-2.39009426129614	0.0168440490763782	0.818952647119297
ENSONIG00000006275	3.10747575707413	2.34823881309008	0.982541329557369	2.38996441416663	0.0168500053578053	0.818952647119297
ENSONIG00000002522	491.99976318849	0.503274540926328	0.210752566303576	2.38798772301256	0.0169409076917708	0.818952647119297
ENSONIG00000006165	813.961802880058	0.334240336650498	0.139985819716216	2.38767281806172	0.0169554289377397	0.818952647119297
ENSONIG00000013438	30.6593554048757	0.534402862736287	0.224039714103282	2.38530416303748	0.0170650055171257	0.818952647119297
ENSONIG00000014300	710.375739408802	0.315485018008106	0.132441735267486	2.38206647905161	0.0172157892189192	0.818952647119297
ENSONIG00000005612	40.4846770713851	0.971123103178152	0.407686164087507	2.38203595982155	0.0172172160866161	0.818952647119297
ENSONIG00000013872	448.02414305491	0.42095296753759	0.17672564845024	2.38195740815807	0.0172208890951457	0.818952647119297
ENSONIG00000019927	44.4524363046101	0.551669386841947	0.231682492347045	2.3811440443915	0.0172589617114693	0.818952647119297
ENSONIG00000013932	659.902585318084	0.703413107806344	0.2955044759671	2.38038055262709	0.0172947670333307	0.818952647119297
ENSONIG00000005686	111.099861701184	-0.343620321724939	0.14443628915895	-2.37904423968404	0.0173575926573211	0.818952647119297
ENSONIG00000012436	86.5835477007815	0.336285400828992	0.14137370370748	2.37869838597996	0.017373885243589	0.818952647119297
ENSONIG00000018903	15.7283756563181	1.06001537946671	0.445676075768983	2.37844353129731	0.0173858995995888	0.818952647119297
ENSONIG00000003213	556.395589390405	-0.216221636919592	0.0909178613029389	-2.37820857003158	0.0173969825943521	0.818952647119297
ENSONIG00000004048	2036.04353794783	-0.238019692080292	0.100084454089961	-2.3781884433955	0.0173979322448061	0.818952647119297
ENSONIG00000001648	6274.05021118665	1.20214123253547	0.505504071712331	2.3781039556484	0.0174019191906879	0.818952647119297
ENSONIG00000016520	704.365899746989	0.169588735289762	0.0713495144162585	2.37687301276318	0.0174600978682603	0.818952647119297
ENSONIG00000017385	2007.56524874097	0.437334878385306	0.184101913937059	2.37550424671208	0.0175249907364426	0.818952647119297
ENSONIG00000018080	154.873336018201	-0.229455368392451	0.0966884292170475	-2.37314195969992	0.0176374836386471	0.818952647119297
ENSONIG00000014468	410.319862664293	0.207238500062914	0.0873874702670614	2.37148986496096	0.0177165325727865	0.818952647119297
ENSONIG00000002882	4.0856820489049	2.28396862187527	0.963426039615452	2.3706735420883	0.0177557062298528	0.818952647119297
ENSONIG00000007801	204.265583457351	0.437864658694674	0.184752482590558	2.37000690088183	0.0177877532540383	0.818952647119297
ENSONIG00000007211	128.143253823256	-0.304271861333891	0.12852173790615	-2.36747390979165	0.0179099827581268	0.818952647119297
ENSONIG00000010360	220.770989084074	0.443319062729561	0.187301091503406	2.36687922729751	0.0179387855954853	0.818952647119297
ENSONIG00000000986	0.59416686443872	-2.953059151133	1.24781702023086	-2.36658027840224	0.0179532801994955	0.818952647119297
ENSONIG00000014961	452.624102319734	0.273900950753508	0.115844163733763	2.36439145422117	0.0180597187308212	0.818952647119297
ENSONIG00000014030	223.24056267238	-0.411540318912113	0.174120217164937	-2.36354126828522	0.0181012105127043	0.818952647119297
ENSONIG00000013501	1331.70040289232	0.382619301166326	0.161889446463573	2.36346043256389	0.0181051598961503	0.818952647119297
ENSONIG00000006503	133.145643570236	-0.273870285934077	0.11596159852214	-2.36173258582486	0.0181897577871671	0.818952647119297
ENSONIG00000009129	9.9487626833299	-1.14919549534046	0.486871025659454	-2.36036945058273	0.0182567429200092	0.818952647119297
ENSONIG00000012003	709.413416705144	0.527815850638464	0.223628403088737	2.36023619248859	0.0182633028619423	0.818952647119297
ENSONIG00000013817	37.9175979864952	1.36561486036624	0.578717224999391	2.3597273441579	0.0182883711022948	0.818952647119297
ENSONIG00000006858	136.417852358073	-0.288208388807275	0.122159498635389	-2.35927940133	0.0183104637796122	0.818952647119297
ENSONIG00000010834	35.4741700213669	-0.498312888341275	0.211284033146658	-2.35849761536586	0.018349077677714	0.818952647119297
ENSONIG00000014987	1655.83496534953	0.440525978845419	0.186882577838875	2.35723406611625	0.0184116374961496	0.818952647119297
ENSONIG00000019764	650.13541027116	0.376710669410893	0.159847407216204	2.35668926991958	0.018438668549389	0.818952647119297
ENSONIG00000008759	141.484730173119	-0.25856543355058	0.109758256386839	-2.35577205817917	0.0184842561465293	0.818952647119297
ENSONIG00000010210	74.6055308993976	-0.418219035608145	0.177541800288687	-2.35560884776493	0.0184923784204182	0.818952647119297
ENSONIG00000003569	118.402938586854	-0.512298666512914	0.217544111101031	-2.35491856764164	0.0185267652167179	0.818952647119297
ENSONIG00000004818	2487.42298629286	0.380042076657368	0.161408067809763	2.35454201152627	0.01854554720587	0.818952647119297
ENSONIG00000017641	200.657423938673	-0.455925103361189	0.193652634691902	-2.35434495423498	0.0185553827335418	0.818952647119297
ENSONIG00000006902	2.30903231585632	-1.75527697806756	0.745707084730463	-2.3538424322494	0.0185804852858923	0.818952647119297
ENSONIG00000000551	43.2124936472636	-0.394939105289128	0.16783816427584	-2.35309476240488	0.0186178887390275	0.818952647119297
ENSONIG00000016921	92.2889548667295	0.390581723169911	0.166021841919898	2.35259239780245	0.0186430573694496	0.818952647119297
ENSONIG00000000795	871.665245866587	0.542101502986993	0.230436859833709	2.3524947500942	0.0186479530054862	0.818952647119297
ENSONIG00000008758	650.01316436061	-0.136963102241704	0.0582224104723976	-2.35241208892642	0.0186520981598946	0.818952647119297
ENSONIG00000009922	4344.12412974993	-0.328515355109405	0.139748389507903	-2.35076308404131	0.0187349583190295	0.818952647119297
ENSONIG00000010790	108.437786733933	-0.413192031349547	0.175797706239744	-2.35038351857707	0.018754076472657	0.818952647119297
ENSONIG00000014608	805.219940468342	0.390100893655188	0.166008803747433	2.34988075842465	0.0187794260329134	0.818952647119297
ENSONIG00000008347	485.895355188194	-0.554665095370436	0.236052878713991	-2.34974933748843	0.0187860573185419	0.818952647119297
ENSONIG00000019456	1.24420261196007	2.73440353368905	1.16397594073358	2.34919248585648	0.0188141778722562	0.818952647119297
ENSONIG00000020324	80.4867487187955	0.803841699857796	0.3421834905418	2.34915395416951	0.0188161250522711	0.818952647119297
ENSONIG00000010061	17.2049774453126	1.71586208088685	0.730436358697171	2.34909182772243	0.0188192649531962	0.818952647119297
ENSONIG00000004046	374.668008240703	0.369322704355598	0.157221670509786	2.34905724610406	0.0188210129235859	0.818952647119297
ENSONIG00000012336	150.164113726641	-0.350548076163365	0.149258382789609	-2.34859891693648	0.018844193150825	0.818952647119297
ENSONIG00000001205	113.206347924034	0.634838029079561	0.270440511837954	2.34742208097857	0.018903826620052	0.818952647119297
ENSONIG00000005781	949.31155300622	0.336854638450443	0.143502313421946	2.34738124018932	0.0189058990932761	0.818952647119297
ENSONIG00000006523	134.298558700998	0.556114587750161	0.237013861641049	2.34633782133967	0.0189589149991468	0.818952647119297
ENSONIG00000002646	142.53306430571	0.720438665469767	0.307298496877232	2.34442625912871	0.0190563784040791	0.818952647119297
ENSONIG00000005779	73.5881600628392	-0.459036256423404	0.19586147121385	-2.34367818018792	0.0190946392416809	0.818952647119297
ENSONIG00000019807	642.113813775093	0.315583477573181	0.13478494721294	2.34138517763862	0.0192123346135096	0.818952647119297
ENSONIG00000010854	1792.85053513606	0.401833775565472	0.171649465140904	2.34101385189644	0.0192314535785751	0.818952647119297
ENSONIG00000005508	465.066773946769	0.559912418584134	0.239531496774126	2.33753149846561	0.0194115650959593	0.818952647119297
ENSONIG00000005883	42.6065947003985	-0.458049201314436	0.195987819355321	-2.33713096467492	0.0194323753982885	0.818952647119297
ENSONIG00000010492	92.8562525938575	-0.574104214499347	0.245663317040156	-2.33695539658248	0.0194415034310143	0.818952647119297
ENSONIG00000020818	152.726891991378	-0.4718030849936	0.201912692650017	-2.33666877897267	0.0194564131346724	0.818952647119297
ENSONIG00000006760	0.728862082278899	3.46019076398252	1.48128493768904	2.33593866780337	0.0194944382933718	0.818952647119297
ENSONIG00000007768	28.2783768336826	0.93271091995506	0.39934832864668	2.33558238021391	0.0195130177836376	0.818952647119297
ENSONIG00000018885	1101.7318206773	-0.127835567942797	0.0547358525034786	-2.3354997153771	0.0195173307545676	0.818952647119297
ENSONIG00000010139	3698.0718722489	0.303112367060634	0.12980345357252	2.33516411711872	0.0195348488763179	0.818952647119297
ENSONIG00000010021	2885.21781958559	-0.187637840893852	0.0803920478317827	-2.33403484491995	0.0195938974358177	0.818952647119297
ENSONIG00000014122	2378.8021929345	0.365229658225013	0.156591895502099	2.3323662891616	0.0196814299605666	0.818952647119297
ENSONIG00000010866	37.9155327154136	-0.675920558918789	0.289917427725449	-2.33142437907832	0.0197309932637035	0.818952647119297
ENSONIG00000009800	152.772789860101	0.411248705748365	0.176403032714297	2.33130178898016	0.0197374519632581	0.818952647119297
ENSONIG00000012868	316.305426019356	-0.237426587298993	0.101880440877991	-2.33044326519286	0.0197827353308011	0.818952647119297
ENSONIG00000014973	35.7274023427037	0.666192276380565	0.285885709240038	2.33027484357818	0.0197916294690693	0.818952647119297
ENSONIG00000007968	1515.39352846366	0.304156195918917	0.130636595853967	2.3282618008427	0.0198982063478612	0.818952647119297
ENSONIG00000010380	283.60612103842	0.417410817496259	0.179288014201152	2.32815796056476	0.0199037175454878	0.818952647119297
ENSONIG00000014315	10.2775650203375	-1.27776775054304	0.548847742668558	-2.32809147456886	0.0199072469093135	0.818952647119297
ENSONIG00000012908	44.6390100181529	0.380792215508943	0.163602414049652	2.32754643457386	0.0199362005900391	0.818952647119297
ENSONIG00000000143	1506.34777423521	0.581147239776672	0.249831998971129	2.32615214291997	0.0200104356829723	0.818952647119297
ENSONIG00000005780	204.900683721349	0.498295259246266	0.214247365494834	2.32579410297711	0.0200295373906637	0.818952647119297
ENSONIG00000020735	7.97280593520682	1.39691733815222	0.601023510626442	2.32423077209779	0.020113128877407	0.818952647119297
ENSONIG00000002523	3531.98872954683	0.376504932777232	0.162079445499793	2.32296533108334	0.0201810149540424	0.818952647119297
ENSONIG00000005573	1160.12002443792	0.229170317280238	0.0986595102545065	2.32284061302413	0.0201877164126472	0.818952647119297
ENSONIG00000021057	23467.9139526954	-1.25753343845341	0.541389538734502	-2.32278858101486	0.0201905128155501	0.818952647119297
ENSONIG00000012347	64.4249669010548	0.923975212919748	0.397841512643643	2.32247059081383	0.0202076101938702	0.818952647119297
ENSONIG00000012283	20.4147751212229	0.784929059498997	0.338145811068393	2.32127394102255	0.0202720637297627	0.818952647119297
ENSONIG00000019919	466.962148878387	0.693189756184779	0.298626784223808	2.32125781344939	0.0202729336110193	0.818952647119297
ENSONIG00000003614	0.7913324856113	3.11659022011402	1.34271193920989	2.32111604068105	0.0202805818836987	0.818952647119297
ENSONIG00000008334	817.501744223054	0.366333139348756	0.157860965008876	2.32060623301117	0.0203081054893363	0.818952647119297
ENSONIG00000004833	121.177808234543	-0.417713452645886	0.180010512143668	-2.32049477373024	0.0203141273160921	0.818952647119297
ENSONIG00000004687	366.579165928536	0.203728248714185	0.0877987433879501	2.32040050748774	0.0203192214678534	0.818952647119297
ENSONIG00000010475	730.638548340702	0.371871970888165	0.160280405050402	2.32013371048836	0.0203336452300498	0.818952647119297
ENSONIG00000009727	14.846448518282	1.25940039422379	0.542904327069599	2.31974646623573	0.0203545965847053	0.818952647119297
ENSONIG00000004863	105.479343103093	-0.369426621656646	0.159253722524794	-2.31973617821795	0.0203551534614441	0.818952647119297
ENSONIG00000017599	681.196132869678	0.366012962758914	0.157791152325172	2.31960383941328	0.0203623179703045	0.818952647119297
ENSONIG00000010560	155.407644061677	-0.245464173853835	0.105832973430474	-2.31935441193183	0.0203758273625974	0.818952647119297
ENSONIG00000014137	19.0807729034074	0.755017716174236	0.3255382934975	2.31929002288032	0.0203793160462394	0.818952647119297
ENSONIG00000001000	206.51987144662	0.35735304520276	0.154079528861202	2.31927659594981	0.0203800436006747	0.818952647119297
ENSONIG00000020355	1074.96698741301	0.279628171120133	0.120592315909741	2.31878929441428	0.0204064639597805	0.818952647119297
ENSONIG00000011267	800.718535705273	0.183127057592172	0.0790035629215757	2.31795947954849	0.0204515233542418	0.818952647119297
ENSONIG00000016595	925.330114624019	0.341145203515392	0.147185798131903	2.31778614407939	0.0204609465125708	0.818952647119297
ENSONIG00000000451	1206.33073329389	0.485318166890313	0.209430100404932	2.3173276713899	0.0204858890431147	0.818952647119297
ENSONIG00000017775	393.400340148571	0.498204263271911	0.215172765951015	2.31536858798074	0.0205927690753052	0.818952647119297
ENSONIG00000006811	214.639856912769	0.295295675279468	0.127539557304885	2.31532617424382	0.0205950883724707	0.818952647119297
ENSONIG00000007785	67.9075139341162	-0.346339186889335	0.149588362956807	-2.31528161712245	0.0205975251209868	0.818952647119297
ENSONIG00000009504	656.287751742796	0.370036866393427	0.159856395653038	2.31480801804501	0.0206234409403893	0.818952647119297
ENSONIG00000008755	3849.95660767707	0.744318359992825	0.321633043951958	2.31418498188887	0.0206575774080692	0.818952647119297
ENSONIG00000014649	6160.83545681634	0.924187284060425	0.399365185353336	2.31414083639453	0.0206599980300671	0.818952647119297
ENSONIG00000010812	20.4606441860338	-0.71489943632606	0.308958487622384	-2.31390126818535	0.0206731385439044	0.818952647119297
ENSONIG00000007248	370.380120349205	0.388146394749132	0.167901593751583	2.31174931742107	0.0207915018915821	0.818952647119297
ENSONIG00000001860	201.126368397829	-0.363884262095447	0.157443236987523	-2.31120922726127	0.0208213009434092	0.818952647119297
ENSONIG00000006426	91.7618083121724	0.292306334884443	0.126482097655188	2.31104907574605	0.020830144330973	0.818952647119297
ENSONIG00000001177	92.5936802719128	0.707880112072383	0.306331375774434	2.31083123719467	0.0208421783872216	0.818952647119297
ENSONIG00000007159	212.016966345949	1.05884913761262	0.458251715346406	2.31062776668977	0.0208534241823748	0.818952647119297
ENSONIG00000013013	1219.43467488646	0.397478246118828	0.17209860760333	2.30959594417508	0.0209105343630775	0.818952647119297
ENSONIG00000013728	62.4096771888098	0.436298890564822	0.188972092752349	2.30880064992771	0.0209546459523239	0.818952647119297
ENSONIG00000015414	427.558897717533	0.228285120109767	0.0989042671774609	2.30814227358019	0.020991224619455	0.818952647119297
ENSONIG00000013066	0.744043725063003	3.0655720977855	1.32823267248271	2.30800834921142	0.0209986721168624	0.818952647119297
ENSONIG00000012750	588.097133678553	0.421018063262168	0.182429845196765	2.30783544659628	0.0210082905889658	0.818952647119297
ENSONIG00000003527	4609.30698176211	0.452796488285361	0.196255403308431	2.30717972933338	0.0210448026550983	0.818952647119297
ENSONIG00000008789	2221.70545765541	0.340354797118353	0.147538813530651	2.30688311077983	0.0210613373130271	0.818952647119297
ENSONIG00000017702	329.114674387318	-0.248612605467176	0.107810008263352	-2.30602528904255	0.0211092193107878	0.818952647119297
ENSONIG00000013409	236.824630164643	-0.445690461630461	0.193305344355242	-2.3056292784715	0.0211313558555018	0.818952647119297
ENSONIG00000019450	15.891891815524	1.11807646468086	0.485036258373037	2.30513996712583	0.0211587357384961	0.818952647119297
ENSONIG00000020746	34.0063751131577	1.30434309004272	0.566531833715084	2.30232974110099	0.021316583829409	0.818952647119297
ENSONIG00000000811	6.873479508225	1.009968743503	0.438758317992825	2.30187942219141	0.0213419729802614	0.818952647119297
ENSONIG00000000643	32.2741730247018	0.788325375474993	0.342494244494247	2.30171860738593	0.0213510461595091	0.818952647119297
ENSONIG00000003846	145.736769041544	0.570107086687112	0.247882228283512	2.29991109340464	0.0214532574793321	0.818952647119297
ENSONIG00000014670	548.08901637753	-0.321480369705243	0.139843725058355	-2.29885445035945	0.021513205658244	0.818952647119297
ENSONIG00000004137	592.015582044803	0.340025570162336	0.147916627984861	2.29876501915077	0.021518286186594	0.818952647119297
ENSONIG00000016067	3111.67778126816	0.256888843558071	0.111756810662462	2.29864150592082	0.0215253046098187	0.818952647119297
ENSONIG00000011296	456.375886084465	0.265388703403131	0.115474757065688	2.29823998029426	0.0215481343735109	0.818952647119297
ENSONIG00000014087	252.857530266201	0.269783959244911	0.117404971639071	2.29789212056782	0.0215679298647475	0.818952647119297
ENSONIG00000009507	837.42368865092	0.511224278872391	0.222492361138286	2.29771609351859	0.0215779529851815	0.818952647119297
ENSONIG00000001983	7.86372952835068	1.62071164440324	0.705639178426812	2.29679940393409	0.0216302155908227	0.818952647119297
ENSONIG00000008752	2500.66848450688	0.4772665116651	0.207855817891234	2.29614218407321	0.0216677530098644	0.818952647119297
ENSONIG00000005846	1885.93445363774	0.322317290919721	0.140425673494887	2.29528748481635	0.0217166543664181	0.818952647119297
ENSONIG00000016770	755.206690067054	0.257438549493459	0.11216346849902	2.29520852857459	0.0217211766665339	0.818952647119297
ENSONIG00000008754	642.592660585724	-0.137334019259298	0.0598505875431158	-2.2946143872082	0.0217552330228774	0.818952647119297
ENSONIG00000021007	74.9428200128012	-0.342678340464813	0.149354618990311	-2.29439399183928	0.021767877960954	0.818952647119297
ENSONIG00000011277	1655.82607270414	0.337799800881678	0.147240249761723	2.29420828495154	0.0217785376511391	0.818952647119297
ENSONIG00000003075	21.0132947438788	-0.717972438427318	0.313040071313766	-2.29354802857709	0.0218164735715547	0.818952647119297
ENSONIG00000013788	17108.9761243626	1.02001869213045	0.444921485197621	2.29258133415919	0.021872120029769	0.818952647119297
ENSONIG00000000603	123.394556216762	-0.283828224473937	0.12380579604694	-2.2925277615139	0.0218752074752976	0.818952647119297
ENSONIG00000005644	992.823883011364	0.438422563260485	0.191428356028098	2.29026969858182	0.0220056872322239	0.818952647119297
ENSONIG00000000544	73.7445331535085	-0.398627610787244	0.174055946515015	-2.29022689984829	0.0220081668353639	0.818952647119297
ENSONIG00000002134	2074.41548352201	0.376057034755738	0.164200797624581	2.2902266017948	0.022008184104353	0.818952647119297
ENSONIG00000003669	8.5408521648122	0.88131475306265	0.384981958819304	2.2892365028365	0.0220656147711738	0.818952647119297
ENSONIG00000002889	139.680546010071	0.506902387035931	0.221501017447958	2.28848784929409	0.0221091269134592	0.818952647119297
ENSONIG00000010514	135.185156335663	-0.322963496815904	0.141130376511046	-2.28840526610957	0.0221139312593752	0.818952647119297
ENSONIG00000010430	67.3894831700551	0.386300867142957	0.168810270806626	2.28837300773878	0.0221158081637216	0.818952647119297
ENSONIG00000008247	2.49033003202349	-2.62390235103753	1.14737126521832	-2.28688170131075	0.0222027289668463	0.818952647119297
ENSONIG00000008829	90.8407309292786	1.12653351399075	0.492708339494	2.28641048606499	0.0222302554480609	0.818952647119297
ENSONIG00000005198	162.391046505607	0.702262986242097	0.307445547957093	2.28418655241059	0.0223605695467188	0.818952647119297
ENSONIG00000017248	535.506187982875	0.372079880073041	0.162939621344305	2.28354452405904	0.0223983133113001	0.818952647119297
ENSONIG00000001855	4.45700319688824	1.25281281014785	0.548683967663203	2.28330493322681	0.0224124126375767	0.818952647119297
ENSONIG00000004976	9.38761254800728	0.843522943048158	0.369830126826978	2.28083890916435	0.0225579810301436	0.818952647119297
ENSONIG00000013084	142.206076735776	0.283050316255258	0.124111278529191	2.28061719780514	0.0225711087338135	0.818952647119297
ENSONIG00000004522	1.09959882718996	-2.92969330875168	1.2846854036665	-2.28047528242347	0.0225795151399501	0.818952647119297
ENSONIG00000014324	505.111631667596	-0.542145211345296	0.237831192073127	-2.27953787986986	0.0226351108813983	0.818952647119297
ENSONIG00000006315	1162.9494609498	0.385813649329034	0.169256976065617	2.27945493472282	0.0226400359402462	0.818952647119297
ENSONIG00000005429	194.401513392174	0.423026798080275	0.185633075489633	2.27883310646276	0.0226769880937412	0.818952647119297
ENSONIG00000018304	294.337120997127	0.320892542070458	0.140824471097353	2.2786703161031	0.0226866705654166	0.818952647119297
ENSONIG00000017572	696.368886793712	0.217506919215328	0.0954870120589304	2.2778691523104	0.0227343746812491	0.818952647119297
ENSONIG00000014180	32.2861809930316	-0.49096176874064	0.21553675183537	-2.27785639599711	0.022735134941512	0.818952647119297
ENSONIG00000006881	4.46100201870716	-1.42667498868977	0.626496734008948	-2.2772265380547	0.022772701169512	0.818952647119297
ENSONIG00000019470	8.04451536555842	-1.18749518676616	0.521681956276841	-2.27628188492681	0.0228291436306785	0.818952647119297
ENSONIG00000003415	191.708531364982	0.279375121612207	0.122787581664554	2.27527179723629	0.0228896301874477	0.818952647119297
ENSONIG00000002118	171.608074962065	0.515980871535926	0.226911715398383	2.27392786057799	0.0229703242631622	0.818952647119297
ENSONIG00000012084	220.086119956258	-0.30318389871026	0.133343725762619	-2.27370202067094	0.0229839086055771	0.818952647119297
ENSONIG00000003667	455.052263183302	-0.368318261032366	0.162038047484887	-2.27303566507562	0.0230240307828871	0.818952647119297
ENSONIG00000018012	3189.72583183996	0.238628410732668	0.105019551296928	2.27222843542702	0.0230727166478631	0.818952647119297
ENSONIG00000007543	180.839784486816	-0.44491867924798	0.195814373866505	-2.27214514676691	0.0230777450619756	0.818952647119297
ENSONIG00000018324	11.3303767532623	0.922930385024461	0.406410907073789	2.27092917281595	0.0231512659097996	0.818952647119297
ENSONIG00000005307	112.901968273948	-0.287300594837619	0.126569246758718	-2.26990838766155	0.023213142101363	0.818952647119297
ENSONIG00000012364	134.373080540807	-0.366147532457376	0.161308423268313	-2.26985996787249	0.0232160806921802	0.818952647119297
ENSONIG00000019560	432.476046417752	0.589943966904671	0.260139340929961	2.26779988292315	0.0233414065570406	0.818952647119297
ENSONIG00000018364	171.600341535944	-0.535119007946025	0.235973718652031	-2.26770595896366	0.0233471344200132	0.818952647119297
ENSONIG00000019273	862.677501156307	0.46784048634825	0.206381805827457	2.26686884763177	0.0233982387770423	0.818952647119297
ENSONIG00000010405	181.021314663548	0.520765464522716	0.22975722798768	2.26659012682135	0.023415275786044	0.818952647119297
ENSONIG00000017558	54.1751684750998	0.887279915169741	0.391502857476211	2.26634339501253	0.0234303664281126	0.818952647119297
ENSONIG00000015012	2.42601865348586	1.83543819624891	0.810894389706844	2.26347378838378	0.0236064986257744	0.818952647119297
ENSONIG00000002793	197.772290513776	-0.477593618300495	0.211028469506089	-2.26317150201724	0.0236251192308365	0.818952647119297
ENSONIG00000004946	227.201608443385	1.01481377679864	0.448567158901183	2.26234524008521	0.023676081364202	0.818952647119297
ENSONIG00000020104	7.74358670044603	-1.12127429926144	0.496026054676715	-2.26051492394333	0.023789311256794	0.818952647119297
ENSONIG00000006246	565.437431090822	-0.224769529908587	0.0995250628944303	-2.25842138022066	0.0239194010204864	0.818952647119297
ENSONIG00000006338	290.763852527508	0.250728859616045	0.111120554273592	2.25636797130008	0.0240475957695897	0.818952647119297
ENSONIG00000016590	502.870196822215	0.183073282578759	0.0811420850471559	2.25620628891118	0.0240577148894882	0.818952647119297
ENSONIG00000018720	791.215494756809	-0.164977232663499	0.0731249964019639	-2.25609901922769	0.0240644305508823	0.818952647119297
ENSONIG00000014611	202.722465903455	-0.209258595490792	0.092765489782046	-2.25578063547606	0.0240843726660129	0.818952647119297
ENSONIG00000009724	854.70775153061	0.381287791764252	0.169028004325015	2.25576698539902	0.0240852279652138	0.818952647119297
ENSONIG00000000380	411.093618273289	0.399531217294519	0.177128680385314	2.25559867789567	0.0240957760975771	0.818952647119297
ENSONIG00000012571	8974.47190529732	0.510443695141459	0.226444385571742	2.2541680327055	0.0241855990310076	0.818952647119297
ENSONIG00000015032	2664.50249130235	0.201618445381844	0.0894468197201253	2.25405940661387	0.0241924309524083	0.818952647119297
ENSONIG00000017444	822.483454719536	0.287489383548505	0.127570220556015	2.25357753788841	0.0242227577447357	0.818952647119297
ENSONIG00000008870	52.7876997550136	0.389553865885732	0.172863448185052	2.25353520351342	0.0242254236665471	0.818952647119297
ENSONIG00000000005	97.0556534165083	-0.384868201039814	0.170818287611478	-2.25308546538756	0.0242537607246284	0.818952647119297
ENSONIG00000008688	286.666279670275	0.546922704934468	0.242832367987049	2.25226443026589	0.0243055665415729	0.818952647119297
ENSONIG00000000528	48.4176234173706	0.56380871146556	0.250342479503125	2.25214958557811	0.0243128206727267	0.818952647119297
ENSONIG00000005832	36.0678578300741	1.12270704202914	0.498603400602288	2.25170353967294	0.0243410128329344	0.818952647119297
ENSONIG00000020030	272.101132253188	0.312773813121162	0.138912156040096	2.25159425954689	0.0243479241610074	0.818952647119297
ENSONIG00000001774	22.6378500008498	0.767662181347062	0.341021868488933	2.25106438114532	0.0243814599900128	0.818952647119297
ENSONIG00000018358	13.5691617457705	0.803108833881352	0.356829906278129	2.25067691847379	0.0244060077067256	0.818952647119297
ENSONIG00000001122	31.9653749164773	-0.468227155861572	0.20806875914674	-2.25034819153872	0.0244268510099231	0.818952647119297
ENSONIG00000008061	120.437775750099	-0.290419784316608	0.129083306382427	-2.24986322752068	0.0244576288678733	0.818952647119297
ENSONIG00000021977	36.7997204878667	0.628723850688385	0.279472512123443	2.2496804637827	0.0244692365396975	0.818952647119297
ENSONIG00000012005	512.243024657916	0.4318246286072	0.191992824850031	2.24917066012496	0.0245016403714156	0.818952647119297
ENSONIG00000001274	455.626656287464	0.658677052922634	0.292866860538561	2.24906652706071	0.024508263785571	0.818952647119297
ENSONIG00000015777	337.585087063779	0.201542688966883	0.0896176844692956	2.24891649634102	0.0245178092614507	0.818952647119297
ENSONIG00000002052	50.7502411553233	1.35364982408283	0.602140373279308	2.24806354822338	0.0245721380250133	0.818952647119297
ENSONIG00000013287	383.763812297657	-0.146491024230271	0.0651635916792298	-2.24805018347329	0.0245729901257375	0.818952647119297
ENSONIG00000009402	245.29724598627	0.43719179859062	0.194525483114493	2.24747828197552	0.024609477031481	0.818952647119297
ENSONIG00000019382	337.051336157717	0.314539962120153	0.139986320531863	2.24693356411607	0.0246442732750899	0.818952647119297
ENSONIG00000006705	133.872196957504	0.369320649418154	0.164444085570194	2.24587371529703	0.0247120979275103	0.818952647119297
ENSONIG00000010581	84.7861760990606	0.425772656085979	0.189602989629201	2.24560096293126	0.0247295787576548	0.818952647119297
ENSONIG00000019001	3.70749908519849	-3.02032785796467	1.34502210754358	-2.24556001051961	0.0247322043420224	0.818952647119297
ENSONIG00000016335	40.6829202826073	0.625631194971986	0.278685757494575	2.24493422482907	0.0247723554232078	0.818952647119297
ENSONIG00000009647	615.018741897936	0.208893146075446	0.0930545107475383	2.24484707293969	0.0247779516584154	0.818952647119297
ENSONIG00000005117	164.402120539555	0.346500587869082	0.15441784798605	2.24391540478135	0.0248378447950814	0.818952647119297
ENSONIG00000007520	198.719191886778	0.699943960257961	0.311984084092145	2.24352457688589	0.0248630068291134	0.818952647119297
ENSONIG00000008857	66.3638890723955	-0.410985766483562	0.183208790066969	-2.24326445436015	0.0248797661061053	0.818952647119297
ENSONIG00000000563	41.5709197636966	0.403232177257537	0.179798586356438	2.24268825149803	0.0249169247727962	0.818952647119297
ENSONIG00000011901	417.591201222367	0.422757182255508	0.188505491211454	2.24267834076666	0.0249175643247699	0.818952647119297
ENSONIG00000013526	1493.78161873932	0.22011590942814	0.0981522744407162	2.24259611590651	0.0249228709467491	0.818952647119297
ENSONIG00000020532	38.3093133963745	0.633146462783811	0.282372781652932	2.2422361641145	0.0249461130099959	0.818952647119297
ENSONIG00000017713	113.784593833462	-0.257932153873217	0.115058324059645	-2.24175135507369	0.0249774467590402	0.818952647119297
ENSONIG00000011825	4.68108332986827	1.54967249854553	0.691337819342167	2.24155608906236	0.0249900766428718	0.818952647119297
ENSONIG00000015848	479.296784376417	0.237771236608843	0.106094761911742	2.24112135532798	0.0250182152565144	0.818952647119297
ENSONIG00000004864	22.7940925367988	-0.590990420798085	0.263794913747008	-2.24034046905421	0.0250688278668903	0.818952647119297
ENSONIG00000015736	164.783806500516	0.780319999731841	0.348367524989407	2.23993324221472	0.0250952571468379	0.818952647119297
ENSONIG00000011298	64.2227961353563	-0.444795619938272	0.198600534539098	-2.23964966141975	0.0251136759648613	0.818952647119297
ENSONIG00000011635	2.63489579381077	1.96739409003846	0.878578342359625	2.23929272460163	0.0251368759547437	0.818952647119297
ENSONIG00000008580	31.2540710568465	0.639455931783848	0.285745514040253	2.23785116603359	0.0252307624883326	0.818952647119297
ENSONIG00000013099	29.2492099971494	-0.810602547342315	0.362331475604115	-2.23718501405598	0.0252742503979187	0.818952647119297
ENSONIG00000007617	67.6161577293871	0.695216850158403	0.310830077473671	2.23664600224311	0.0253094857777779	0.818952647119297
ENSONIG00000008338	3.04510210985939	-1.69267210039522	0.757015092064164	-2.2359819746523	0.0253529519199623	0.818952647119297
ENSONIG00000019028	1.00356633799109	2.96688604850243	1.32728599919234	2.23530275336876	0.0253974794346207	0.818952647119297
ENSONIG00000002354	110.696493294298	-0.284606520863281	0.12735411617041	-2.23476499560057	0.0254327810491126	0.818952647119297
ENSONIG00000002738	67.9935627060851	0.481576461447933	0.215513708911313	2.23455140687179	0.025446814058316	0.818952647119297
ENSONIG00000004091	231.183467822332	0.302854366903296	0.135574639284648	2.23385707313175	0.0254924788314858	0.818952647119297
ENSONIG00000018622	458.259801667986	0.420589979961228	0.188284084769714	2.23380526546172	0.025495888946467	0.818952647119297
ENSONIG00000005209	373.876774757499	0.26531031381123	0.118803979835521	2.23317698766103	0.0255372752433631	0.818952647119297
ENSONIG00000000256	327.01667991846	-0.227690535057754	0.101971840126968	-2.2328765939131	0.0255570834919322	0.818952647119297
ENSONIG00000017644	81.2392751915392	0.359145169694623	0.160887276254874	2.23227826373089	0.0255965775591922	0.818952647119297
ENSONIG00000012769	951.172115370466	0.489208749742284	0.219160195780623	2.2321970830505	0.0256019401296648	0.818952647119297
ENSONIG00000005989	5846.41691989824	0.197999268712985	0.0887147546802361	2.23186401660755	0.0256239517492418	0.818952647119297
ENSONIG00000008004	69.3185854967003	-0.327961168598319	0.14699089875836	-2.23116649648804	0.025670102347139	0.818952647119297
ENSONIG00000001123	57.9417986191021	-0.470339554431781	0.210960458649132	-2.22951522500265	0.0257796434435667	0.818952647119297
ENSONIG00000010979	69.0107611573947	-0.44999224352821	0.201855622719525	-2.22927772566171	0.0257954317439405	0.818952647119297
ENSONIG00000006097	208.123062054304	-0.236320088085642	0.106056181840586	-2.2282537800659	0.0258635965986512	0.818952647119297
ENSONIG00000020004	1018.28951578289	0.472264741396675	0.212050342150381	2.2271350124102	0.0259382518407289	0.818952647119297
ENSONIG00000003792	10.7642430498265	-0.911624192631157	0.40937202395471	-2.22688444565526	0.0259549976471315	0.818952647119297
ENSONIG00000009841	784.157103239611	0.262992742664073	0.118131838606475	2.22626470362628	0.0259964562269281	0.818952647119297
ENSONIG00000006119	602.511294340422	0.401945705131645	0.180635627879655	2.22517401384092	0.0260695586210172	0.818952647119297
ENSONIG00000010548	399.238993234391	-0.728998799381182	0.327659381725298	-2.22486777440225	0.0260901159382734	0.818952647119297
ENSONIG00000003231	221.58108589422	-0.430706363909894	0.193656373620507	-2.22407533435442	0.0261433761074073	0.818952647119297
ENSONIG00000021420	4.14864204493372	1.33082463944256	0.598410628943669	2.22393215473423	0.0261530092764332	0.818952647119297
ENSONIG00000011695	346.571762880742	0.3899388930068	0.17534627117142	2.22382198607231	0.0261604235464128	0.818952647119297
ENSONIG00000018181	932.668295397311	0.470494366541609	0.211623505973541	2.22326137343379	0.0261981805159179	0.818952647119297
ENSONIG00000009915	459.324397832357	0.34114417516094	0.153446714374391	2.22320938282582	0.0262016844415911	0.818952647119297
ENSONIG00000011083	459.928333720386	-0.329982709831491	0.148487084528921	-2.22229906983742	0.026263100976172	0.818952647119297
ENSONIG00000010319	2786.18429856132	0.46439313312438	0.208991058900292	2.22207177459174	0.0262784554125114	0.818952647119297
ENSONIG00000010768	308.882214123674	-0.317473095813947	0.142886818568458	-2.2218501258172	0.0262934358840532	0.818952647119297
ENSONIG00000003352	43.2835657627515	-0.389576109863244	0.175350008004864	-2.22170568622065	0.026303202026213	0.818952647119297
ENSONIG00000004587	134.958224831273	-0.386078722920068	0.173805232299382	-2.22132969078308	0.0263286392920968	0.818952647119297
ENSONIG00000000369	297.064041616275	0.259915641485124	0.117031566884766	2.2209020045083	0.0263575994435415	0.818952647119297
ENSONIG00000012635	85.6680272355277	0.441889047288031	0.198993735419108	2.22061788205217	0.02637685359363	0.818952647119297
ENSONIG00000009564	187.524362408801	0.791056501394182	0.356314184193917	2.22010948899992	0.026411336237285	0.818952647119297
ENSONIG00000001111	329.977394353417	0.491723129127464	0.221673777248559	2.21822867472548	0.0265392445378879	0.818952647119297
ENSONIG00000011785	144.00846999841	-0.25887251811078	0.116745462022724	-2.2174096845014	0.0265951085257082	0.818952647119297
ENSONIG00000012099	258.012057748806	0.376454222262872	0.169785456794799	2.21723479365992	0.0266070511241919	0.818952647119297
ENSONIG00000018723	584.281303709625	0.365663061846354	0.164931202117802	2.21706418889241	0.0266187055068019	0.818952647119297
ENSONIG00000004272	750.984447712692	0.454238349683764	0.204918690191507	2.21667603506179	0.0266452375679665	0.818952647119297
ENSONIG00000008349	111.286400893157	-0.464693764119467	0.209698889981881	-2.21600488280896	0.0266911677389678	0.818952647119297
ENSONIG00000017557	2430.90124061087	0.427224498587022	0.192879686020036	2.21497923084883	0.026761490114867	0.818952647119297
ENSONIG00000005250	84.6046592734251	0.349795907193041	0.158141012984833	2.21192403280349	0.0269719143787464	0.818952647119297
ENSONIG00000006599	21.2875010903541	1.05634641277631	0.477680155859259	2.2114094542532	0.0270074957426435	0.818952647119297
ENSONIG00000005878	35.1080903315081	1.17781845382128	0.532617382905724	2.21137817056519	0.0270096602096881	0.818952647119297
ENSONIG00000020652	3.54005175008644	-1.43403631783671	0.648530666381973	-2.21120818516867	0.0270214238379827	0.818952647119297
ENSONIG00000010974	92.9832528221558	-0.415183877302599	0.187802631956757	-2.21074578655639	0.0270534459409545	0.818952647119297
ENSONIG00000001941	27.3736649695972	-0.63258792726901	0.286143637261994	-2.2107356058028	0.0270541513485239	0.818952647119297
ENSONIG00000000699	548.233716803273	0.529019597250773	0.239377361558616	2.20998173681195	0.0271064298179667	0.818952647119297
ENSONIG00000007118	53.08682267235	-0.489114415861057	0.221398735041351	-2.20920149236492	0.0271606291431795	0.818952647119297
ENSONIG00000013829	532.301781980254	0.413394117570629	0.187223590041796	2.20802366559867	0.0272426234983389	0.818952647119297
ENSONIG00000003478	19.0258503691577	-0.861109508338877	0.389998822954474	-2.20797976213225	0.0272456839611264	0.818952647119297
ENSONIG00000016097	4118.01857133044	0.318296008117307	0.144206418438578	2.20722497350476	0.0272983458687431	0.818952647119297
ENSONIG00000017116	164.259765627024	-0.221132624139325	0.100192819004693	-2.20707058984903	0.0273091280917647	0.818952647119297
ENSONIG00000005179	118.093057854374	0.878972370322275	0.398323817501581	2.20667791304944	0.0273365693751392	0.818952647119297
ENSONIG00000010968	686.734012160289	0.378030989185868	0.171441230105698	2.20501794669113	0.0274528351998101	0.818952647119297
ENSONIG00000014016	156.045460366946	-0.27510039812811	0.124780239007738	-2.20467920494246	0.0274766133727946	0.818952647119297
ENSONIG00000007433	23.8890165152487	0.847781634270562	0.384576872539087	2.20445298406341	0.0274925029708696	0.818952647119297
ENSONIG00000008649	80.4571521161762	-0.77234602312246	0.350367474952055	-2.20438847306859	0.0274970356307861	0.818952647119297
ENSONIG00000013481	4208.30422971358	0.710999088612405	0.322573662060371	2.20414488917368	0.0275141560914272	0.818952647119297
ENSONIG00000008244	7.98169865545951	1.17467776581082	0.533408635035583	2.20220987935911	0.0276504865298285	0.818952647119297
ENSONIG00000004417	514.386518119191	0.20002581805871	0.0909127488976568	2.20019546745732	0.0277930297516039	0.818952647119297
ENSONIG00000000165	830.245032231762	0.30707377189129	0.139602465339755	2.19963000756437	0.0278331563751187	0.818952647119297
ENSONIG00000009996	2.38349470159781	1.8041989835014	0.820567790111831	2.19872020964352	0.0278978230314368	0.818952647119297
ENSONIG00000014113	788.943854712209	0.444469272316356	0.202183526048495	2.19834563677432	0.0279244845566757	0.818952647119297
ENSONIG00000018733	33.8008938182134	-0.594384544888125	0.270472601119827	-2.19757765639557	0.0279792169221976	0.818952647119297
ENSONIG00000004962	147.846942475678	0.624031642707033	0.283987688719299	2.19738977249764	0.0279926210877829	0.818952647119297
ENSONIG00000017482	61.7157974919526	-0.55522406755074	0.25269431739467	-2.19721627805173	0.0280050035848242	0.818952647119297
ENSONIG00000020052	43.4463219402131	-0.367549472160364	0.167283616309254	-2.19716359718624	0.0280087644128126	0.818952647119297
ENSONIG00000007232	29.971750657909	1.01151017247496	0.460607954113573	2.1960327941396	0.0280895962049031	0.818952647119297
ENSONIG00000003875	101.369994571746	-0.502043951207604	0.228633817535962	-2.19584292742974	0.0281031879062011	0.818952647119297
ENSONIG00000020126	31.1241700348055	1.15592787817737	0.526549887231925	2.19528653638896	0.0281430500783772	0.818952647119297
ENSONIG00000015709	75.3632683437664	-0.550273567825704	0.250702945887442	-2.19492262397571	0.028169148630151	0.818952647119297
ENSONIG00000008705	204.815787681331	0.311082442553015	0.141787860937838	2.19399912302364	0.028235472598861	0.818952647119297
ENSONIG00000002200	255.066565343997	-0.324545279151651	0.147937034166317	-2.19380685154729	0.0282492980586839	0.818952647119297
ENSONIG00000007555	57.1463128716336	-0.360610440842335	0.164380552184043	-2.19375367737292	0.0282531226268289	0.818952647119297
ENSONIG00000008321	29.363389357854	-0.511971356845476	0.233380262449611	-2.19372174609674	0.0282554195076722	0.818952647119297
ENSONIG00000007034	201.671579087212	0.355560897773033	0.162108276032836	2.1933543830977	0.0282818562422913	0.818952647119297
ENSONIG00000003463	209.666575238186	-0.369249261948144	0.168364309712399	-2.19315639151134	0.0282961132505471	0.818952647119297
ENSONIG00000001548	1119.42083559328	0.476847194577297	0.217518496373597	2.19221446694029	0.0283640243365324	0.818952647119297
ENSONIG00000018521	245.073028220101	0.363640802998226	0.16590068416493	2.19191864595755	0.0283853814581778	0.818952647119297
ENSONIG00000008980	452.518247129792	0.193811850516899	0.0884497602565944	2.19120831932893	0.0284367208527389	0.818952647119297
ENSONIG00000011533	814.660148092955	0.411082539425054	0.187647940484489	2.19071170386244	0.0284726616051938	0.818952647119297
ENSONIG00000021132	45.9890936604983	-0.557538318138325	0.254802361966732	-2.1881206823786	0.0286608127398093	0.818952647119297
ENSONIG00000012851	299.425279263866	0.334597314531321	0.152936232253161	2.18782239892931	0.0286825416390457	0.818952647119297
ENSONIG00000018855	147.567699159664	0.387847070460219	0.177304883443421	2.18745847789344	0.0287090712163171	0.818952647119297
ENSONIG00000015063	1329.75529632005	0.954780042803489	0.436544749079428	2.18712982991297	0.0287330475684382	0.818952647119297
ENSONIG00000014027	159.283901069369	-0.317440410112458	0.145211453116156	-2.18605628757489	0.0288114875120525	0.818952647119297
ENSONIG00000019245	187.948789059565	-0.363129045462906	0.166179440916369	-2.18516227675632	0.0288769503539502	0.818952647119297
ENSONIG00000006138	445.422061267461	-0.602637483943614	0.275888774152517	-2.18434942050401	0.0289365818549472	0.818952647119297
ENSONIG00000001054	1222.11857621824	-0.0981083045220501	0.0449164419485894	-2.18424034197418	0.0289445919663196	0.818952647119297
ENSONIG00000011943	1873.06196945152	0.419343735761472	0.191991251407705	2.18418148059763	0.0289489152063352	0.818952647119297
ENSONIG00000005871	637.098462400953	0.656826759848706	0.300725810157165	2.18413830028569	0.0289520870597276	0.818952647119297
ENSONIG00000012330	112.020533658221	-0.42475339225953	0.194508297794177	-2.18372890553488	0.0289821744312869	0.818952647119297
ENSONIG00000000465	1049.81379053144	0.213486898579914	0.0977717499339801	2.18352334620245	0.028997291611201	0.818952647119297
ENSONIG00000001706	17.2483841882982	0.911215804128703	0.417525354152176	2.18242028913193	0.0290785282708652	0.818952647119297
ENSONIG00000014947	265.308303334098	0.344397704622233	0.157818307659599	2.18224177999089	0.0290916933011108	0.818952647119297
ENSONIG00000004028	311.082070529034	0.8453684347305	0.387482902260956	2.18169222383179	0.0291322552198743	0.818952647119297
ENSONIG00000005038	1.03955400531201	2.66214370438071	1.22058170921362	2.1810450576847	0.0291800839829804	0.818952647119297
ENSONIG00000013010	993.146377414193	-0.247106205958505	0.113316232727213	-2.1806779135816	0.0292072477687641	0.818952647119297
ENSONIG00000007679	871.28564094718	0.612644240455163	0.280998654374262	2.18023905423825	0.0292397460771004	0.818952647119297
ENSONIG00000011840	1335.63511682432	-0.27771392305709	0.127378445564374	-2.18022697503197	0.0292406410034396	0.818952647119297
ENSONIG00000017449	158.039531600143	-0.424486980659903	0.194799916160232	-2.17909221434542	0.0293248185260363	0.818952647119297
ENSONIG00000017540	101.448513661077	-0.281591779236377	0.1292705257279	-2.17831387047266	0.0293826772179087	0.818952647119297
ENSONIG00000003145	20.6178475066331	-0.80315969083247	0.368998680299597	-2.17659231241795	0.0295109992695141	0.818952647119297
ENSONIG00000008429	39.7999604711561	-0.806409886233255	0.370518432044852	-2.17643662633128	0.0295226275807496	0.818952647119297
ENSONIG00000015339	2.29541243547015	-1.71276761023082	0.787145467051406	-2.17592259871195	0.0295610486825087	0.818952647119297
ENSONIG00000008584	17.5555983818775	-0.700646233135846	0.32220467011753	-2.17453779574415	0.0296647701269617	0.818952647119297
ENSONIG00000018667	322.328150295227	0.361037620880636	0.16606855869647	2.17402754449455	0.0297030666601071	0.818952647119297
ENSONIG00000013337	421.672842103369	-0.233855032634397	0.107575171358722	-2.17387552983374	0.0297144842253097	0.818952647119297
ENSONIG00000001176	101.107689994525	0.371856456037918	0.171060070077733	2.17383551794957	0.0297174900778727	0.818952647119297
ENSONIG00000013397	132.604359674061	0.384130406237107	0.176736427610927	2.17346481101646	0.0297453514986098	0.818952647119297
ENSONIG00000019206	3.27951272842265	-1.41502561575706	0.65112848142471	-2.17318955647723	0.0297660534797318	0.818952647119297
ENSONIG00000021103	85.279157655965	-0.503293872813123	0.231681215972349	-2.17235510742999	0.0298288883787185	0.818952647119297
ENSONIG00000006049	139.299364454131	-0.399989684707717	0.18414561208498	-2.17213801718571	0.029845254185898	0.818952647119297
ENSONIG00000000903	112.972216093694	0.480792208497697	0.221436149110964	2.17124534737446	0.0299126311479091	0.818952647119297
ENSONIG00000011290	26.9789760150802	-0.527945152159211	0.243198001976593	-2.17084494061766	0.0299428955170901	0.818952647119297
ENSONIG00000012174	72.1969077597255	-0.434917203853299	0.200365803276066	-2.17061592718028	0.0299602171127572	0.818952647119297
ENSONIG00000017136	411.550189712997	0.463181864758784	0.213389116106764	2.17059741944402	0.029961617334768	0.818952647119297
ENSONIG00000008892	236.200094157134	0.434817661372521	0.200343986491895	2.17035544208916	0.0299799295591343	0.818952647119297
ENSONIG00000004268	9.34109439375149	-0.829153149426472	0.382201535656735	-2.16941344309814	0.0300513092752406	0.818952647119297
ENSONIG00000005274	55.6661530252897	1.90505319145167	0.878255492651174	2.16913325039497	0.0300725689659557	0.818952647119297
ENSONIG00000018327	1825.96024030077	0.486481060177842	0.224334012181961	2.16855685611886	0.03011634367361	0.818952647119297
ENSONIG00000009981	33.5634328932612	-0.991619904573136	0.457392676285377	-2.16798378283268	0.030159920443883	0.818952647119297
ENSONIG00000020797	1.57953708570465	-2.39367884347061	1.10414562722253	-2.16790139312681	0.030166189849902	0.818952647119297
ENSONIG00000013745	304.86225238415	0.548274440460495	0.252920841761124	2.16777089876335	0.0301761220489257	0.818952647119297
ENSONIG00000017160	3239.99145530637	0.46464563273218	0.214363674880098	2.16755769368142	0.0301923555801581	0.818952647119297
ENSONIG00000011287	50.7565431190686	0.561666514287885	0.259239001097002	2.16659727861596	0.0302655750908387	0.818952647119297
ENSONIG00000005700	189.21597460715	0.525743298962188	0.242684877037021	2.16636201390492	0.0302835342983594	0.818952647119297
ENSONIG00000017874	44.5199412640215	-0.407698447340263	0.188310425006121	-2.1650338653689	0.0303850919170149	0.818952647119297
ENSONIG00000005946	184.879827272492	0.239796836454901	0.110787178366004	2.16448184701204	0.0304273883056396	0.818952647119297
ENSONIG00000008933	39.2067303789956	2.3115892614641	1.06811758610159	2.16417114701849	0.0304512167942423	0.818952647119297
ENSONIG00000004408	332.16381190349	0.278650977642268	0.128761973524414	2.16407818251896	0.030458349627745	0.818952647119297
ENSONIG00000016403	1547.83448516453	-0.320606854507581	0.14821827022469	-2.16307243379349	0.03053560892714	0.818952647119297
ENSONIG00000005931	872.81534909985	-0.174025524691907	0.0804693668641893	-2.16263071866361	0.0305695936256207	0.818952647119297
ENSONIG00000011980	179.234848448945	-0.731782599556965	0.338481490953002	-2.16195750466773	0.0306214518767318	0.818952647119297
ENSONIG00000009657	767.711850476767	0.347389027008838	0.160789423592615	2.16052162665252	0.0307323112544774	0.818952647119297
ENSONIG00000011993	32.1823447727948	-0.429573374938982	0.198838055082592	-2.16041831006921	0.0307403012588385	0.818952647119297
ENSONIG00000014701	1175.936459528	0.19624853554288	0.0908555190146027	2.16000676317019	0.0307721460095637	0.818952647119297
ENSONIG00000009847	105.274374617505	0.314795368700194	0.145757954913433	2.15971312774767	0.0307948842954546	0.818952647119297
ENSONIG00000017511	22.6753086785015	0.63202731502561	0.292768838393827	2.15879298662045	0.0308662308427392	0.818952647119297
ENSONIG00000001932	843.983071415902	-0.154912542422227	0.0717845338101762	-2.15802115302262	0.03092618721559	0.818952647119297
ENSONIG00000021161	16.915748074761	-0.637774555382421	0.29559536623894	-2.15759321093987	0.0309594730070717	0.818952647119297
ENSONIG00000012104	319.262522075753	-0.21854699332003	0.101345100581653	-2.15646333237342	0.0310475039874169	0.818952647119297
ENSONIG00000015275	72.4074086913616	0.337414431063041	0.156473650243354	2.15636581966536	0.0310551114481835	0.818952647119297
ENSONIG00000020247	182.706561329745	0.62171980316501	0.288335749908938	2.15623558078164	0.0310652745391644	0.818952647119297
ENSONIG00000019275	227.204758804187	0.817299380293918	0.379216375818869	2.15523229588666	0.0311436608405108	0.818952647119297
ENSONIG00000004611	92.5800951175442	0.678531196986853	0.314839699305859	2.15516403580247	0.0311490001389067	0.818952647119297
ENSONIG00000002984	1195.28886613279	0.45986571135237	0.213396780804724	2.15497960943087	0.0311634298836904	0.818952647119297
ENSONIG00000012199	390.135352577776	0.339295259647239	0.157461833331697	2.15477777991131	0.0311792278455848	0.818952647119297
ENSONIG00000017818	743.829542608286	0.465589271198987	0.216075152003043	2.15475618960773	0.0311809182073589	0.818952647119297
ENSONIG00000000066	3.79879864270016	-1.53182539336528	0.711016421932058	-2.15441633429903	0.0312075367389393	0.818952647119297
ENSONIG00000020289	185.635389393927	0.239693428648239	0.111275576095628	2.15405246199087	0.0312360579697509	0.818952647119297
ENSONIG00000006621	246.623419603602	-0.218538674969151	0.101466122970707	-2.15380925742322	0.0312551334263414	0.818952647119297
ENSONIG00000008700	566.65272487461	0.651237375148672	0.302434086522703	2.15332002631186	0.0312935359565575	0.818952647119297
ENSONIG00000006601	15.9853586722832	-0.75856116656819	0.352482965088015	-2.15205057180218	0.0313933715193281	0.818952647119297
ENSONIG00000015299	201.137898631427	0.598680913423973	0.278200795004448	2.15197412866631	0.0313993920608731	0.818952647119297
ENSONIG00000010524	1588.24407959346	0.19396894180208	0.0901703583500066	2.1511386374796	0.0314652586367068	0.818952647119297
ENSONIG00000011226	62.7081209015149	1.90484045611407	0.885627004268597	2.15083827269607	0.0314889670665649	0.818952647119297
ENSONIG00000017517	9.1345324086612	1.10125072549618	0.512033572090625	2.15073929820615	0.0314967826888553	0.818952647119297
ENSONIG00000002262	716.392766488255	0.392373226131353	0.182452353333383	2.15055174111345	0.0315115978916666	0.818952647119297
ENSONIG00000002360	3725.18985104257	0.69978841794634	0.325609782484464	2.14916275735582	0.03162150037875	0.818952647119297
ENSONIG00000004285	167.511255873016	0.24072888032743	0.112040700555014	2.14858421212055	0.0316673743008094	0.818952647119297
ENSONIG00000009542	21.5047206016782	1.01997377936331	0.474989228523394	2.14736191499357	0.0317644801866473	0.818952647119297
ENSONIG00000015400	581.046739059713	-0.250873362731514	0.116865190329268	-2.14669023363311	0.0318179508040388	0.818952647119297
ENSONIG00000013163	651.653130376154	0.141198334924775	0.0658209959527676	2.14518684928587	0.0319379106358833	0.818952647119297
ENSONIG00000011486	1506.48848345741	0.381936607532294	0.178101236071847	2.14449161587075	0.0319935165014407	0.818952647119297
ENSONIG00000011462	128.322042525448	-0.32804633051728	0.153016948104849	-2.14385618443063	0.032044411876303	0.818952647119297
ENSONIG00000004471	59.4558027676687	-0.493502011984948	0.230269947027768	-2.14314554875646	0.0321014129797094	0.818952647119297
ENSONIG00000011392	304.720651482352	0.261060760412721	0.121834160654121	2.14275502873003	0.0321327741324217	0.818952647119297
ENSONIG00000010573	30.2868901987332	0.930086735949978	0.434134563562582	2.14239273721384	0.032161891837936	0.818952647119297
ENSONIG00000007973	205.860360830905	-0.235624653160807	0.109994303271964	-2.14215324022934	0.0321811528451918	0.818952647119297
ENSONIG00000017570	58.8116877970338	-0.360570109550174	0.16835598530044	-2.14171244881325	0.0322166283447645	0.818952647119297
ENSONIG00000005609	643.253871272346	0.401611527747841	0.187557150704674	2.14127547917496	0.0322518293342318	0.818952647119297
ENSONIG00000001897	161.644817893134	0.387105914464943	0.180847401676311	2.1405113420308	0.0323134651864567	0.818952647119297
ENSONIG00000008928	137.913799846659	0.358941489884401	0.167753690401555	2.13969355323985	0.0323795403942584	0.818952647119297
ENSONIG00000007396	73.4369299832926	0.398764748214003	0.186366834935772	2.13967655968097	0.0323809146563955	0.818952647119297
ENSONIG00000000332	182.548851723897	-0.606298045648577	0.28353342198533	-2.13836535179245	0.0324871022862828	0.818952647119297
ENSONIG00000011107	407.546230347576	0.189039338236446	0.0884068543448889	2.13828825419999	0.0324933552774989	0.818952647119297
ENSONIG00000018888	43.5716592209278	1.15652979982835	0.541242418730856	2.13680554184992	0.0326138112077648	0.818952647119297
ENSONIG00000016172	1681.11026924732	-0.29112931375891	0.13626015685122	-2.1365696362495	0.0326330114607602	0.818952647119297
ENSONIG00000008595	50.4589626444031	-0.433512842079805	0.202946368664423	-2.13609558492091	0.0326716235636308	0.818952647119297
ENSONIG00000001359	312.633386920755	0.31227173341312	0.146196405255193	2.13597408820028	0.0326815259275639	0.818952647119297
ENSONIG00000019308	422.971261525716	0.415178353296157	0.194412105597214	2.1355581331768	0.0327154470320212	0.818952647119297
ENSONIG00000005775	374.881456070719	0.618370172805214	0.28972128994294	2.13436221040919	0.0328131424587539	0.818952647119297
ENSONIG00000018299	11.8947980095213	-0.838821177383383	0.393022096279696	-2.13428503212306	0.0328194557563457	0.818952647119297
ENSONIG00000000618	752.140008294556	0.36438096091292	0.170748259851214	2.13402444763087	0.0328407796366413	0.818952647119297
ENSONIG00000020649	7.9862799516917	1.32818429245935	0.622451489649837	2.133795668489	0.0328595106324091	0.818952647119297
ENSONIG00000004483	1.3605716230407	-2.53777091179628	1.18951645550543	-2.13344750301749	0.0328880337810127	0.818952647119297
ENSONIG00000016376	344.709104323867	0.484563876136601	0.227155452745999	2.13318179369628	0.0329098160414524	0.818952647119297
ENSONIG00000004990	84.521747692669	-0.542262837299411	0.254224709093573	-2.13300602932274	0.0329242316009747	0.818952647119297
ENSONIG00000003522	218.732395619761	-0.624777675822531	0.292958637195449	-2.13264808234927	0.0329536058350437	0.818952647119297
ENSONIG00000009066	101.331246157221	0.505795856435835	0.237306411910897	2.13140408791714	0.0330558663944063	0.818952647119297
ENSONIG00000008236	160.760011366672	-0.253850913903903	0.119130120530955	-2.13087095666912	0.0330997746675939	0.818952647119297
ENSONIG00000002724	7.90699055186134	1.56959673452911	0.736817757769809	2.13023738635174	0.033152019927097	0.818952647119297
ENSONIG00000010663	16.5591620695156	0.648066201438504	0.304227883301229	2.13019988308181	0.0331551147202119	0.818952647119297
ENSONIG00000021230	357.507779451017	0.353513416364506	0.165960697686946	2.13010321896418	0.0331630926431821	0.818952647119297
ENSONIG00000011061	115.939313078316	0.292759136458776	0.137525976243131	2.12875519560909	0.0332745195863143	0.818952647119297
ENSONIG00000005167	287.498100872602	0.387251280622499	0.181915788669732	2.12873925597274	0.033275839062899	0.818952647119297
ENSONIG00000004056	222.295664362719	0.511723482650433	0.240393592240243	2.12869019461646	0.0332799006229168	0.818952647119297
ENSONIG00000004663	1.47739414748232	2.48358826601124	1.1668640772004	2.12842979275701	0.0333014651755536	0.818952647119297
ENSONIG00000013621	185.570021644662	0.574413905887727	0.269895610681238	2.12828176211484	0.0333137293061092	0.818952647119297
ENSONIG00000002644	4719.66492453505	0.358862974145864	0.168663638211154	2.12768429491954	0.0333632679076135	0.818952647119297
ENSONIG00000000097	763.668507645298	0.565686903070191	0.265871938793136	2.12766682199707	0.0333647176116194	0.818952647119297
ENSONIG00000021966	63.3507404335439	0.815413134893782	0.383346296208811	2.12709276953499	0.0334123759252416	0.818952647119297
ENSONIG00000011234	456.410332344181	0.454258632509136	0.213644573690596	2.12623529192463	0.0334836728983639	0.818952647119297
ENSONIG00000007640	23.7241507338504	0.662783208688408	0.31177757297201	2.12582066878784	0.0335181943593932	0.818952647119297
ENSONIG00000012459	103.041299031321	-0.690846554926175	0.325006848137518	-2.12563691776077	0.0335335031762663	0.818952647119297
ENSONIG00000015078	808.896192534165	0.555161902506315	0.261285728682596	2.12473105709005	0.0336090604368038	0.818952647119297
ENSONIG00000016925	332.718476732665	0.221654503466493	0.104337930694576	2.12439044929243	0.0336375079608652	0.818952647119297
ENSONIG00000021433	8.35892311819829	-0.914016594937008	0.430357913764009	-2.1238521837389	0.0336825058256054	0.818952647119297
ENSONIG00000009189	863.741835300559	0.644617645591126	0.3035411880351	2.12365791200825	0.0336987591709289	0.818952647119297
ENSONIG00000000802	35.9448660737914	-0.448963177047848	0.211418997563516	-2.123570645126	0.0337060623583194	0.818952647119297
ENSONIG00000008459	149.415235052263	0.920065766930551	0.433588229117806	2.12198049933816	0.0338393756497935	0.818952647119297
ENSONIG00000008603	202.175440870117	0.707754282324117	0.333605618066917	2.12152986638897	0.0338772373214039	0.818952647119297
ENSONIG00000020846	135.412289514477	0.624963315901494	0.294671376272831	2.1208823327409	0.0339317057808526	0.818952647119297
ENSONIG00000013657	389.073546887866	0.228846306856842	0.107902861816385	2.12085484114651	0.0339340199417665	0.818952647119297
ENSONIG00000012782	108.111465214695	0.66594348632654	0.314021509632692	2.12069385662621	0.0339475738501158	0.818952647119297
ENSONIG00000012009	300.79741315388	0.447454008154619	0.211027541382026	2.12035834386464	0.0339758368404296	0.818952647119297
ENSONIG00000020287	63.9283154995758	-0.417884199078856	0.197143175814193	-2.11969903271068	0.0340314346316897	0.818952647119297
ENSONIG00000019918	474.880460176751	0.717540979840215	0.338522132128451	2.11962797034477	0.0340374317546805	0.818952647119297
ENSONIG00000008078	445.48689716729	0.45129206856712	0.212934465587537	2.11939418694807	0.0340571676698429	0.818952647119297
ENSONIG00000005791	205.767426189891	0.34147149900228	0.161133926892241	2.11917816184446	0.0340754131307378	0.818952647119297
ENSONIG00000005382	11.8121483148109	1.37554644971211	0.649112220489868	2.11911963184735	0.0340803580073778	0.818952647119297
ENSONIG00000015532	1440.41693025712	-0.447413882861294	0.211193170606576	-2.11850544966136	0.0341322838716762	0.818952647119297
ENSONIG00000006829	72.7699752493187	-0.409395675140306	0.193258924195587	-2.11837914779023	0.0341429704074195	0.818952647119297
ENSONIG00000006623	17.5800004566544	-0.862860762841184	0.407615457492864	-2.11684995497574	0.0342725841213493	0.818952647119297
ENSONIG00000011507	303.108975495059	0.356112548853899	0.168255303782447	2.11650117915064	0.0343022050250364	0.818952647119297
ENSONIG00000008383	224.830980855448	-0.269639924026472	0.127423056083719	-2.11609996113509	0.0343363068049005	0.818952647119297
ENSONIG00000015428	324.951357949503	0.456441020639877	0.215758140092266	2.11552166905354	0.0343855100739606	0.818952647119297
ENSONIG00000012476	39.7704473209598	0.526622501845653	0.24895508005506	2.11533141532674	0.0344017107425185	0.818952647119297
ENSONIG00000012382	145.841209267186	0.575001589051973	0.271882954174162	2.11488649885583	0.0344396221586735	0.818952647119297
ENSONIG00000008140	416.267245998952	-0.382870221076318	0.181109505234528	-2.11402610028955	0.0345130381490236	0.818952647119297
ENSONIG00000001014	237.452177958524	0.533171907659298	0.252359026446177	2.11275148413609	0.0346220441727929	0.818952647119297
ENSONIG00000018426	75.7376837639429	-0.397998717927222	0.188448558755943	-2.11197538763172	0.0346885604019495	0.818952647119297
ENSONIG00000006901	9.66147771986934	-0.944905719262023	0.4475195419952	-2.11142895581565	0.0347354584096332	0.818952647119297
ENSONIG00000011741	39.3809770890795	-0.535491710331933	0.253657521330726	-2.11108153829882	0.03476530398443	0.818952647119297
ENSONIG00000000266	353.675164982241	-0.179423514669747	0.0849931052039009	-2.11103611568615	0.0347692077203369	0.818952647119297
ENSONIG00000017419	279.986721484821	0.634214769835234	0.300523984318761	2.11036324196518	0.0348270800760348	0.818952647119297
ENSONIG00000011570	87.7407471263729	0.401858256126708	0.190428627360431	2.11028279569592	0.0348340045807298	0.818952647119297
ENSONIG00000013116	3.26281761177145	-1.46403854490238	0.693786814099741	-2.11021385121324	0.0348399399914966	0.818952647119297
ENSONIG00000005011	32.8530854906872	0.883283585565268	0.41865265697819	2.10982438745464	0.0348734850358168	0.818952647119297
ENSONIG00000019367	373.859311785999	0.539522997779919	0.255762856302048	2.10946579804676	0.0349043952127559	0.818952647119297
ENSONIG00000021066	9.05890981836193	1.40872331517621	0.667839952176227	2.10937262825582	0.0349124302166017	0.818952647119297
ENSONIG00000013022	362.897900989773	0.183687585912067	0.0871115529523102	2.10864781635368	0.0349749922650728	0.818952647119297
ENSONIG00000012674	676.981253169158	0.600828799104144	0.284949889569631	2.10854196157646	0.034984137112287	0.818952647119297
ENSONIG00000000220	12.1303314637709	0.690608703908092	0.327530695024031	2.10853124424696	0.0349850631015449	0.818952647119297
ENSONIG00000006685	832.855092255288	0.223445632439085	0.105982054068097	2.10833460819239	0.0350020563910668	0.818952647119297
ENSONIG00000005415	108.722705162379	-0.259456035747513	0.123065804483872	-2.10827074861007	0.0350075766524033	0.818952647119297
ENSONIG00000003967	223.932002090571	-0.325695491040631	0.154502245389148	-2.10803079411755	0.0350283258610635	0.818952647119297
ENSONIG00000003593	14.7906146391072	1.04830347128579	0.497532045861816	2.10700693554309	0.0351169783936117	0.818952647119297
ENSONIG00000004900	131.884858217159	0.239943137808959	0.113915557771622	2.10632456621946	0.0351761687992956	0.818952647119297
ENSONIG00000010813	804.230185602609	0.499506654161765	0.237195245890243	2.10588813568759	0.0352140704971137	0.818952647119297
ENSONIG00000004258	215.055733405045	-0.36725680816164	0.174408721620982	-2.10572501620502	0.0352282455125371	0.818952647119297
ENSONIG00000017952	542.520796685303	-0.206478393123994	0.0980644116903349	-2.10553848807053	0.0352444606983243	0.818952647119297
ENSONIG00000014471	35.4254323458375	-0.580380117066146	0.275718567135792	-2.10497291892681	0.0352936654630429	0.818952647119297
ENSONIG00000009814	33.6929744254267	0.495364457859654	0.235344524762439	2.10484802380546	0.0353045392927637	0.818952647119297
ENSONIG00000014447	29.7815103490997	0.71818916293598	0.341233470090423	2.10468557713775	0.0353186867761839	0.818952647119297
ENSONIG00000002196	1045.18813002704	-0.264376239337589	0.125616698522629	-2.10462655400838	0.0353238282998109	0.818952647119297
ENSONIG00000004947	422.825061061121	0.224621352935456	0.106731503049561	2.10454595426387	0.0353308504009261	0.818952647119297
ENSONIG00000009420	223.134588120581	0.352421212994345	0.167518205406268	2.10377858418222	0.0353977657580525	0.818952647119297
ENSONIG00000009929	207.850170890462	0.414535029423667	0.197045539153842	2.10375241786125	0.0354000493899897	0.818952647119297
ENSONIG00000004260	49.9187746603357	0.474143685745126	0.22539485621973	2.10361360368801	0.0354121663206258	0.818952647119297
ENSONIG00000007335	86.1011727722552	0.360753199426161	0.171556253023904	2.10282745785952	0.0354808548860089	0.818952647119297
ENSONIG00000004414	131.738061057668	-0.295504432533386	0.140554570746823	-2.10241780799623	0.0355166925893762	0.818952647119297
ENSONIG00000002837	12.7572230503391	0.728796665615695	0.346652707255041	2.10238273165858	0.035519762633587	0.818952647119297
ENSONIG00000004310	4.14310057344891	1.58525246511175	0.754040194481039	2.10234477779103	0.0355230847876254	0.818952647119297
ENSONIG00000007337	172.718262778287	-0.341272193690163	0.162363053578424	-2.10190795361781	0.0355613396935062	0.818952647119297
ENSONIG00000012105	89.9582269397951	0.606037063318318	0.288342616129693	2.1017949807521	0.0355712390179571	0.818952647119297
ENSONIG00000007228	199.888185430445	0.334287617740956	0.159054706564866	2.10171471791454	0.0355782735322296	0.818952647119297
ENSONIG00000018519	43.1593778004116	0.61073047063573	0.290651185382568	2.10124885550306	0.0356191267735275	0.818952647119297
ENSONIG00000012779	60.3102873955401	-0.354084593259885	0.168512119356162	-2.10124111317776	0.0356198060653063	0.818952647119297
ENSONIG00000014613	644.822949868101	-0.133389377855139	0.0635273938882225	-2.09971430734022	0.0357539802467471	0.818952647119297
ENSONIG00000011112	1139.30737962974	0.238344952068205	0.11358712652443	2.09834476283668	0.0358747009817968	0.818952647119297
ENSONIG00000005322	65.3048679915427	0.414231369199383	0.19752377658584	2.09712155346202	0.0359828164684403	0.818952647119297
ENSONIG00000015054	844.49724840099	0.446676854461137	0.21299539211006	2.09711980168251	0.0359829715015174	0.818952647119297
ENSONIG00000020714	9.72792850403544	-0.906662726166951	0.432485027280225	-2.09640257807003	0.0360464939041343	0.818952647119297
ENSONIG00000008294	15.1236599289308	0.757133778509139	0.361205258345087	2.09613166203076	0.0360705130124434	0.818952647119297
ENSONIG00000017348	77.9773154246427	0.384394176207548	0.18342136945313	2.09568916290189	0.0361097738272324	0.818952647119297
ENSONIG00000006024	44.0894333185359	-0.467915807293784	0.223368837477829	-2.09481238554697	0.0361876736705382	0.818952647119297
ENSONIG00000007775	166.274462189305	0.34276388387609	0.163698407877406	2.09387426744422	0.0362711821049019	0.818952647119297
ENSONIG00000011373	23.7439489823423	-0.674350164113426	0.322113118642992	-2.09351971429897	0.0363027860946704	0.818952647119297
ENSONIG00000017544	460.081309736858	0.170169018701702	0.0812910123630229	2.09333127679324	0.036319592497203	0.818952647119297
ENSONIG00000008242	4.40284595419286	1.28918047031841	0.615926791104602	2.09307419150642	0.0363425321665722	0.818952647119297
ENSONIG00000010085	220.931863111533	-0.173366896930447	0.0828332343131641	-2.09296302828169	0.0363524550625566	0.818952647119297
ENSONIG00000004151	49.9675233786287	-0.475284849785949	0.227230331630082	-2.09164351597077	0.0364704167497583	0.818952647119297
ENSONIG00000019181	14.4215495992217	-0.807180765109942	0.386109621322785	-2.0905481773404	0.0365685853824779	0.818952647119297
ENSONIG00000009410	869.091458428459	0.472720297199019	0.22613092855966	2.0904716582115	0.0365754517385278	0.818952647119297
ENSONIG00000002271	68.7605833030666	-0.457065592893676	0.218657729669122	-2.09032442431977	0.0365886666927955	0.818952647119297
ENSONIG00000017784	2.8865733998402	1.75634466461677	0.840371173522055	2.08996300676974	0.0366211229168142	0.818952647119297
ENSONIG00000014060	209.364843432497	0.189539522005592	0.0907079866028521	2.0895571504134	0.0366575990941695	0.818952647119297
ENSONIG00000016710	1165.81630783692	0.325852884371322	0.15595977048184	2.08933934286127	0.0366771872198659	0.818952647119297
ENSONIG00000000832	1.72352620298243	2.14405289246456	1.0266163748052	2.08846551163905	0.0367558633121618	0.818952647119297
ENSONIG00000019237	352.834419911579	-0.23126395856235	0.110749855251508	-2.08816488326021	0.0367829638441496	0.818952647119297
ENSONIG00000006265	553.011730123045	-0.269395201064198	0.129046728304076	-2.08757869807761	0.0368358552115937	0.818952647119297
ENSONIG00000019452	152.293398592428	-0.468758302529645	0.224592640474537	-2.08714898911743	0.0368746688972733	0.818952647119297
ENSONIG00000010892	6.01885158632887	1.35289818456493	0.648339530661309	2.08671247175838	0.0369141332136364	0.818952647119297
ENSONIG00000007566	1633.53181622221	0.459015772314699	0.220006875239307	2.08637012736723	0.0369451087761746	0.818952647119297
ENSONIG00000001758	856.408000393501	-0.231490295437684	0.111021300063083	-2.0850980425031	0.0370604019238915	0.818952647119297
ENSONIG00000008265	64.5772525414785	-0.412448764426795	0.197825748143949	-2.08490941293787	0.0370775240833524	0.818952647119297
ENSONIG00000015135	1716.14303507639	0.349218081169806	0.167507651461618	2.0847888327646	0.0370884728365534	0.818952647119297
ENSONIG00000020937	41.8216456504046	-0.596117056641348	0.285955203205297	-2.08465189637894	0.0371009100819358	0.818952647119297
ENSONIG00000016657	990.242391852653	0.382185512743798	0.18339165700596	2.08398527492109	0.0371615066998422	0.818952647119297
ENSONIG00000008573	139.926996618697	0.645441472640621	0.309807640041747	2.08336202604186	0.0372182368991562	0.818952647119297
ENSONIG00000003500	163.663891669183	0.307493415114422	0.147604395244593	2.08322668579672	0.0372305657597705	0.818952647119297
ENSONIG00000008936	1385.15545277536	0.258602384784004	0.124165372811317	2.0827254727208	0.0372762542001801	0.818952647119297
ENSONIG00000002400	457.94835233787	0.36667538209972	0.17609731672782	2.08223151217268	0.0373213282188335	0.818952647119297
ENSONIG00000015994	30.3811384349894	0.652374267853948	0.313369335945961	2.08180633208619	0.0373601631484111	0.818952647119297
ENSONIG00000009613	159.097619452277	-0.269203463401395	0.129331629283122	-2.08149750292001	0.0373883924237362	0.818952647119297
ENSONIG00000019780	103.560683529423	0.671569844167544	0.322642437304527	2.08146780001442	0.0373911084462681	0.818952647119297
ENSONIG00000008473	171.32590891065	0.555220200424829	0.266894669447234	2.08029707590169	0.0374982928460201	0.818952647119297
ENSONIG00000012192	230.217480813369	-0.505932084959334	0.243208185932375	-2.08024282990216	0.0375032656126823	0.818952647119297
ENSONIG00000016881	107.856195060481	0.3202163422832	0.153937435938176	2.08017198890987	0.0375097604982747	0.818952647119297
ENSONIG00000006563	495.435164738284	0.749781717274451	0.36044233297392	2.08017108059475	0.0375098437811719	0.818952647119297
ENSONIG00000021184	24.1046493799915	-0.556286933312647	0.267597316093382	-2.07882104885731	0.0376338014762373	0.818952647119297
ENSONIG00000003736	665.40909504947	0.374418205519345	0.180131166370366	2.07858647153545	0.0376553754842622	0.818952647119297
ENSONIG00000002861	197.684505924546	0.802276119832748	0.385991284686775	2.07848247269049	0.0376649435939954	0.818952647119297
ENSONIG00000008627	594.113151600661	0.444833720885347	0.214082243530196	2.07786369177603	0.0377219155015174	0.818952647119297
ENSONIG00000019333	541.115163676233	0.688619804942765	0.33146227399895	2.07752090949858	0.0377535074249872	0.818952647119297
ENSONIG00000000142	294.452344605007	-0.211451852114277	0.101786202729902	-2.07741173600298	0.0377635739323175	0.818952647119297
ENSONIG00000004584	112.244827364107	-0.376842047320755	0.181416753551037	-2.07721745618571	0.037781493444118	0.818952647119297
ENSONIG00000002435	311.506448220216	0.416443587562481	0.200543075459377	2.07657924168435	0.0378404104494058	0.818952647119297
ENSONIG00000006250	387.983859421235	0.502897343340818	0.242235132264303	2.07607104155356	0.0378873810066768	0.818952647119297
ENSONIG00000000875	492.54508470825	0.640218358854832	0.308539014935435	2.0749996851737	0.0379865639495505	0.818952647119297
ENSONIG00000006239	1444.21110438559	0.273629995990946	0.131874798906278	2.07492256488984	0.0379937120249398	0.818952647119297
ENSONIG00000014590	284.41361234052	0.366049131579824	0.176436271567595	2.07468185723696	0.0380160299392069	0.818952647119297
ENSONIG00000016504	10.8941727102681	-1.62420121382588	0.782884050417587	-2.07463827237193	0.0380200722294095	0.818952647119297
ENSONIG00000002781	35.8556274468298	-0.534134652695289	0.257481310420318	-2.07445989700517	0.038036619510955	0.818952647119297
ENSONIG00000006263	318.593683526584	-0.674351240470835	0.325108897794526	-2.07423188059601	0.0380577807427292	0.818952647119297
ENSONIG00000012474	400.300318114792	0.501594392891145	0.241962404827813	2.07302615151347	0.0381698458379559	0.818952647119297
ENSONIG00000019335	209.745738640815	-0.211654245987481	0.102105360847898	-2.07290042589217	0.0381815473980601	0.818952647119297
ENSONIG00000006622	1161.01504003557	0.508342324658861	0.245388391199009	2.07158261307723	0.0383043827812716	0.818952647119297
ENSONIG00000006919	181.941510897691	-0.420522390520344	0.203010401032248	-2.07143273636282	0.0383183742767531	0.818952647119297
ENSONIG00000012264	13267.1092776261	0.581489853241896	0.280726810643686	2.07137270540203	0.0383239795873778	0.818952647119297
ENSONIG00000002743	9.00222920780358	0.875255738272178	0.422617357600619	2.07103594429103	0.0383554371303592	0.818952647119297
ENSONIG00000012544	37.6847425746026	-0.62862641550511	0.303648290963701	-2.07024519555178	0.038429388877579	0.818952647119297
ENSONIG00000000587	21.9050163463183	-0.576271678731964	0.27839950953461	-2.06994502143806	0.0384574932303138	0.818952647119297
ENSONIG00000014523	650.622466717428	0.366175341879143	0.176920917274199	2.06971197934515	0.0384793242687306	0.818952647119297
ENSONIG00000008282	88.8274152008235	-0.268285326359744	0.129642521681889	-2.06942385013191	0.0385063303485313	0.818952647119297
ENSONIG00000009443	78.4448310961518	-0.386679255236509	0.186868392719122	-2.06925981226648	0.0385217126582847	0.818952647119297
ENSONIG00000018819	69.5387298620373	-0.333091351928477	0.161011827088475	-2.06873841475909	0.0385706403113757	0.818952647119297
ENSONIG00000010759	138.136577659115	0.223962202330422	0.108270074899971	2.06855128286681	0.0385882135387409	0.818952647119297
ENSONIG00000000806	39.8268022349427	-0.479947966346468	0.232104803112571	-2.06780712811744	0.0386581631483178	0.818952647119297
ENSONIG00000004475	336.704989616481	0.548664705444991	0.265353663070339	2.06767338010914	0.0386707467091338	0.818952647119297
ENSONIG00000001994	234.902742066962	-0.695563700792914	0.336401394199821	-2.06765998234761	0.0386720074172223	0.818952647119297
ENSONIG00000011155	220.714004927201	-0.168998579734581	0.0817563483991698	-2.06710039090123	0.0387246952857053	0.818952647119297
ENSONIG00000012973	554.623317507954	0.513176551298694	0.248270162893617	2.06700855760339	0.0387333475971321	0.818952647119297
ENSONIG00000007660	5504.82679017753	0.301361191078943	0.145812161938242	2.06677678372661	0.0387551920764315	0.818952647119297
ENSONIG00000016684	2051.16620731312	0.431728977682188	0.209001549208663	2.06567357666406	0.0388593118904438	0.818952647119297
ENSONIG00000014416	626.750887098999	0.537953380962167	0.260478522410126	2.06525043210723	0.0388993109478308	0.818952647119297
ENSONIG00000000186	4005.49152231948	0.308877443741443	0.149567028168639	2.06514395267103	0.0389093817544663	0.818952647119297
ENSONIG00000003693	948.84872843655	0.3097590006591	0.150000867106567	2.06504806694906	0.0389184525046397	0.818952647119297
ENSONIG00000013582	13.3469950331077	0.697605359734833	0.337893766148591	2.06457007978081	0.0389636966967689	0.818952647119297
ENSONIG00000011997	466.877900185023	-0.248413118174673	0.120328442389036	-2.06445885314068	0.038974231333668	0.818952647119297
ENSONIG00000006209	172.972119877979	-0.337365458265972	0.163425326350149	-2.06434012279802	0.0389854793402479	0.818952647119297
ENSONIG00000012913	188.519603041433	-0.312927545075836	0.151598042783589	-2.06419251416426	0.0389994669978128	0.818952647119297
ENSONIG00000000951	4713.05576854657	-0.335367659590934	0.162520278658978	-2.06354346890242	0.0390610222768052	0.818952647119297
ENSONIG00000016585	29.0655086622988	-0.771969820705115	0.374110047181306	-2.06348326253583	0.0390667364124731	0.818952647119297
ENSONIG00000000619	2167.8422569575	0.156578187529539	0.0758810340315969	2.06346934418869	0.039068057492135	0.818952647119297
ENSONIG00000016877	739.209345502323	0.248586406665286	0.120501206249705	2.06293708089661	0.0391186064947456	0.818952647119297
ENSONIG00000011673	74.5195291339333	-0.506223199072293	0.245446908487808	-2.06245498136897	0.0391644393777057	0.818952647119297
ENSONIG00000011482	705.74278678239	0.200530373773367	0.0972306874007885	2.0624185546151	0.0391679042973354	0.818952647119297
ENSONIG00000005601	771.502769859562	0.317974970609603	0.154195913049135	2.06214914728823	0.039193538455794	0.818952647119297
ENSONIG00000020316	497.011929996369	0.332443289368065	0.161248318916608	2.06168530377047	0.0392377066350359	0.818952647119297
ENSONIG00000014475	21.7654318486548	0.492023079572592	0.238658256510545	2.06162186369132	0.0392437508204618	0.818952647119297
ENSONIG00000005105	22.2764170797908	0.566749660626884	0.275003596218231	2.06088090636144	0.0393144032943528	0.818952647119297
ENSONIG00000007729	20.7989607834114	-0.512659918665832	0.248786448798953	-2.06064245516893	0.0393371632793123	0.818952647119297
ENSONIG00000012327	638.212522625677	0.451832374060007	0.219295785457785	2.06037873968621	0.0393623477484564	0.818952647119297
ENSONIG00000013393	100.719938524541	-0.342081708153878	0.16604830891534	-2.06013364657805	0.0393857660781613	0.818952647119297
ENSONIG00000012872	9.04852812144834	1.82225374837684	0.88461696724234	2.05993533456343	0.0394047231912749	0.818952647119297
ENSONIG00000008816	20.7190518732587	0.641019766334204	0.311195275316386	2.05986342717604	0.0394115989013589	0.818952647119297
ENSONIG00000001285	809.491437960413	0.219770472950244	0.106702756790049	2.05965131137774	0.039431887128768	0.818952647119297
ENSONIG00000015114	105.670248612794	-0.435137344508033	0.211305507081782	-2.05928066200197	0.0394673598905316	0.818952647119297
ENSONIG00000020015	204.907533411271	-0.318392738390509	0.154670717533808	-2.05851982500123	0.039540260191183	0.818952647119297
ENSONIG00000008824	540.095847873057	0.135445748159351	0.0657991706553605	2.05847196568452	0.0395448496943589	0.818952647119297
ENSONIG00000019306	109.310588208431	0.344119547786298	0.167183053201007	2.05833989269569	0.0395575172731777	0.818952647119297
ENSONIG00000010756	143.202713368603	0.450868117913411	0.219069941529995	2.05810123819145	0.0395804161903441	0.818952647119297
ENSONIG00000008090	1145.65512558756	0.254747212436946	0.123829024417903	2.05724961199093	0.0396622215175582	0.81983032858786
ENSONIG00000015009	1125.55343198657	0.247677006334598	0.1204305738552	2.05659574978354	0.0397251274128737	0.820315999106117
ENSONIG00000000870	1066.13913183808	0.151812096153066	0.0738435780299651	2.05586051222304	0.039795963269021	0.820964296773708
ENSONIG00000000670	38.3229585081646	0.636515544723431	0.309735678847162	2.05502816818697	0.0398762840904502	0.821264608294023
ENSONIG00000017435	809.012901028335	0.332201251392062	0.161719736081972	2.05417878757653	0.0399583906909252	0.821264608294023
ENSONIG00000001352	68.3292947574755	0.513638291043867	0.250057147757566	2.05408361908473	0.0399675992194379	0.821264608294023
ENSONIG00000014707	234.084264104456	0.253599219755806	0.123492552498342	2.05355881488652	0.0400184117569655	0.821264608294023
ENSONIG00000016005	83.5050931056064	0.515221520545357	0.250943056983699	2.05314116572201	0.0400588884909744	0.821264608294023
ENSONIG00000008358	285.607902532096	0.581756025486419	0.283383627101619	2.05289215695516	0.0400830378552047	0.821264608294023
ENSONIG00000017773	70.3870760905424	0.416357256344526	0.202818706070918	2.05285431709115	0.0400867087209574	0.821264608294023
ENSONIG00000000305	151.835081826808	-0.37276446238385	0.181623046749869	-2.05240727459671	0.0401300981455335	0.821345125761336
ENSONIG00000011638	698.299088229292	0.251675377574255	0.122709585637922	2.05098384340463	0.0402685201681264	0.823273878860202
ENSONIG00000018889	96.0920340634212	0.773913053156271	0.377403423315397	2.05062541923344	0.0403034389891206	0.823273878860202
ENSONIG00000015041	129.811962273821	0.531574379044715	0.259372819222169	2.04946062058025	0.0404170947408155	0.823935986983345
ENSONIG00000016152	6186.61935236192	-0.558688477039563	0.272739776415757	-2.04843050170986	0.0405178353830236	0.823935986983345
ENSONIG00000019727	101.28332986146	-0.426512207253607	0.208600040314873	-2.04464105860097	0.0408902584763336	0.823935986983345
ENSONIG00000010168	102.13647507857	0.305192509572452	0.149292396591431	2.04426023387964	0.040927845492062	0.823935986983345
ENSONIG00000013007	490.803517651012	-0.340712849933147	0.166711931906088	-2.04372204219358	0.0409810143894608	0.823935986983345
ENSONIG00000009141	47.8536829767487	-0.570713876411691	0.279272360448275	-2.04357450732184	0.0409955998339872	0.823935986983345
ENSONIG00000013993	86.4539747568588	-0.698385092136038	0.341832572904462	-2.04306185979306	0.0410463148790365	0.823935986983345
ENSONIG00000000540	360.809002957631	0.272427969544402	0.13338130760757	2.04247487470982	0.0411044492341675	0.823935986983345
ENSONIG00000018649	7073.47351607066	0.343662740563198	0.168274352319745	2.04227641245168	0.0411241204897858	0.823935986983345
ENSONIG00000006360	252.744303327682	-0.606405822985312	0.297004686213507	-2.04173823220212	0.0411775041800624	0.823935986983345
ENSONIG00000008891	414.724993980749	0.351836686864824	0.172332534753117	2.04161499376113	0.0411897368223597	0.823935986983345
ENSONIG00000014347	3607.83561618402	0.432251485090293	0.211765230307628	2.04118251359002	0.0412326891445589	0.823935986983345
ENSONIG00000001207	116.640527612666	0.703282141438066	0.344572074755319	2.04103057956007	0.041247787670153	0.823935986983345
ENSONIG00000019543	440.330314988867	0.354195706843634	0.173555218847643	2.04082429324449	0.0412682949787163	0.823935986983345
ENSONIG00000019881	34.8176152682466	-0.568529861658096	0.278584100051553	-2.04078359659754	0.0412723417282777	0.823935986983345
ENSONIG00000020091	5.77933345161946	1.37748456136126	0.675104365849807	2.0404023896769	0.0413102640958407	0.823935986983345
ENSONIG00000002570	87.145223109063	-0.350737224383037	0.171908399468198	-2.04025647070212	0.0413247878867716	0.823935986983345
ENSONIG00000020253	86.3102198479048	-0.265295188061037	0.130093923017544	-2.0392588824096	0.0414241969955955	0.823935986983345
ENSONIG00000004154	1297.68372383089	0.563615889458221	0.276394145186222	2.03917448786219	0.0414326161475	0.823935986983345
ENSONIG00000020297	117.818156716375	0.712110344186602	0.349265441237042	2.03888006114897	0.0414619993352708	0.823935986983345
ENSONIG00000006306	11.081841231607	1.00580019089338	0.493336426157909	2.03877138918471	0.0414728490341057	0.823935986983345
ENSONIG00000019626	147.482650294897	0.449220575379248	0.220404657981679	2.03816280242402	0.0415336541622089	0.823935986983345
ENSONIG00000002436	118.086031737121	-0.581035198578868	0.285111050594784	-2.03792591471548	0.0415573424911286	0.823935986983345
ENSONIG00000009837	29.7296889216254	-0.416891109420965	0.204899659181007	-2.0346110437045	0.0418900252698042	0.823935986983345
ENSONIG00000021875	2.38860015782279	2.14244538472269	1.05309352905508	2.03443030045495	0.0419082294087443	0.823935986983345
ENSONIG00000011755	127.204720374385	-0.260480573071078	0.128073894018523	-2.03383035291645	0.0419687030638253	0.823935986983345
ENSONIG00000015730	532.318909961634	-0.214434080020765	0.105444356043204	-2.03362311713397	0.0419896092191219	0.823935986983345
ENSONIG00000015355	44.0208577594806	-0.444226678672545	0.218463200794822	-2.03341650701967	0.0420104610290447	0.823935986983345
ENSONIG00000007842	113.089321560937	0.34813474615314	0.171207974128785	2.03340263749204	0.0420118611037276	0.823935986983345
ENSONIG00000003414	290.477757598126	-0.685024554795447	0.336916294902155	-2.03321882960391	0.0420304195221253	0.823935986983345
ENSONIG00000012209	320.456498106616	0.399759069167342	0.196679052893625	2.03254522169961	0.0420984905875169	0.823935986983345
ENSONIG00000003710	4.02425662887366	1.07636156601183	0.529601329301026	2.03239966831734	0.0421132116521758	0.823935986983345
ENSONIG00000003176	96.1768707638128	-0.340759639543914	0.167710972780736	-2.03182674272255	0.0421711988643444	0.823935986983345
ENSONIG00000015147	347.822315440277	0.170170726546472	0.083760218011604	2.03164139953524	0.0421899723616419	0.823935986983345
ENSONIG00000019822	151.406136407703	0.392554691176528	0.193261130101618	2.03121388646605	0.0422333023252521	0.823935986983345
ENSONIG00000004588	753.04980773315	-0.277595410910933	0.136676007360026	-2.03104711845805	0.0422502150581624	0.823935986983345
ENSONIG00000004425	87.7386879673059	0.328440294283761	0.161736820598619	2.03070823989331	0.0422845999891435	0.823935986983345
ENSONIG00000001871	311.575906033825	-0.262248949483	0.129152110901287	-2.03054326911807	0.0423013476150601	0.823935986983345
ENSONIG00000012156	789.819517045769	-0.130916969909488	0.0645049430211868	-2.02956492600091	0.0424007831353066	0.823935986983345
ENSONIG00000014761	10.7240051335993	-0.716934867968589	0.353347948322363	-2.02897702214623	0.042460630761656	0.823935986983345
ENSONIG00000010231	556.219034622176	-0.664859043022589	0.327682116054125	-2.02897567627026	0.042460767851498	0.823935986983345
ENSONIG00000007493	333.207403006965	0.229231716282775	0.112983393479135	2.02889742663914	0.042468738939523	0.823935986983345
ENSONIG00000003420	190.982371745148	0.247569728337536	0.12202258514832	2.02888447279339	0.0424700586364612	0.823935986983345
ENSONIG00000013130	397.540751025422	0.333576324851689	0.164445126312316	2.02849626700495	0.0425096239154348	0.823935986983345
ENSONIG00000006235	235.242903468803	0.427867429246589	0.210940594150944	2.02837880005409	0.0425216020906295	0.823935986983345
ENSONIG00000019789	120.23833829416	-0.31819657040221	0.156884950396203	-2.02821602453661	0.0425382051256747	0.823935986983345
ENSONIG00000004175	5.57925053921472	1.26876784741024	0.625608451548673	2.02805419950681	0.0425547166457396	0.823935986983345
ENSONIG00000013067	299.006123110343	0.25993389006328	0.128210512700719	2.02739919362184	0.042621604349188	0.823935986983345
ENSONIG00000021040	0.873778920754371	3.38083494986494	1.66785718144292	2.02705302796973	0.0426569898882119	0.823935986983345
ENSONIG00000018286	25.2710162320369	0.572277191743028	0.282467386923038	2.02599386066099	0.0427654137810114	0.823935986983345
ENSONIG00000011471	608.738001117332	0.631200508579638	0.311744388612451	2.02473735418001	0.0428943407928452	0.823935986983345
ENSONIG00000006442	59.7762098110195	0.449097427201917	0.221808151042114	2.02471110773854	0.0428970373746112	0.823935986983345
ENSONIG00000000127	104.116350510077	0.425372148349922	0.210107483280526	2.0245454455422	0.0429140609568758	0.823935986983345
ENSONIG00000009378	13.5027494190267	-1.5780951912139	0.779485688538158	-2.02453388743217	0.0429152488907693	0.823935986983345
ENSONIG00000019597	31.3948288409386	0.471604952289589	0.233038558866027	2.02372068632948	0.0429988988996578	0.823935986983345
ENSONIG00000010047	7.6024319795471	1.13299507948832	0.559972223686396	2.02330585618982	0.0430416234978517	0.823935986983345
ENSONIG00000017682	193.002323878919	0.713379622523026	0.352649089454457	2.02291638871552	0.0430817685707512	0.823935986983345
ENSONIG00000004728	1.56616095069896	1.93439126876428	0.956414690103901	2.02254449746494	0.0431201314734407	0.823935986983345
ENSONIG00000017048	1083.11800731056	-0.147793813562828	0.0730775450120362	-2.02242444705122	0.0431325215849784	0.823935986983345
ENSONIG00000008123	406.474885374009	0.420242636337008	0.20779772507455	2.02236398972241	0.0431387623780417	0.823935986983345
ENSONIG00000015062	144.537995349257	-0.517123498752865	0.25576559960465	-2.0218649402117	0.0431903066215133	0.823935986983345
ENSONIG00000008292	1139.5575793651	0.270325224312912	0.133734400003371	2.02135893462039	0.0432426224507097	0.823935986983345
ENSONIG00000015546	332.096562517553	0.425329910476003	0.210427503632845	2.02126577150353	0.0432522604036524	0.823935986983345
ENSONIG00000018990	482.331964392849	0.301140126262998	0.14901045555873	2.02093286094484	0.043286715650873	0.823935986983345
ENSONIG00000017655	488.94921571465	0.386917590306585	0.191485368622933	2.02061177357364	0.0433199692016612	0.823935986983345
ENSONIG00000014344	143.776654099532	0.508898529274921	0.251862223879823	2.02054330115716	0.0433270633682613	0.823935986983345
ENSONIG00000014718	14.1418978677809	-0.693737158074687	0.343379478964201	-2.02032212340508	0.0433499854603941	0.823935986983345
ENSONIG00000017239	376.743700805708	-0.235334130238558	0.116503099755059	-2.01998170635232	0.0433852851183521	0.823935986983345
ENSONIG00000019511	47.2887077480491	0.589150170716314	0.291725440777549	2.01953648316042	0.0434314893313167	0.823935986983345
ENSONIG00000008581	95.6853591512732	0.672160630877053	0.33298740292952	2.01857675384592	0.043531229174884	0.823935986983345
ENSONIG00000018763	474.574882134301	-0.128968672317535	0.0639049068670796	-2.01813410957293	0.0435772961261232	0.823935986983345
ENSONIG00000007168	227.91417617406	0.3702900078488	0.183498176987645	2.01794924575045	0.0435965474918418	0.823935986983345
ENSONIG00000018559	110.599735667804	0.493463479629228	0.244540796679599	2.0179188353417	0.0435997150617219	0.823935986983345
ENSONIG00000006557	198.46501326969	0.301098156038567	0.149212780628646	2.01791129935396	0.043600500045637	0.823935986983345
ENSONIG00000016671	5.41920612192771	-1.88616163750323	0.934752173330724	-2.01782000760953	0.0436100103712186	0.823935986983345
ENSONIG00000014036	491.714651439157	0.377733702135603	0.187207252381924	2.0177300683041	0.0436193815196661	0.823935986983345
ENSONIG00000013293	347.460838757603	0.751396775550034	0.372667934569412	2.01626355757764	0.0437724234676002	0.823935986983345
ENSONIG00000018566	405.759470276182	-0.191175687440504	0.0948368033694022	-2.01583858426616	0.0438168574293164	0.823935986983345
ENSONIG00000002388	244.927583817588	0.299142647531521	0.148455740406631	2.01502917106571	0.0439015926559923	0.823935986983345
ENSONIG00000003927	244.64323903115	0.402627026470502	0.199862028092993	2.01452487154371	0.0439544562997079	0.823935986983345
ENSONIG00000005519	6.84437909889009	1.52741957094962	0.758266454666017	2.01435730349219	0.0439720336604026	0.823935986983345
ENSONIG00000014365	1605.4782774232	0.331153805534738	0.164428658441058	2.01396647442358	0.044013053461719	0.823935986983345
ENSONIG00000002490	325.449354016214	0.350968691917124	0.17428542551425	2.01375812625495	0.0440349340209992	0.823935986983345
ENSONIG00000013015	56.1275066210778	-0.319610428266256	0.158732860416747	-2.01351142685347	0.0440608540695838	0.823935986983345
ENSONIG00000006229	154.8463483773	1.14663125210357	0.569483857770395	2.01345698645926	0.0440665757110928	0.823935986983345
ENSONIG00000008122	1532.24359431664	-0.194497826891997	0.0966020184407593	-2.0133929914857	0.0440733023331664	0.823935986983345
ENSONIG00000011020	216.217186235005	-0.475507424520182	0.236264962940393	-2.01260237067037	0.0441564773790764	0.823935986983345
ENSONIG00000016292	252.613680855945	0.279573740964145	0.138912151120007	2.01259384949428	0.0441573745467039	0.823935986983345
ENSONIG00000016281	270.289758636397	0.323633844778807	0.16083825372081	2.01216960077536	0.0442020618067517	0.823935986983345
ENSONIG00000021441	56.1319430110067	0.453666828821863	0.225468928040037	2.01210354245045	0.0442090233412156	0.823935986983345
ENSONIG00000005263	289.733097089201	0.169984365775251	0.0844933567239989	2.01180746470415	0.0442402367652739	0.823935986983345
ENSONIG00000013056	4369.01917819679	-0.4247036152035	0.21117624277632	-2.0111334950369	0.0443113580791518	0.823935986983345
ENSONIG00000021140	23.7768235585349	0.842971599198742	0.419256386477824	2.01063508246243	0.0443640155994632	0.823935986983345
ENSONIG00000010667	290.112050674347	0.530082868197938	0.263759286171358	2.00972210644199	0.0444606088991931	0.823935986983345
ENSONIG00000002954	209.833138546501	0.676163200398273	0.33650897692337	2.00934669434465	0.0445003791339017	0.823935986983345
ENSONIG00000020070	1075.01106605068	0.336435782227277	0.16745989665305	2.00905284758606	0.0445315294751641	0.823935986983345
ENSONIG00000015387	138.02884095795	-0.63422935943664	0.315701260475098	-2.00895415647752	0.0445419957269974	0.823935986983345
ENSONIG00000003636	137.974419325896	0.929221361778015	0.46258444123497	2.00876051796566	0.044562537239349	0.823935986983345
ENSONIG00000006704	4.36302134688474	1.14636942456192	0.570760846048925	2.00849345658104	0.0445908806905787	0.823935986983345
ENSONIG00000008655	502.032498657157	-0.18017640738693	0.0897348831846842	-2.00787476388761	0.0446566015045375	0.823935986983345
ENSONIG00000006994	117.1593535326	0.399439965610133	0.198943992416663	2.00780109395591	0.0446644325561548	0.823935986983345
ENSONIG00000001081	515.422028193311	0.351044518934675	0.174880698016801	2.00733713277465	0.0447137778643689	0.823935986983345
ENSONIG00000011730	69.9780364298532	-0.414606819148277	0.206562170896301	-2.00717690634854	0.0447308296726788	0.823935986983345
ENSONIG00000016025	677.578637318977	0.192993021369189	0.0961802553334461	2.00657630508574	0.0447947964021192	0.823935986983345
ENSONIG00000003187	682.297631022152	0.19681364181611	0.0980934933394964	2.00638834560564	0.0448148307741309	0.823935986983345
ENSONIG00000021276	30.6982176780312	2.05792792354703	1.02579691584268	2.00617480103893	0.0448376013992114	0.823935986983345
ENSONIG00000015812	412.149343842624	0.333301794683345	0.166173045873061	2.00575125124656	0.0448827941150347	0.823935986983345
ENSONIG00000001902	62.128071537133	0.37235678595136	0.185676727552055	2.00540364352861	0.0449199125152935	0.823935986983345
ENSONIG00000016348	228.158897788454	-0.257004813441157	0.128191501649494	-2.00485063466898	0.0449790175012913	0.823935986983345
ENSONIG00000008506	366.520588916709	0.260309161536165	0.129842898125839	2.0048009193686	0.0449843342298945	0.823935986983345
ENSONIG00000000379	854.329190032029	-0.39371551497556	0.1964082213938	-2.00457756901203	0.0450082266394101	0.823935986983345
ENSONIG00000013553	945.220285776053	0.184334217542148	0.0919608109024029	2.00448664744573	0.0450179558366385	0.823935986983345
ENSONIG00000000990	1.90251046372255	1.74453989512437	0.870333518020657	2.00444985629401	0.0450218932324176	0.823935986983345
ENSONIG00000000591	193.397097350817	0.42225971963604	0.210799265332722	2.00313658100067	0.04516263049304	0.823935986983345
ENSONIG00000007719	80.6161992883554	0.839044874052348	0.418975029078532	2.00261308149484	0.045218834664154	0.823935986983345
ENSONIG00000015656	4798.20127036654	0.245346624746245	0.122535136448028	2.00225528659125	0.0452572823020115	0.823935986983345
ENSONIG00000004235	1.5084640379706	-1.99871509839363	0.998241923343971	-2.0022351813258	0.045259443575017	0.823935986983345
ENSONIG00000011124	498.207665638895	0.320479223418818	0.160180415706232	2.00073911661318	0.0454205116237521	0.823935986983345
ENSONIG00000007027	316.252199145512	0.301511045558841	0.150708271232605	2.00062705976824	0.0454325952160733	0.823935986983345
ENSONIG00000003265	477.534133872563	-0.252492004850413	0.126209158546862	-2.00058385427443	0.0454372549819645	0.823935986983345
ENSONIG00000007616	153.686513932575	-0.508846652963844	0.25435465565074	-2.0005399612679	0.0454419893094065	0.823935986983345
ENSONIG00000007884	626.914136854881	-0.288930218660435	0.14443374793588	-2.00043426684947	0.0454533912821455	0.823935986983345
ENSONIG00000018308	527.91290421433	-0.541912238416566	0.271007706718319	-1.99961929119536	0.045541389222797	0.823935986983345
ENSONIG00000015949	88.2801288422288	-0.400268612570585	0.20018608892451	-1.99948265496873	0.0455561567212732	0.823935986983345
ENSONIG00000000628	2023.33469438082	0.302615400413782	0.151369554066305	1.9991827437189	0.0455885849608232	0.823935986983345
ENSONIG00000001517	739.529217467414	0.864560973836923	0.432470252596351	1.99912241049298	0.0455951109079542	0.823935986983345
ENSONIG00000015971	35.9739184677147	-0.693450827211717	0.346882101287996	-1.99909659402111	0.0455979035887107	0.823935986983345
ENSONIG00000001305	128.016443227674	0.320339288118721	0.160249591412062	1.99900221458292	0.045608114252275	0.823935986983345
ENSONIG00000011458	13.6730993335035	-0.750796165357232	0.375604578493417	-1.99890046167366	0.0456191247905448	0.823935986983345
ENSONIG00000019313	256.26805806844	0.6563276652545	0.328356546180061	1.99882619332519	0.0456271626773345	0.823935986983345
ENSONIG00000017174	27.3702880425273	-0.440427346368157	0.220405122084399	-1.99826275452667	0.045688181195701	0.823935986983345
ENSONIG00000019981	4.65395287848589	2.63150170736528	1.31781885544735	1.99686147795479	0.0458402329003354	0.823935986983345
ENSONIG00000014792	127.061659156428	-0.256328835044756	0.12839854714547	-1.9963530798705	0.0458955041644719	0.823935986983345
ENSONIG00000015452	150.597683462907	-0.22152100851109	0.110981256866416	-1.99602180373328	0.0459315495476587	0.823935986983345
ENSONIG00000003515	185.940137443842	0.337369908101729	0.169027248728547	1.99594982844178	0.045939384163516	0.823935986983345
ENSONIG00000012140	551.805136739885	0.245890290134131	0.123201637220585	1.99583622167196	0.0459517527172613	0.823935986983345
ENSONIG00000002727	176.126926688821	0.475030481075239	0.238024740632144	1.99571893162726	0.0459645252177808	0.823935986983345
ENSONIG00000004959	20038.3305455957	0.313015786972904	0.156864799774573	1.9954495044314	0.0459938762783067	0.823935986983345
ENSONIG00000013846	2.08905472415854	1.64283389145466	0.823407709198228	1.99516457412614	0.0460249334009378	0.823935986983345
ENSONIG00000017156	69.7710765917625	0.572696454525356	0.287043351346091	1.99515666131856	0.0460257961411702	0.823935986983345
ENSONIG00000019516	266.504806478755	0.211733329306499	0.106138163812728	1.99488404265298	0.046055528308759	0.823935986983345
ENSONIG00000006032	67.5721671797852	0.504391297583311	0.252889084135761	1.99451589342833	0.0460957048406219	0.823935986983345
ENSONIG00000005378	63.4664603112545	-0.475475963020263	0.238397061814598	-1.99447073466888	0.0461006350976721	0.823935986983345
ENSONIG00000008515	278.383491775012	0.351132446438573	0.176078745436596	1.99417848853888	0.0461325521265471	0.823935986983345
ENSONIG00000002464	93.5996978601071	0.467026658078364	0.23424885236315	1.99372015430131	0.0461826455844867	0.823935986983345
ENSONIG00000016284	793.170209170992	0.462751053770581	0.232120229108508	1.99358347847512	0.0461975923774129	0.823935986983345
ENSONIG00000016760	1782.68552491976	0.476372398596006	0.238969042431191	1.99344816278106	0.0462123944396161	0.823935986983345
ENSONIG00000019305	6.1782608686838	-1.03783766082533	0.520702973599601	-1.99314717496386	0.0462453335477763	0.823935986983345
ENSONIG00000003975	2.73422135196969	-1.64435902563401	0.825268022935484	-1.99251513439841	0.0463145663152671	0.823935986983345
ENSONIG00000012772	325.857187503765	0.656369553084732	0.329486386909752	1.99209915541826	0.0463601796234214	0.823935986983345
ENSONIG00000013679	3.17898775473814	1.17336243363311	0.589024846874804	1.99204233889051	0.0463664126559827	0.823935986983345
ENSONIG00000006961	153.884701301289	-0.347658804367487	0.174534476085169	-1.99192052003432	0.0463797791188355	0.823935986983345
ENSONIG00000002142	81.7858101363242	0.270797338588356	0.135997907517175	1.99118753760354	0.0464602734467768	0.823935986983345
ENSONIG00000001720	19.8597789817601	-0.664496591099411	0.333782846435672	-1.99080509437586	0.0465023190877519	0.823935986983345
ENSONIG00000008525	472.500923857206	0.174082948085187	0.0874574312357451	1.99048777931676	0.0465372288740332	0.823935986983345
ENSONIG00000003372	319.423083081273	-0.21421587870096	0.107629616437037	-1.99030606809118	0.0465572299775699	0.823935986983345
ENSONIG00000005016	470.439746414627	0.305695013819459	0.153638019702383	1.9897094118476	0.0466229553100881	0.823935986983345
ENSONIG00000010483	26.6583817498989	-0.628092106196171	0.315718066432107	-1.98940818716574	0.0466561667033589	0.823935986983345
ENSONIG00000007116	25.0166859668425	-0.566396311142011	0.284742529724501	-1.9891524869503	0.0466843744389072	0.823935986983345
ENSONIG00000016366	527.098817783523	-0.142686450808553	0.0717814810591585	-1.98778917212587	0.0468350117659563	0.823935986983345
ENSONIG00000001964	51.7689062593439	0.339742647507279	0.170926443046257	1.98765411280065	0.0468499571742277	0.823935986983345
ENSONIG00000002616	11.1880787519838	-0.743990746073517	0.374359147386159	-1.98737162232629	0.0468812300079581	0.823935986983345
ENSONIG00000012561	19.7967101368585	1.08039522502166	0.543858274590543	1.9865381763936	0.0469735982001395	0.823935986983345
ENSONIG00000019169	6.29017829342177	-1.06419724809425	0.535750440479568	-1.9863674720298	0.0469925357067649	0.823935986983345
ENSONIG00000001866	374.688645808694	0.771805384330062	0.388561502290555	1.98631459828187	0.0469984026881145	0.823935986983345
ENSONIG00000008319	265.999226677299	0.225423235090285	0.113491652918404	1.98625387236499	0.0470051417227774	0.823935986983345
ENSONIG00000017636	8.96478804811521	0.802819010141871	0.404201286448805	1.98618618262007	0.0470126545235805	0.823935986983345
ENSONIG00000013757	76.6358173886025	-0.36084625698165	0.181705689740221	-1.98588309203493	0.0470463065606068	0.823935986983345
ENSONIG00000007205	48.9165012192734	0.339526776087713	0.171038679515727	1.98508768337687	0.0471347168740192	0.823935986983345
ENSONIG00000020014	5.31790769931614	-0.959900199125421	0.483760809416358	-1.98424547925556	0.0472284808212206	0.823935986983345
ENSONIG00000000419	226.228418553715	0.242096683934586	0.12203234090413	1.9838731449459	0.0472699833815467	0.823935986983345
ENSONIG00000014820	7.91537850587716	1.03551655122347	0.521987192092146	1.98379685730041	0.047278490633725	0.823935986983345
ENSONIG00000009529	575.196451956988	0.439660015362097	0.221653591390782	1.98354564256513	0.0473065140633784	0.823935986983345
ENSONIG00000004271	309.75526369713	0.284664808334673	0.143538323586793	1.98319724810319	0.0473454011746628	0.823935986983345
ENSONIG00000013960	655.374592825927	-0.197997351372111	0.0998471505724473	-1.98300452478559	0.0473669241215215	0.823935986983345
ENSONIG00000008690	69.667963499485	-0.380094663474832	0.191722769864468	-1.98252228331318	0.0474208159190151	0.823935986983345
ENSONIG00000003076	107.80781032746	0.33121861880004	0.167088985287229	1.98228876805176	0.0474469304069666	0.823935986983345
ENSONIG00000021788	15.4378709641249	0.959969679435689	0.484402916109876	1.98175867136593	0.0475062570848547	0.823935986983345
ENSONIG00000006221	1040.05216068453	0.306136159012284	0.15456105324854	1.98068111324271	0.0476270461089501	0.823935986983345
ENSONIG00000003171	116.996978278736	-0.446983039049401	0.225763778169088	-1.97987047645273	0.0477180846290532	0.823935986983345
ENSONIG00000008212	234.83137697691	0.284028481838618	0.143526321222216	1.9789295748678	0.0478239359072117	0.823935986983345
ENSONIG00000014927	7487.54443699296	0.262936766616111	0.132905535192264	1.97837333287692	0.0478866058111826	0.823935986983345
ENSONIG00000011268	2684.68777522666	0.263014401458554	0.132979425167608	1.97785786129734	0.0479447438517199	0.823935986983345
ENSONIG00000019820	460.980401784181	0.203121097497539	0.102794073633053	1.97600007781213	0.0481547683897653	0.823935986983345
ENSONIG00000002376	141.060837058584	0.401066709052904	0.203033420136354	1.97537286612004	0.0482258496894393	0.823935986983345
ENSONIG00000018489	215.42022878971	0.362271443502645	0.183399966727503	1.97530812009858	0.0482331923104888	0.823935986983345
ENSONIG00000002407	153.100994171589	0.419185983693766	0.212266334270092	1.97481143269938	0.0482895511428745	0.823935986983345
ENSONIG00000009376	35.4835873544887	-0.428339414702393	0.216928210455526	-1.9745675945186	0.0483172395588173	0.823935986983345
ENSONIG00000009217	46.3627283723713	-0.35914404048023	0.181914036263843	-1.97425139838763	0.0483531642529647	0.823935986983345
ENSONIG00000016804	21.247546566283	-0.619398224789514	0.313934760119207	-1.97301574554636	0.0484937684484999	0.823935986983345
ENSONIG00000008544	259.456811764277	0.372263985677902	0.188691887814557	1.97286693132117	0.0485107250733624	0.823935986983345
ENSONIG00000005712	183.526264663027	-0.273125957650867	0.138459992945045	-1.97259837908031	0.0485413378375468	0.823935986983345
ENSONIG00000018193	238.187287448962	-0.224032944721331	0.113575045799374	-1.97255429786113	0.0485463642865174	0.823935986983345
ENSONIG00000020310	65.8829037710427	-0.454038616291313	0.230252988230648	-1.97191193816992	0.0486196602379572	0.823935986983345
ENSONIG00000001182	18.4305833879425	-0.600894506160354	0.304767165254667	-1.97165106568563	0.0486494534097225	0.823935986983345
ENSONIG00000005455	119.520132086874	0.472703798575056	0.239882630481079	1.97056284411697	0.0487739001120189	0.823935986983345
ENSONIG00000016593	19.5921218461406	-0.73986317202127	0.375585568541287	-1.96989243994325	0.0488506990641149	0.823935986983345
ENSONIG00000003539	416.413178562515	-0.242469210644205	0.123088370164522	-1.96987912278078	0.0488522256553003	0.823935986983345
ENSONIG00000019751	369.90493789522	0.295276650296805	0.149898335062043	1.96984609718707	0.0488560116631431	0.823935986983345
ENSONIG00000018613	31.6048644190465	-0.408587494947868	0.207461031570522	-1.96946622628249	0.0488995772452395	0.823935986983345
ENSONIG00000021018	67.4643080241307	-0.406372677932946	0.206394438538998	-1.96891292618896	0.048963090931188	0.823935986983345
ENSONIG00000006136	26.4308603754853	0.558933902819882	0.283949250626798	1.96842887095519	0.0490187127273391	0.823935986983345
ENSONIG00000009446	361.550347312269	0.44730321013629	0.227264556655381	1.96820488297509	0.0490444686698976	0.823935986983345
ENSONIG00000009247	30.4673684869554	-0.561796742613916	0.285540372482673	-1.96748620074034	0.0491271852425225	0.823935986983345
ENSONIG00000017401	254.67908645625	0.411063731817344	0.208936521032827	1.96740966962286	0.0491360004678888	0.823935986983345
ENSONIG00000016502	146.772547973753	0.239401493683289	0.121686550759711	1.96736198198291	0.049141494032836	0.823935986983345
ENSONIG00000019368	2313.70653429443	0.26348444310448	0.133963426301003	1.96683863931977	0.049201816420197	0.823935986983345
ENSONIG00000012629	56.4795724787273	0.528764192630505	0.268840514614069	1.96683224397769	0.0492025539548143	0.823935986983345
ENSONIG00000010846	33.9127236497205	-0.524096241079805	0.266505315498255	-1.9665507988085	0.049235020446565	0.823935986983345
ENSONIG00000011813	1194.45679900797	0.48002745712055	0.244189691013974	1.9657973894282	0.0493220194946238	0.823935986983345
ENSONIG00000011419	149.33365534013	0.419913410996429	0.213680525329428	1.96514591280162	0.0493973519315955	0.823935986983345
ENSONIG00000001487	337.339227164332	0.25084002026375	0.127647420108028	1.96510058763008	0.0494025966234753	0.823935986983345
ENSONIG00000000014	257.025324893474	0.526303248449543	0.268014865111762	1.96370917049723	0.0495638285136441	0.823935986983345
ENSONIG00000020352	113.843449774493	0.520622886060429	0.265122351089022	1.9637080160232	0.0495639624725471	0.823935986983345
ENSONIG00000000952	670.57010793748	0.182922117824791	0.0931896535737341	1.96290157554946	0.0496576116785804	0.823935986983345
ENSONIG00000009263	451.319299055105	0.351203451128168	0.178942253853172	1.96266361670141	0.0496852733747273	0.823935986983345
ENSONIG00000012255	1300.37061972265	0.352530068766381	0.179685436672399	1.96192899822544	0.0497707511664644	0.823935986983345
ENSONIG00000010665	459.030386375229	0.242905128088331	0.123826617982059	1.96165519212941	0.0498026418757066	0.823935986983345
ENSONIG00000004878	187.171095480728	-0.264241544379279	0.134713405184418	-1.96150890861635	0.0498196868123529	0.823935986983345
ENSONIG00000011103	515.568837070527	0.520931067435575	0.265642695117628	1.96102161666785	0.0498765013017001	0.823935986983345
ENSONIG00000007855	880.812747417662	0.274808847680968	0.140144572141389	1.96089540595064	0.0498912253541332	0.823935986983345
ENSONIG00000006906	45.8370480173367	-0.386550987455526	0.197133120331929	-1.96086272466371	0.0498950386273874	0.823935986983345
ENSONIG00000000934	28.3720319373891	0.453456697828975	0.231264515427568	1.9607707520136	0.0499057713660593	0.823935986983345
ENSONIG00000015095	509.340135013818	0.253976360142934	0.12953465686309	1.96068269522164	0.0499160489578957	0.823935986983345
ENSONIG00000015201	470.765847073302	0.383399568435714	0.19554726140803	1.96064913246578	0.0499199667185551	0.823935986983345
ENSONIG00000010169	9756.33022464263	-0.192314861891746	0.0980969169546562	-1.96045775812344	0.0499423106590004	0.823935986983345
ENSONIG00000001945	60.2434933157505	-0.305766057507372	0.156019970284706	-1.95978794861587	0.0500205804138133	0.823935986983345
ENSONIG00000013060	591.26700204671	0.751060036164708	0.383378904910467	1.95905415385364	0.0501064451014056	0.823935986983345
ENSONIG00000010534	1.43077664375469	-1.91763917101341	0.97936061815224	-1.95805215716292	0.0502238928466654	0.823935986983345
ENSONIG00000004030	1337.06217514804	-0.167408665787868	0.0855045322597982	-1.95789230539512	0.0502426509897448	0.823935986983345
ENSONIG00000000884	970.077455064346	0.44456415060237	0.22707092727361	1.95782065075504	0.0502510613605684	0.823935986983345
ENSONIG00000004267	114.044272942587	-0.272246357538022	0.1390959066964	-1.95725642834511	0.0503173274725894	0.823935986983345
ENSONIG00000006712	19413.2342213895	0.300088898390975	0.153356242944695	1.9568091433956	0.0503699116818723	0.823935986983345
ENSONIG00000010111	38.1431321407757	0.390717113376495	0.199684551405931	1.956671713588	0.0503860776030238	0.823935986983345
ENSONIG00000006247	793.011869719824	0.298035506374232	0.152338189262888	1.95640704288481	0.0504172231696012	0.823935986983345
ENSONIG00000015481	235.879564300214	0.171553220842121	0.0877191610041302	1.95570977741161	0.0504993522918749	0.823935986983345
ENSONIG00000000212	539.601581824784	0.721621805265832	0.369009690672043	1.9555632914453	0.0505166207421541	0.823935986983345
ENSONIG00000020246	202.712114464577	0.454084811050679	0.232248708397484	1.9551661414346	0.0505634635343717	0.823935986983345
ENSONIG00000011672	222.163584207416	0.357307115357625	0.182788336041958	1.95475883797973	0.0506115416932098	0.823935986983345
ENSONIG00000012298	347.692639375235	0.287587279133416	0.147130382599494	1.95464236585493	0.0506252971196938	0.823935986983345
ENSONIG00000007787	378.783218991809	-0.645817660826461	0.330566268585827	-1.95367078313613	0.050740163691551	0.823935986983345
ENSONIG00000017747	525.061225359008	0.322716449252764	0.165201561139071	1.95347094196703	0.0507638172127345	0.823935986983345
ENSONIG00000001398	670.102132461002	-0.227207697101187	0.116322918274546	-1.95324963017976	0.0507900228082928	0.823935986983345
ENSONIG00000010383	505.127166248757	0.346315308619525	0.177355753751242	1.95265899918457	0.0508600150819351	0.823935986983345
ENSONIG00000019633	62.0698824362152	-0.276631538164724	0.141752955009735	-1.95150456049206	0.0509970542372427	0.823935986983345
ENSONIG00000015616	633.587911320467	0.302609954103039	0.155081900937246	1.95129123562581	0.0510224110634414	0.823935986983345
ENSONIG00000005936	18352.4305570862	-0.130817727274685	0.0670709014214387	-1.95043937836313	0.0511237722244154	0.823935986983345
ENSONIG00000002677	673.011048843919	0.366509979911105	0.187956339675732	1.94997402345363	0.0511792152509856	0.823935986983345
ENSONIG00000017633	31.328167608114	0.932886751978748	0.47842375311078	1.94991729802917	0.0511859770374239	0.823935986983345
ENSONIG00000016835	201.274357987867	0.375050445568666	0.192353733695535	1.94979550624326	0.0512004973940265	0.823935986983345
ENSONIG00000008517	7106.74319073322	0.420628552650371	0.215735682027683	1.94974029653748	0.0512070807851451	0.823935986983345
ENSONIG00000001858	320.101531141283	0.29773612522628	0.152724746106648	1.94949497587227	0.0512363422185525	0.823935986983345
ENSONIG00000017270	1727.42414689821	0.341040910748649	0.175023735266921	1.94854092348413	0.0513502730877092	0.823935986983345
ENSONIG00000003183	50.8173150657143	-0.344981601891655	0.177075615484321	-1.94821630831604	0.0513890862501293	0.823935986983345
ENSONIG00000013047	69.8202270315894	-0.591249318592899	0.303569178257136	-1.94765925179692	0.0514557488844847	0.823935986983345
ENSONIG00000001219	728.786868469746	0.370119634703292	0.190072912805804	1.94725081675073	0.0515046720495488	0.823935986983345
ENSONIG00000009828	231.728821857784	0.501027558986003	0.257317827448005	1.94711561167383	0.0515208757579312	0.823935986983345
ENSONIG00000018416	32.86451063259	-0.418423539473249	0.214964104727213	-1.94648097180794	0.0515969914614644	0.823935986983345
ENSONIG00000016155	320.312361662796	0.142914358799351	0.0734255130247019	1.94638556697958	0.0516084419981524	0.823935986983345
ENSONIG00000014768	17.9106836606218	0.741800328575762	0.381117827703126	1.9463805538732	0.0516090437325667	0.823935986983345
ENSONIG00000020306	40.4094459267759	0.60757184026024	0.312169542526937	1.94628801817786	0.0516201520543493	0.823935986983345
ENSONIG00000012673	6427.16831527231	0.440741423051501	0.22645358396262	1.94627709281145	0.0516214637071652	0.823935986983345
ENSONIG00000007740	430.916667463959	0.480105584383866	0.24673889099012	1.94580425670751	0.0516782571198166	0.823935986983345
ENSONIG00000008498	3312.27974544768	0.606484534644647	0.311998520480063	1.943869905894	0.0519111411248244	0.823935986983345
ENSONIG00000016050	958.848491041634	0.180266737476552	0.0927426091808928	1.94373157137454	0.0519278293401251	0.823935986983345
ENSONIG00000017797	827.059096658962	0.52066312100276	0.267872002852012	1.9437011537574	0.0519314994219241	0.823935986983345
ENSONIG00000015674	535.972661685212	0.233717742121543	0.120286520210154	1.94300859076488	0.0520151203496927	0.823935986983345
ENSONIG00000001784	483.46288608077	0.272653714531337	0.140379585877024	1.9422604278815	0.0521055810048419	0.823935986983345
ENSONIG00000015946	1321.00225829681	0.242894775169954	0.125064927407216	1.94214941155388	0.0521190152352776	0.823935986983345
ENSONIG00000003269	988.390701441947	-0.213954113031874	0.110226497826964	-1.94104065038648	0.0522533468880373	0.823935986983345
ENSONIG00000007686	463.316345014717	0.150436264919359	0.0775058523420463	1.94096652541099	0.0522623377948329	0.823935986983345
ENSONIG00000013642	74.9401172792313	-0.436171851735512	0.224746438179629	-1.940728650778	0.0522911992725942	0.823935986983345
ENSONIG00000002102	2.44757894801809	-1.59352686539471	0.821166948165328	-1.94056381464817	0.0523112067600849	0.823935986983345
ENSONIG00000020432	350.944853154471	-0.489621495334417	0.252364589558145	-1.94013548490173	0.0523632265187824	0.823935986983345
ENSONIG00000010411	11.0424993999947	-0.801787438298686	0.413393023424811	-1.93952822826125	0.0524370507029787	0.823935986983345
ENSONIG00000016652	690.457721069329	0.406213427558383	0.209487336466854	1.93908345205704	0.0524911773352356	0.823935986983345
ENSONIG00000015343	2023.38570847106	0.283939243443689	0.14644620947946	1.93886372650371	0.0525179338676437	0.823935986983345
ENSONIG00000013923	58.1553649980359	0.417936554548893	0.215627386330435	1.93823503434036	0.0525945542839822	0.823935986983345
ENSONIG00000007730	100.392641047972	-0.333056128737824	0.171857795419928	-1.93797510275291	0.0526262601432248	0.823935986983345
ENSONIG00000019865	49.2119370347618	-0.359226396998112	0.185387353785609	-1.93770712868333	0.0526589637307212	0.823935986983345
ENSONIG00000013699	501.60908227753	0.301165185856871	0.155471142313763	1.93711309619812	0.0527315200967836	0.823935986983345
ENSONIG00000005770	292.954497668152	-0.28906121039247	0.149225574109319	-1.93707554564817	0.0527361094057803	0.823935986983345
ENSONIG00000006806	641.094376612218	0.310958297795322	0.160553819075271	1.93678543174073	0.0527715774606344	0.823935986983345
ENSONIG00000014996	389.832663806814	-0.355443003047624	0.183522663923265	-1.93677988020184	0.0527722563618052	0.823935986983345
ENSONIG00000012253	31.0083641090268	0.64447919584218	0.332804920273093	1.93650741495448	0.0528055852795316	0.823935986983345
ENSONIG00000002722	327.588696590693	0.710707887770263	0.367016171628714	1.93644842573651	0.0528128033665419	0.823935986983345
ENSONIG00000017700	16666.0949329656	0.697307862885446	0.360107246495797	1.93638942195956	0.0528200240599003	0.823935986983345
ENSONIG00000011689	1.7919007964444	-2.74488146844925	1.41759356340385	-1.93629650931709	0.0528313960842109	0.823935986983345
ENSONIG00000006340	80.5147066237908	0.776263759371179	0.400922373419997	1.93619466219707	0.0528438639927965	0.823935986983345
ENSONIG00000002173	35.7120558175454	0.419787399125916	0.21682414982786	1.93607307792601	0.0528587513014084	0.823935986983345
ENSONIG00000011829	59.8226149520646	0.392372793632451	0.202693633534505	1.93579239165229	0.0528931331394679	0.823935986983345
ENSONIG00000004932	0.977042448436034	2.72790499937967	1.40938157062478	1.93553332627329	0.0529248831723702	0.823935986983345
ENSONIG00000007650	681.676239653274	0.237231520831087	0.122616397418331	1.93474548124035	0.0530215362331809	0.823935986983345
ENSONIG00000001825	512.547623303753	0.20770708587628	0.107362506807755	1.93463334689272	0.0530353048900721	0.823935986983345
ENSONIG00000002810	443.959321773742	0.718698690632941	0.371590446929502	1.93411508980286	0.0530989790164868	0.823935986983345
ENSONIG00000016866	5194.04605263772	0.348795388400593	0.180385584571192	1.93361010099416	0.0531610843999604	0.823935986983345
ENSONIG00000014840	36.4725679016654	0.507320587545884	0.26241606034356	1.93326805867632	0.0532031844861838	0.823935986983345
ENSONIG00000011753	178.710398603168	0.438278211935385	0.226711472392456	1.93319820699982	0.0532117855643354	0.823935986983345
ENSONIG00000011179	42.2924785139277	0.346450981891996	0.179213036143337	1.93317957972042	0.0532140794017442	0.823935986983345
ENSONIG00000007207	346.049797744391	0.537896391484225	0.278262250637709	1.93305556269849	0.0532293534578054	0.823935986983345
ENSONIG00000010509	402.208274954626	0.251805055571426	0.130269734068272	1.93295132881333	0.0532421938360733	0.823935986983345
ENSONIG00000001174	2.10644205278754	-2.27061424139871	1.17495784442104	-1.93250698497831	0.0532969607548015	0.823935986983345
ENSONIG00000004229	3898.54636220635	0.434735526196561	0.224998842292246	1.93216783592109	0.0533387937101385	0.823935986983345
ENSONIG00000020105	445.716054901263	0.218503420212908	0.113092888266704	1.93207038534216	0.0533508189995881	0.823935986983345
ENSONIG00000000416	1839.76368924386	-0.161524716406631	0.0836185180707388	-1.93168594867929	0.0533982801308822	0.823935986983345
ENSONIG00000019128	63.216191907121	0.285908134087244	0.148012123567615	1.93165348348398	0.0534022897782664	0.823935986983345
ENSONIG00000013525	1796.46534757379	0.361531211097236	0.187174380134373	1.93152081410763	0.0534186778597834	0.823935986983345
ENSONIG00000008768	95.7224523003143	-0.355891780902096	0.184259748243065	-1.93146785608663	0.0534252207108107	0.823935986983345
ENSONIG00000008495	3462.01843704864	0.584247872642819	0.302491104381008	1.93145472439057	0.0534268432075247	0.823935986983345
ENSONIG00000006550	705.140545751645	0.242467239607677	0.125543813780778	1.9313356214514	0.0534415609413034	0.823935986983345
ENSONIG00000005628	159.782879293092	0.266823839493204	0.138178971694455	1.93100177415716	0.0534828330144357	0.823935986983345
ENSONIG00000014910	5.59620451009958	-0.937048123038781	0.48527735299178	-1.93095374688679	0.0534887726042374	0.823935986983345
ENSONIG00000012566	577.169003820734	0.276888342199461	0.143423373714821	1.93056637162933	0.0535366999072325	0.823935986983345
ENSONIG00000007107	18.2178941702207	-0.551426054329193	0.285683482521221	-1.93019928720671	0.0535821498510553	0.823935986983345
ENSONIG00000007647	1.91312825492094	2.36868593668389	1.22729586713712	1.93000400319872	0.0536063417402923	0.823935986983345
ENSONIG00000013069	673.78241248982	-0.23086173837898	0.119676194102114	-1.92905314303359	0.0537242651690042	0.823935986983345
ENSONIG00000011679	8.18519620188005	0.957505321034827	0.496367622962456	1.92902453089139	0.0537278169331069	0.823935986983345
ENSONIG00000016330	173.92151322216	0.469254783458391	0.24330760451631	1.92864824094281	0.0537745458765973	0.823935986983345
ENSONIG00000004276	194.208893176857	0.263861261164446	0.136821932248361	1.92850120465688	0.0537928145511218	0.823935986983345
ENSONIG00000001547	54.1208696551962	0.698243575789092	0.362089450570884	1.92837315389392	0.0538087285705049	0.823935986983345
ENSONIG00000001576	435.842761138096	0.310799607691893	0.161176216880354	1.92832176922609	0.0538151157100212	0.823935986983345
ENSONIG00000000654	603.543230872771	0.404432148827927	0.209801035981606	1.92769376440727	0.0538932281679976	0.823935986983345
ENSONIG00000009160	4.95973605942464	-0.964984162551109	0.500677991910921	-1.92735486308892	0.053935420674701	0.823935986983345
ENSONIG00000009522	1316.32374575867	0.193577298260166	0.100454311716181	1.92701831263442	0.0539773477859786	0.823935986983345
ENSONIG00000005574	243.158433610714	0.405108867988861	0.210271880917558	1.92659554012214	0.0540300549001459	0.823935986983345
ENSONIG00000020703	1.53742340856508	-2.06844723437728	1.07374729441615	-1.92638178939672	0.0540567195807631	0.823935986983345
ENSONIG00000008098	729.61770669839	0.220564432501557	0.11451074180745	1.92614622017239	0.0540861187660329	0.823935986983345
ENSONIG00000007485	15.6669644874737	0.976869102930801	0.507227116637556	1.92590078662698	0.0541167632171612	0.823935986983345
ENSONIG00000016977	408.593653728248	0.488566649551511	0.253739796716134	1.9254632338895	0.0541714313144091	0.823935986983345
ENSONIG00000010870	109.432759408747	0.55499805859132	0.288336595594852	1.92482698023931	0.0542510074430371	0.823935986983345
ENSONIG00000001082	3.87073365883651	-1.38415739041661	0.7191371572488	-1.92474742330374	0.054260964471679	0.823935986983345
ENSONIG00000003549	310.416975284787	0.392537531695909	0.203959292453202	1.92458763204415	0.0542809679153059	0.823935986983345
ENSONIG00000015662	151.522062755663	0.433599626892094	0.225303473540231	1.92451372399578	0.0542902221636162	0.823935986983345
ENSONIG00000009329	807.497605110222	0.173677948709523	0.0902529193982894	1.92434715538759	0.054311083545179	0.823935986983345
ENSONIG00000016411	1410.85820197755	0.375118428208175	0.195016175550304	1.92352468788629	0.0544141890701424	0.823935986983345
ENSONIG00000001780	608.645023854896	0.387943653391256	0.20168909687109	1.923473600753	0.0544205987981613	0.823935986983345
ENSONIG00000014539	691.807830936696	0.340664315335887	0.177151599548879	1.92301010097226	0.054478781318687	0.823935986983345
ENSONIG00000009614	195.998917028129	-1.12613127949898	0.585752481806511	-1.92253778597045	0.0545381237741333	0.823935986983345
ENSONIG00000004779	467.562450749694	0.573356146464811	0.298323237126069	1.92192922009128	0.0546146645058808	0.823935986983345
ENSONIG00000009337	166.935996254684	-0.327405059573595	0.170370518281712	-1.92172368127813	0.0546405358276257	0.823935986983345
ENSONIG00000017881	324.099816436677	0.741267039664442	0.385863653983081	1.92105950382397	0.0547242062246048	0.823935986983345
ENSONIG00000005857	640.11932754388	0.196810469199306	0.102453769741098	1.92096854704955	0.0547356729063724	0.823935986983345
ENSONIG00000004839	28907.8749170162	0.43987644095006	0.229012938700943	1.92074929672194	0.0547633214562061	0.823935986983345
ENSONIG00000007020	24.2950540220799	-0.670060010391596	0.34887131797388	-1.92065089868398	0.0547757337210016	0.823935986983345
ENSONIG00000012991	1021.58720516435	0.623867825983617	0.324854033637994	1.92045583980292	0.054800346050013	0.823935986983345
ENSONIG00000016168	180.629007063543	0.326919138912888	0.170230878940983	1.92044557924316	0.054801640972164	0.823935986983345
ENSONIG00000008781	389.855712939609	0.294072382267895	0.153131079735744	1.92039645234247	0.0548078413297717	0.823935986983345
ENSONIG00000015451	341.147453831086	0.405502614246671	0.211160962923904	1.92034838557164	0.0548139084534688	0.823935986983345
ENSONIG00000005310	423.676729910086	-0.26476915532462	0.137996430891367	-1.91866669024976	0.0550265296268202	0.823935986983345
ENSONIG00000007419	4.95569207970806	-1.62917408828411	0.849126577666294	-1.91864691452913	0.0550290340079239	0.823935986983345
ENSONIG00000012396	44.1871582833268	-0.468762418530371	0.244323611382346	-1.91861284252547	0.0550333490815273	0.823935986983345
ENSONIG00000006775	119.183725293044	0.720665748059609	0.375667546123795	1.91836041067579	0.0550653272839464	0.823935986983345
ENSONIG00000003605	396.661239923747	0.370111132631588	0.193066663398823	1.91701211444795	0.055236392620781	0.823935986983345
ENSONIG00000005430	165.264532107375	0.949078655535757	0.495128657103516	1.91683240693001	0.0552592264643657	0.823935986983345
ENSONIG00000020510	59.7564640401899	-0.449056623013413	0.234303686799067	-1.91655807532604	0.0552940985245293	0.823935986983345
ENSONIG00000000251	775.88932993425	0.469140087763158	0.244787656987006	1.9165185595451	0.0552991231413467	0.823935986983345
ENSONIG00000010837	15.0080780264661	0.547534963642305	0.285763761824379	1.91604057892688	0.0553599307645703	0.823935986983345
ENSONIG00000001951	227.31573777038	-0.408981713548423	0.213497874057407	-1.91562429065899	0.0554129354163686	0.823935986983345
ENSONIG00000003181	331.954410932073	-0.294847762102954	0.15394646890309	-1.91526161141482	0.0554591486699678	0.823935986983345
ENSONIG00000012983	8452.19816123648	0.400894591705263	0.209412402508954	1.91437845563193	0.0555718163344617	0.823935986983345
ENSONIG00000016688	82.0799222214705	-0.483523051571176	0.252595455163204	-1.91421912662192	0.055592162857291	0.823935986983345
ENSONIG00000002673	549.455803520152	0.410652081147793	0.214587100821066	1.91368483742281	0.0556604375965268	0.823935986983345
ENSONIG00000020208	0.732540920160798	2.55342005412553	1.33472764580157	1.9130644833479	0.0557397978612034	0.823935986983345
ENSONIG00000009349	25.0171446982195	-0.420701656616715	0.219962671569234	-1.91260477796251	0.055798667549391	0.823935986983345
ENSONIG00000012746	16.9645029442854	-0.560094202963075	0.293031557745195	-1.91137844426334	0.05595596476646	0.823935986983345
ENSONIG00000005800	1846.41288774959	-0.326339421821897	0.170746389613109	-1.91125225289591	0.055972171795057	0.823935986983345
ENSONIG00000018617	606.530160955475	0.445460856417504	0.233103031968837	1.91100412832492	0.0560040503682101	0.823935986983345
ENSONIG00000006608	212.660667205408	0.603065978278296	0.315642081976656	1.91060068575677	0.0560559161825202	0.823935986983345
ENSONIG00000010583	1.77979288536932	2.31510887573446	1.21187263429346	1.91035659212174	0.056087315816647	0.823935986983345
ENSONIG00000007697	1109.8866892222	0.248629683912981	0.130152541711174	1.91029449478385	0.0560953062095006	0.823935986983345
ENSONIG00000003300	35.7608365515747	-0.476549369534986	0.249463905506348	-1.91029387024031	0.0560953865776346	0.823935986983345
ENSONIG00000019936	60.1780245364277	-0.285860673997719	0.149668775370171	-1.90995532161407	0.0561389661452648	0.823935986983345
ENSONIG00000007549	333.918128812022	-0.184650651053984	0.0966808415584379	-1.909899087322	0.0561462076167855	0.823935986983345
ENSONIG00000010317	3.73008677538498	-1.74370390242722	0.913024637489411	-1.9098103499397	0.0561576361983455	0.823935986983345
ENSONIG00000017413	789.893449293892	0.378073225074281	0.197978160263476	1.90967137269651	0.0561755391173508	0.823935986983345
ENSONIG00000000136	291.814660076301	0.613593851552966	0.321349697179408	1.90942719703389	0.0562070051083976	0.823935986983345
ENSONIG00000011643	96.8063687883668	0.362902355459058	0.190082868638289	1.90917970703414	0.0562389131796233	0.823935986983345
ENSONIG00000015573	21.4575763677808	0.850636115510909	0.445662483728058	1.90870029802635	0.0563007647084969	0.823935986983345
ENSONIG00000011084	279.844226578504	0.269785182931961	0.141371767763288	1.90833846955701	0.0563474839358498	0.823935986983345
ENSONIG00000002184	3752.59392631717	0.742590191460301	0.389165086790353	1.90816241401517	0.056370227865935	0.823935986983345
ENSONIG00000000192	15.0402652632437	-0.578787409979136	0.303328007835095	-1.90812386271233	0.0563752091785061	0.823935986983345
ENSONIG00000003458	124.072740123533	-0.205864125246672	0.107912577316365	-1.9076935271701	0.0564308388160601	0.823935986983345
ENSONIG00000002290	1691.00151639306	0.447007810238272	0.234358313790816	1.90736911785969	0.0564728055312231	0.823935986983345
ENSONIG00000019725	80.4307993141678	-0.388361078925854	0.203725722837562	-1.90629378321317	0.0566121003764391	0.823935986983345
ENSONIG00000007704	61.3272567558903	-0.318873329203866	0.16735421847355	-1.90537969172413	0.0567307331242068	0.823935986983345
ENSONIG00000000124	127.121523661354	-0.231856786394389	0.121700441154869	-1.90514335194021	0.0567614394428412	0.823935986983345
ENSONIG00000015845	4.53727998336906	1.32309866775508	0.694531372784042	1.90502361678986	0.0567770012449824	0.823935986983345
ENSONIG00000018026	53.7010191664328	0.363329189416796	0.190732040492818	1.90491953254429	0.0567905318062328	0.823935986983345
ENSONIG00000014618	814.002498492278	0.431437662172453	0.226512877732858	1.9046937484997	0.0568198921076972	0.823935986983345
ENSONIG00000001105	1278.33255265695	0.373716579522051	0.1962231368624	1.90454900221128	0.0568387211377903	0.823935986983345
ENSONIG00000003862	124.253273500761	-0.299782526815189	0.157419836047776	-1.90435039409016	0.0568645651249257	0.823935986983345
ENSONIG00000009965	470.12702074842	-0.28556146422354	0.149978624480106	-1.90401442347818	0.0569083057378708	0.823935986983345
ENSONIG00000002370	20.6759887110822	-0.559969528196084	0.294117567040214	-1.90389691384711	0.0569236111324256	0.823935986983345
ENSONIG00000005845	398.343045462471	0.204013190035965	0.107164379014222	1.90374070108585	0.0569439628346642	0.823935986983345
ENSONIG00000016758	831.215069328388	0.376646641120927	0.197897851307621	1.90323764827265	0.0570095426737014	0.823935986983345
ENSONIG00000017542	197.920145809948	-0.259416677212645	0.136334055477486	-1.90280173434351	0.0570664208378431	0.823935986983345
ENSONIG00000001599	331.535991122633	-0.472149283370476	0.248175036769403	-1.90248499412607	0.0571077787896195	0.823935986983345
ENSONIG00000017949	65.743642226291	-0.292588263882859	0.153908849260417	-1.901048999384	0.0572955948544414	0.823935986983345
ENSONIG00000001545	150.595426143514	-0.281240503954392	0.147942863097897	-1.90100757863723	0.0573010199540207	0.823935986983345
ENSONIG00000019576	855.997017502747	0.32626683572405	0.171716275126148	1.90003443461817	0.057428600868772	0.823935986983345
ENSONIG00000000237	328.784270430306	-0.223180293186752	0.117521173403234	-1.89906454065927	0.0575559906291863	0.823935986983345
ENSONIG00000008762	1620.89964423157	0.33991387202902	0.179005238179028	1.89890461020511	0.0575770190837658	0.823935986983345
ENSONIG00000010314	49.383509006731	0.787687106161319	0.415098908407915	1.89758896062252	0.0577502497795375	0.823935986983345
ENSONIG00000018287	55.6188804512912	-0.288193647060993	0.151873881407119	-1.89758531480768	0.0577507304228038	0.823935986983345
ENSONIG00000012875	91.8478099316992	0.360245389693532	0.189851319223791	1.89751322859593	0.0577602345373676	0.823935986983345
ENSONIG00000001108	65.8733966539047	-0.387258063831899	0.204118628582094	-1.89722058452959	0.0577988311743348	0.823935986983345
ENSONIG00000009490	91.0248840461775	0.441125094483962	0.232544723543713	1.89694733882466	0.0578348887247656	0.823935986983345
ENSONIG00000005448	118.841736664575	-0.337963109786709	0.178205668628037	-1.89647788641409	0.0578968813999162	0.823935986983345
ENSONIG00000000682	359.967184871072	-0.447654899987814	0.236130671419245	-1.89579311021825	0.0579874072863325	0.823935986983345
ENSONIG00000000674	655.176098501447	0.242279839909066	0.127813985387956	1.89556595996651	0.0580174620118423	0.823935986983345
ENSONIG00000017760	18735.5407572757	-0.160704080352958	0.0848041620523811	-1.89500227894116	0.0580920997511815	0.823935986983345
ENSONIG00000017447	1708.54026191213	0.175848767644249	0.0928009787080382	1.89490208069344	0.0581053754800013	0.823935986983345
ENSONIG00000011297	193.545647744187	0.268350251567649	0.141655052691025	1.89439237407909	0.0581729478999899	0.823935986983345
ENSONIG00000013793	52.6456321002138	-0.321274837589528	0.169619791220327	-1.89408815609383	0.0582133095496236	0.823935986983345
ENSONIG00000002461	483.878128552983	0.314074274517271	0.16582845877649	1.89397089519231	0.0582288731691102	0.823935986983345
ENSONIG00000013662	3.04622705469317	-1.63243329360165	0.862253687440472	-1.8932169469143	0.0583290246159285	0.823935986983345
ENSONIG00000019850	72.231485026821	0.610620609244514	0.322610559527087	1.8927483655204	0.0583913411523187	0.823935986983345
ENSONIG00000004607	159.59489692158	-0.261730122530888	0.138304538928074	-1.89241889354768	0.0584351906626534	0.823935986983345
ENSONIG00000001894	621.774013399619	0.279177730007355	0.14753498084178	1.89228160273903	0.0584534708037669	0.823935986983345
ENSONIG00000005569	695.197651901181	0.652695471515508	0.344947111972219	1.89216099762004	0.0584695331799447	0.823935986983345
ENSONIG00000017420	1005.70288849094	0.188034644094927	0.0993916559585036	1.89185543073588	0.0585102454614667	0.823935986983345
ENSONIG00000020934	34.0295050565063	-0.581685550560418	0.307475359569186	-1.89181192071923	0.0585160444441259	0.823935986983345
ENSONIG00000010874	12.1950361941803	-0.683540307756076	0.361450091336253	-1.89110564401597	0.0586102432617654	0.823935986983345
ENSONIG00000006413	528.10618392716	-0.332373169465362	0.175814399137738	-1.89047752115555	0.0586941241730608	0.823935986983345
ENSONIG00000020296	131.92483250645	1.11255078200943	0.588621989292671	1.89009381614566	0.0587454140171981	0.823935986983345
ENSONIG00000017729	2.04027646610934	1.61375809662236	0.853872311671566	1.88992906148136	0.0587674481890701	0.823935986983345
ENSONIG00000009103	25.8273580182035	-0.705692800031633	0.373466355121487	-1.88957530003492	0.0588147831812449	0.823935986983345
ENSONIG00000019315	1451.43090538932	0.297790238520517	0.157612477989502	1.88938237834414	0.0588406103726876	0.823935986983345
ENSONIG00000017065	1043.25375831828	-0.138544341114445	0.0733634945987577	-1.88846430874343	0.0589636450498955	0.823935986983345
ENSONIG00000010463	367.091952586106	-0.163126733714007	0.0863872458593256	-1.88831964824582	0.0589830511240658	0.823935986983345
ENSONIG00000008378	1.16419685447106	-2.01553624613193	1.06753571755899	-1.88802698868065	0.0590223273522923	0.823935986983345
ENSONIG00000016183	396.405823471526	0.285033743546346	0.150969296663627	1.8880245841075	0.0590226501467109	0.823935986983345
ENSONIG00000005636	345.070101300579	0.553541092946857	0.293203239749138	1.88790919711686	0.0590381416356698	0.823935986983345
ENSONIG00000000366	60.8628987175565	0.416882793347456	0.220891501588527	1.88727402525435	0.0591234782203692	0.823935986983345
ENSONIG00000010407	1045.57665329375	-0.252512578213396	0.133831163616519	-1.88679954197326	0.059187292765384	0.823935986983345
ENSONIG00000021950	1.70300744526421	-1.59603453558344	0.846000814093083	-1.88656382948567	0.0592190156252066	0.823935986983345
ENSONIG00000009292	1243.47384098942	0.45523468391252	0.241317789204286	1.8864530684356	0.0592339270362772	0.823935986983345
ENSONIG00000011976	4.98069819964308	1.1202348419555	0.593931724124544	1.88613403940785	0.0592768943236388	0.823935986983345
ENSONIG00000001318	253.307404002505	0.230009107541163	0.121968746094446	1.8858036579556	0.059321417831343	0.823935986983345
ENSONIG00000000862	2458.97155150373	0.540071900436735	0.286455207746461	1.8853624784324	0.0593809161937293	0.823935986983345
ENSONIG00000020461	1.18230425264153	-2.15467302484664	1.14293055301688	-1.88521780186834	0.0594004383463294	0.823935986983345
ENSONIG00000013082	1130.9872540159	0.408093391460389	0.216474546482084	1.88517956541447	0.0594055987301442	0.823935986983345
ENSONIG00000015248	963.539083277572	0.458102900441927	0.243040308140099	1.88488446195459	0.0594454383470414	0.823935986983345
ENSONIG00000016537	50.4911784243856	-0.371647844893767	0.197241581146967	-1.88422665612707	0.0595343233700836	0.823935986983345
ENSONIG00000002245	361.860497865415	0.298685587638088	0.158553498848991	1.88381580858434	0.0595898944470098	0.823935986983345
ENSONIG00000006351	1922.26554202227	0.233363090292223	0.123895051128362	1.88355457435056	0.0596252512618834	0.823935986983345
ENSONIG00000020309	703.664074436032	-0.354758604116286	0.188390229368491	-1.88310511275178	0.0596861244878213	0.823935986983345
ENSONIG00000000702	55.5621337256572	-0.347826616700804	0.184720323003436	-1.88299051801861	0.0597016529709086	0.823935986983345
ENSONIG00000017148	14.9063162669922	-0.704747178169861	0.374302188102561	-1.88282943720531	0.0597234863476743	0.823935986983345
ENSONIG00000009789	66.3405596538061	-0.328130362497205	0.174308629504216	-1.88246768637045	0.0597725432811351	0.823935986983345
ENSONIG00000014669	833.651436242616	-0.258050565199543	0.13710176780939	-1.88218262479522	0.0598112239464391	0.823935986983345
ENSONIG00000003788	698.541071352937	0.326419637809606	0.173426746558636	1.88217587129354	0.0598121405964233	0.823935986983345
ENSONIG00000016116	54.5261637348029	-0.389100651872912	0.206741440827784	-1.88206413922129	0.059827307635401	0.823935986983345
ENSONIG00000009896	977.283234749145	0.424765789954485	0.225706090748821	1.88194208027461	0.0598438801386958	0.823935986983345
ENSONIG00000018202	169.048929724057	-0.186939555984958	0.0993351898915896	-1.88190666559329	0.059848689265045	0.823935986983345
ENSONIG00000013966	369.277248345625	0.334514997513907	0.177754971292222	1.88188828184151	0.0598511858076475	0.823935986983345
ENSONIG00000008385	53.5617277986269	-0.377897747353244	0.200843456563974	-1.88155369270332	0.0598966386359785	0.823935986983345
ENSONIG00000011875	244.238408843474	0.48094902544153	0.255623013540671	1.88147780115662	0.0599069522337754	0.823935986983345
ENSONIG00000020675	269.073679903638	-0.260133678217245	0.138327115425356	-1.88056895003798	0.0600305788124623	0.823935986983345
ENSONIG00000004455	2.15634812565553	1.84855578057583	0.983000976217603	1.88052283293626	0.0600368575320597	0.823935986983345
ENSONIG00000012384	80.6195765557178	-0.324595859412262	0.172627600710567	-1.8803242243776	0.0600639037769231	0.823935986983345
ENSONIG00000014081	20.1302871261412	0.696712994825454	0.370690862535127	1.8794987015884	0.0601764306465786	0.823935986983345
ENSONIG00000007099	493.525514960926	0.329687277639431	0.175426414350918	1.8793479810853	0.060196994189576	0.823935986983345
ENSONIG00000014053	446.023184233732	0.210379872657561	0.111975110328579	1.87880924644972	0.0602705440524001	0.823935986983345
ENSONIG00000006873	3450.34312272352	-0.175980933710074	0.0936674391902495	-1.87878450859147	0.0602739231361302	0.823935986983345
ENSONIG00000001908	8.27854473244167	-0.806620425584161	0.429335529768143	-1.87876467158394	0.0602766328984536	0.823935986983345
ENSONIG00000006879	174.092054967365	0.32725879551615	0.174222789983765	1.87839257738122	0.0603274801918109	0.823935986983345
ENSONIG00000013320	22.4544561880816	-0.538072518488133	0.28656682768603	-1.87765109741753	0.0604289106917475	0.823935986983345
ENSONIG00000009382	4.14678470521801	1.18179708643482	0.629417525363594	1.87760435452148	0.0604353096038815	0.823935986983345
ENSONIG00000006183	718.015367490552	0.279009494778549	0.148633110410074	1.87716918530986	0.0604949094548196	0.823935986983345
ENSONIG00000006001	811.544979009749	0.29207322391848	0.155604036131791	1.8770285860137	0.0605141760448545	0.823935986983345
ENSONIG00000018908	431.688532218905	-0.203787798097408	0.108581880026777	-1.87681220888008	0.0605438365520615	0.823935986983345
ENSONIG00000013715	2.58154701712815	1.78959979105115	0.953552718748748	1.87677068699407	0.0605495296596043	0.823935986983345
ENSONIG00000008564	12.5867839253141	0.642972702060564	0.342614763966771	1.87666373339044	0.0605641962190475	0.823935986983345
ENSONIG00000022126	27.7523500067687	1.173103708193	0.625127886912758	1.87658194867368	0.0605754133526325	0.823935986983345
ENSONIG00000002551	393.588131477278	0.275526274154689	0.146836985615111	1.87640922346974	0.0605991090319278	0.823935986983345
ENSONIG00000020749	68.5222254767316	-0.428229523540962	0.228284489689383	-1.87585903941015	0.0606746384267295	0.823935986983345
ENSONIG00000008448	97.9520039342712	-0.31915288250398	0.170138352002972	-1.87584326959042	0.0606768044607184	0.823935986983345
ENSONIG00000005241	50.6216640902452	-0.480433713570564	0.256146455696156	-1.87562116471548	0.060707318065948	0.823935986983345
ENSONIG00000004228	35.4980924117415	0.627459703089639	0.334535257147332	1.87561606642047	0.0607080186381993	0.823935986983345
ENSONIG00000006950	12.3436537930802	0.778501183270297	0.415083906817697	1.87552726203912	0.0607202225934805	0.823935986983345
ENSONIG00000013599	508.337234704721	0.289610812916791	0.154431236240422	1.87533830569042	0.0607461967124194	0.823935986983345
ENSONIG00000004800	4.2392667983427	1.02231063109062	0.545156735908035	1.87526001928201	0.0607569607333567	0.823935986983345
ENSONIG00000002682	90.2360036931003	-0.59702256483013	0.31852112877176	-1.87435780832591	0.0608811246833517	0.823935986983345
ENSONIG00000009923	447.042635092184	-0.132793756663156	0.0708931504275869	-1.87315355379497	0.0610471839297823	0.823935986983345
ENSONIG00000009737	1975.81718349381	0.405379346392225	0.216434511431716	1.87298847910455	0.0610699759201501	0.823935986983345
ENSONIG00000019540	238.308325532219	-0.26147694927461	0.139606065211969	-1.87296267449126	0.0610735394200413	0.823935986983345
ENSONIG00000014693	154.822870141976	0.339420508021338	0.181229988513914	1.87287165222813	0.0610861105564403	0.823935986983345
ENSONIG00000020263	50.0227863082204	-0.465561454037198	0.248623669130196	-1.87255483625495	0.0611298829042441	0.823935986983345
ENSONIG00000005125	251.378096594857	-0.27034055126523	0.144414541005759	-1.87197597542791	0.061209927336864	0.823935986983345
ENSONIG00000002475	1.70631915883753	1.84600579799007	0.986177723996962	1.8718794321456	0.0612232857103208	0.823935986983345
ENSONIG00000017499	205.811068301033	0.690248832786826	0.368816559298966	1.87152343186225	0.0612725651555711	0.823935986983345
ENSONIG00000018772	79.4470634612104	0.602020995504828	0.32169837268908	1.87138340325606	0.0612919576563581	0.823935986983345
ENSONIG00000010912	968.308688979914	0.349671054713428	0.186858968577928	1.87130999049478	0.0613021265884405	0.823935986983345
ENSONIG00000017904	198.608223146606	0.745137421760049	0.398215404855914	1.87119185414151	0.0613184934415099	0.823935986983345
ENSONIG00000000858	15901.9086027779	0.481826482328004	0.257521265676543	1.87101628699355	0.061342823559548	0.823935986983345
ENSONIG00000003561	698.487594310133	0.17363188334815	0.0928129805791277	1.87077154795304	0.0613767528657432	0.823935986983345
ENSONIG00000010052	142.591194086515	-0.303303355647028	0.162142301970399	-1.87059978772474	0.0614005740599965	0.823935986983345
ENSONIG00000006681	7.16967238988042	1.16523950114506	0.622960855477243	1.87048590758143	0.0614163721634312	0.823935986983345
ENSONIG00000003697	106.200214041047	0.277693467331733	0.148467819826241	1.87039499641559	0.0614289862949702	0.823935986983345
ENSONIG00000013661	77.2879438572206	-0.325783600842544	0.174179771832131	-1.87038711450675	0.0614300800288384	0.823935986983345
ENSONIG00000009422	10.4182184179021	-1.01292020475273	0.541611088631772	-1.87019842468807	0.061456268404229	0.823935986983345
ENSONIG00000000786	1341.73301999874	0.18431833589116	0.098582556041066	1.86968509737544	0.0615275602002492	0.823935986983345
ENSONIG00000011724	467.009076533373	-0.53309192115464	0.285147755481427	-1.86952872995475	0.0615492903816653	0.823935986983345
ENSONIG00000011832	451.996360727196	0.436164182044239	0.233327297602307	1.86932342047545	0.0615778316263284	0.823935986983345
ENSONIG00000004134	142.700977872599	0.2903307425923	0.155358363073672	1.86878090659737	0.0616533023148767	0.823935986983345
ENSONIG00000005010	3.66268192653698	4.99592705404528	2.67358400221179	1.86862542935336	0.0616749453189562	0.823935986983345
ENSONIG00000004899	812.893418680784	0.145310592803691	0.0777666335127629	1.86854678208287	0.0616858957032959	0.823935986983345
ENSONIG00000008232	69.3253370062907	-0.292501026462086	0.156580634611093	-1.86805365292193	0.0617545928008824	0.823935986983345
ENSONIG00000003756	207.780855781912	-0.289241261823998	0.154842811576127	-1.86796699749795	0.0617666711795977	0.823935986983345
ENSONIG00000010691	333.970397121649	0.324592504591547	0.173777127292712	1.86786667295288	0.0617806572572069	0.823935986983345
ENSONIG00000018334	61.710633152101	0.293454812896951	0.157116531445484	1.8677526177363	0.0617965606886533	0.823935986983345
ENSONIG00000017573	3.10538789317208	-1.18444388918804	0.634162694651101	-1.8677287377172	0.0617998908578628	0.823935986983345
ENSONIG00000017198	107.884071631803	0.514050093459874	0.275274867961879	1.86740655718364	0.0618448348120421	0.823935986983345
ENSONIG00000015996	259.587044968406	0.408314696793971	0.218656064788101	1.86738335929382	0.0618480719448462	0.823935986983345
ENSONIG00000020183	430.772664298343	0.475698979799556	0.254767241783309	1.86719052445588	0.0618749863715113	0.823935986983345
ENSONIG00000008596	438.075490802722	0.220334633219814	0.118017534848036	1.86696522261311	0.0619064445748409	0.823935986983345
ENSONIG00000014576	27.67458940696	-0.418921269772612	0.224407040709754	-1.86679200638112	0.0619306392235194	0.823935986983345
ENSONIG00000010555	583.5604202616	0.199221648878284	0.106755131205955	1.86615525293993	0.0620196474949075	0.823935986983345
ENSONIG00000008527	120.147988127769	0.285987528985898	0.153250816257256	1.8661403310624	0.0620217346110633	0.823935986983345
ENSONIG00000018611	1034.46125837344	-0.348965224457185	0.18700142720375	-1.86610995260997	0.0620259838108529	0.823935986983345
ENSONIG00000019214	229.105974577894	0.49745276153433	0.266585800430354	1.86601372140333	0.062039445784674	0.823935986983345
ENSONIG00000005598	48.5344591262726	0.398284017553421	0.213464664270029	1.86580771536781	0.0620682725040809	0.823935986983345
ENSONIG00000006083	48.3396246767725	-0.361793138790959	0.19400073738931	-1.86490599808872	0.0621945815517347	0.823935986983345
ENSONIG00000009898	697.706057803441	-0.38251907535784	0.205130516079955	-1.86475948419465	0.0622151247178685	0.823935986983345
ENSONIG00000002655	218.532358061352	0.322690381548131	0.173053427343593	1.8646864526262	0.0622253667962472	0.823935986983345
ENSONIG00000017233	111.741308646408	-0.247433090519702	0.132724509426811	-1.8642607276401	0.0622850990027385	0.823935986983345
ENSONIG00000014491	68.2196328799428	0.841177417348826	0.451287734255301	1.86394921354755	0.0623288366648781	0.823935986983345
ENSONIG00000016369	754.977058455127	-0.199344068369233	0.10694927906757	-1.86391222182328	0.0623340321188477	0.823935986983345
ENSONIG00000020329	328.00976415995	0.366420859669912	0.196590583278413	1.86387798214619	0.0623388413695476	0.823935986983345
ENSONIG00000011140	719.31217197769	0.434391769240602	0.23306250059521	1.86384239477061	0.062343840241128	0.823935986983345
ENSONIG00000003069	313.045804387276	0.389093723907832	0.208761496832511	1.86381938150214	0.0623470730351863	0.823935986983345
ENSONIG00000011463	532.955458859017	0.41867813269624	0.224640659173833	1.8637682698939	0.0623542534458277	0.823935986983345
ENSONIG00000018891	142.074002936881	-0.656041196982136	0.352020819914708	-1.86364317071101	0.062371830881736	0.823935986983345
ENSONIG00000010809	115.458148247089	0.369530215983533	0.198330931992298	1.86320011846606	0.0624341162321522	0.823935986983345
ENSONIG00000000827	601.428538279129	0.282156202202031	0.151491451681158	1.86252226822594	0.0625295096099157	0.823935986983345
ENSONIG00000014093	96.5007850430874	-0.381079315126129	0.204608973957853	-1.86247605740219	0.0625360172125723	0.823935986983345
ENSONIG00000002690	300.085045763167	0.530787388224831	0.285027492020979	1.86223225156738	0.0625703602500506	0.823935986983345
ENSONIG00000003853	13.3176977101708	-0.586067563976516	0.314818826758993	-1.86160265575595	0.0626591186818737	0.823935986983345
ENSONIG00000012218	13107.5738420344	0.576014052205602	0.309447970236561	1.8614245611799	0.0626842447764004	0.823935986983345
ENSONIG00000014072	292.423199315711	0.182189709708684	0.097879304912671	1.861371102617	0.0626917884896336	0.823935986983345
ENSONIG00000001445	103.265720275094	0.26846617781992	0.144230984000296	1.86136272785443	0.0626929703478713	0.823935986983345
ENSONIG00000013651	35.46515315293	-0.715895679502725	0.384679023246535	-1.86102084137798	0.0627412335771221	0.823935986983345
ENSONIG00000018438	57.7184988537504	0.476084184421602	0.255905757922562	1.86038871609003	0.0628305499811262	0.823935986983345
ENSONIG00000021289	7.49179638701575	-0.896803335848974	0.482110747975788	-1.86016042914275	0.0628628317063735	0.823935986983345
ENSONIG00000002809	226.249654596821	-0.288705263337191	0.155205571999501	-1.86014754250008	0.0628646543965789	0.823935986983345
ENSONIG00000002828	392.356069842003	0.222560858193985	0.11965123857605	1.86007985243317	0.0628742292153841	0.823935986983345
ENSONIG00000014206	22.3661924453082	-0.640056021818965	0.344116189632161	-1.85999973585418	0.0628855633330736	0.823935986983345
ENSONIG00000015172	7972.00291881783	0.390315750487977	0.209891909275242	1.85960360185269	0.0629416293618422	0.823935986983345
ENSONIG00000012613	473.409131059441	0.361838561563235	0.194589920954197	1.85949282362063	0.0629573155276364	0.823935986983345
ENSONIG00000000450	53.7081499200713	-0.601772300585423	0.323622021948978	-1.8594911958133	0.0629575460487764	0.823935986983345
ENSONIG00000010609	251.918421359902	0.417037974073273	0.224292123956875	1.85935184310554	0.0629772830012921	0.823935986983345
ENSONIG00000014473	815.657977357031	0.260138647070655	0.139928220941537	1.85908636099463	0.0630148982033745	0.823935986983345
ENSONIG00000008629	610.483853593329	0.375551220020095	0.202015354978917	1.85902314237098	0.0630238581592168	0.823935986983345
ENSONIG00000010043	2145.46893249993	0.460824327557655	0.247892855823151	1.85896574561395	0.0630319938957908	0.823935986983345
ENSONIG00000010118	41.7383953918562	-0.40429268840586	0.217559867322794	-1.85830545578524	0.0631256495138353	0.823935986983345
ENSONIG00000015612	140.525472808107	-0.596414090294501	0.320981003586962	-1.85809778033459	0.0631551299998307	0.823935986983345
ENSONIG00000011704	182.73838327334	-0.210184656700274	0.113119078411987	-1.85808317793015	0.0631572033064552	0.823935986983345
ENSONIG00000004821	15.9716006716351	0.511320061626646	0.275206997043889	1.85794717110736	0.0631765167904953	0.823935986983345
ENSONIG00000008558	253.201221071785	-0.261480281077225	0.140753576610457	-1.85771677973687	0.0632092443755507	0.823935986983345
ENSONIG00000006181	430.699580598346	0.227318263836767	0.122386240297751	1.85738415759589	0.0632565187754562	0.823935986983345
ENSONIG00000001245	1325.00913527464	0.272871821920377	0.146921445542707	1.857263389374	0.0632736903613714	0.823935986983345
ENSONIG00000018703	145.592429294639	0.460976334996709	0.24821279532149	1.85718199740526	0.0632852653565759	0.823935986983345
ENSONIG00000011979	32.2705207806341	0.641282196716611	0.345324273985901	1.85704349513175	0.0633049662012937	0.823935986983345
ENSONIG00000000029	4129.87503192115	-0.14001922372703	0.0754388002962571	-1.85606376529263	0.0634444697324054	0.823935986983345
ENSONIG00000003255	365.242255455297	-0.156467160725213	0.0843136524660732	-1.85577490891139	0.0634856483848215	0.823935986983345
ENSONIG00000013194	18410.4900487692	0.389460232655124	0.209927034700247	1.85521713871313	0.063565225215476	0.823935986983345
ENSONIG00000003553	116.949695885918	0.504266632711472	0.271818260749385	1.85516098631947	0.0635732410165575	0.823935986983345
ENSONIG00000010653	182.196163412989	0.596688476964189	0.321728806531243	1.85463180433688	0.0636488232117634	0.823935986983345
ENSONIG00000015667	1233.67257819251	0.202706232376993	0.109322405363814	1.85420574769103	0.0637097301122197	0.823935986983345
ENSONIG00000008911	232.019405486889	0.232719613683277	0.125516157070064	1.85410085136187	0.0637247329435776	0.823935986983345
ENSONIG00000011654	212.835893812755	0.273501233779782	0.147513492695403	1.85407604946707	0.0637282806691348	0.823935986983345
ENSONIG00000009711	489.054589900357	0.541761410648675	0.292314467904905	1.85335133950646	0.0638320170612921	0.823935986983345
ENSONIG00000001660	7.49901368087968	-0.749461500585296	0.404644211859165	-1.85214931690693	0.0640043843881698	0.823935986983345
ENSONIG00000014583	135.82550765024	0.24311351185404	0.131280397233761	1.85186453557987	0.0640452776556597	0.823935986983345
ENSONIG00000002842	253.985422519135	0.273774960976018	0.147845241558877	1.85176714576229	0.0640592673278591	0.823935986983345
ENSONIG00000001374	98.2132390405724	-0.521711952583875	0.281847779012037	-1.85104156013801	0.0641635743564511	0.823935986983345
ENSONIG00000018486	534.107637633611	0.427584193719596	0.231021943491626	1.85083800810071	0.0641928612850354	0.823935986983345
ENSONIG00000001348	0.903817120304344	2.36463828908747	1.277767192619	1.85060181756643	0.0642268580503755	0.823935986983345
ENSONIG00000018441	72.7276798736734	-0.311791810027593	0.168481835133558	-1.85059599914989	0.064227695728494	0.823935986983345
ENSONIG00000003674	68.5073089347411	0.356548314647996	0.192679453836813	1.85047397399189	0.0642452657832237	0.823935986983345
ENSONIG00000011380	237.936267660992	0.715391578342149	0.386629894415671	1.85032660090433	0.0642664909039422	0.823935986983345
ENSONIG00000002903	826.588872125925	0.197998016589556	0.107020643065244	1.85009182264816	0.0643003163400545	0.823935986983345
ENSONIG00000014058	1.22991856175905	2.36046539773891	1.27592828958962	1.84999848110439	0.0643137685095776	0.823935986983345
ENSONIG00000009645	292.758768404304	0.295894283807813	0.159947150894572	1.8499503251724	0.0643207095406308	0.823935986983345
ENSONIG00000018166	1051.82776440159	0.338123378536992	0.182805222597915	1.84963741041854	0.0643658270669912	0.823935986983345
ENSONIG00000008272	5.767698343033	1.03558009260868	0.559916953936409	1.84952444345219	0.0643821215940606	0.823935986983345
ENSONIG00000014089	233.568597534646	-0.263777139871833	0.142637261975662	-1.84928633807372	0.0644164774281163	0.823935986983345
ENSONIG00000016514	611.74445548606	0.327827446511773	0.177338731509772	1.84859474137892	0.0645163525985513	0.823935986983345
ENSONIG00000010976	40.3048533755374	-0.365261309086965	0.197604366368385	-1.8484475611537	0.0645376237398173	0.823935986983345
ENSONIG00000006020	578.209253754903	0.147969808828059	0.0800625591256863	1.84817735585704	0.0645766900791924	0.823935986983345
ENSONIG00000018144	14.2011421506999	-0.76376027285829	0.413258775274058	-1.84814048377265	0.0645820225659879	0.823935986983345
ENSONIG00000002194	63.3974050047998	0.317048417062639	0.17158201530415	1.84779515790528	0.0646319816644671	0.823935986983345
ENSONIG00000001424	101.338429241314	0.447231712361756	0.242049123778784	1.84768986303166	0.064647221262748	0.823935986983345
ENSONIG00000001363	582.134601006946	0.173908509557586	0.0941464280768757	1.84721303941112	0.0647162702969046	0.823935986983345
ENSONIG00000007038	24.1244357703629	-0.712739166639916	0.385856723279214	-1.84716015981964	0.064723931560656	0.823935986983345
ENSONIG00000017246	24.7039885825023	-0.443542817864278	0.240133683370505	-1.84706623260316	0.0647375417027636	0.823935986983345
ENSONIG00000006089	175.987134051694	-0.19965647146446	0.108095000695622	-1.84704630352573	0.0647404297485102	0.823935986983345
ENSONIG00000006854	1975.80163533482	0.37047601498536	0.200583439782034	1.84699203178458	0.0647482951408184	0.823935986983345
ENSONIG00000010007	8.20062295636542	2.69369261436228	1.45857533619495	1.84679704058991	0.0647765609619044	0.823935986983345
ENSONIG00000006588	591.47986815895	0.295107033071462	0.159895546479025	1.84562384362702	0.0649468419656411	0.823935986983345
ENSONIG00000017405	768.486566999158	0.576903030983667	0.312646400699071	1.84522524389765	0.0650047797944619	0.823935986983345
ENSONIG00000003504	46.8636410897414	-0.339627072109308	0.184078597782539	-1.84501118652873	0.0650359113544753	0.823935986983345
ENSONIG00000020498	269.10091676667	-0.565133959424179	0.306352435835983	-1.84471834827109	0.0650785203794984	0.823935986983345
ENSONIG00000018677	1113.78866309173	0.478312587053083	0.259347437079626	1.84429270803331	0.0651404936283005	0.823935986983345
ENSONIG00000006942	456.303862631278	-0.666875291547419	0.361643012563173	-1.84401541957326	0.0651808930263819	0.823935986983345
ENSONIG00000013298	141.365353558932	0.355530366980349	0.192823112614496	1.84381613884197	0.0652099398893916	0.823935986983345
ENSONIG00000015790	3726.68098528824	0.288503517948853	0.156510151772035	1.84335338431639	0.0652774314804597	0.823935986983345
ENSONIG00000015982	119.140682378698	0.274795120549783	0.149128963555857	1.84266767499431	0.0653775463875556	0.823935986983345
ENSONIG00000016883	1223.84428501353	0.167051599102595	0.0906765274895556	1.84228050772937	0.065434129472188	0.823935986983345
ENSONIG00000014461	860.233281333836	0.208417587767285	0.113140707648763	1.8421096358554	0.0654591146137245	0.823935986983345
ENSONIG00000016974	77.937468825719	0.4383667482061	0.237975477223695	1.84206689411968	0.0654653656041527	0.823935986983345
ENSONIG00000009414	34.9149116763773	-0.666332738402338	0.361833259841323	-1.84154640370692	0.0655415269663997	0.823935986983345
ENSONIG00000016534	495.394320528824	0.245390338488391	0.133263114970221	1.84139728793842	0.0655633599611033	0.823935986983345
ENSONIG00000007093	0.987920131798257	-2.33657779609085	1.26891705636234	-1.84139521521542	0.0655636634840006	0.823935986983345
ENSONIG00000017699	327.4259149678	0.463801266113711	0.251875614623219	1.84139011157357	0.0655644108498538	0.823935986983345
ENSONIG00000021174	840.99236602603	-0.316372770302047	0.171826207274404	-1.84123699941071	0.0655868355175252	0.823935986983345
ENSONIG00000006096	187.814398119946	0.239062907387762	0.129881682921706	1.84062064803912	0.0656771697447381	0.823935986983345
ENSONIG00000005726	2401.88894968443	0.56951386409164	0.309473788257591	1.8402652686618	0.0657293017677879	0.823935986983345
ENSONIG00000002667	163.390074793548	0.449114731770302	0.244055815954888	1.84021319063061	0.0657369441673289	0.823935986983345
ENSONIG00000019404	10325.1399632295	0.466099925715523	0.253298345787078	1.84012226478307	0.0657502892012853	0.823935986983345
ENSONIG00000016799	565.224635529031	0.428340020099363	0.232783595161311	1.84007820569373	0.065756756482991	0.823935986983345
ENSONIG00000002881	608.13676321283	0.276751618334306	0.150409069157832	1.83999289327359	0.0657692806894172	0.823935986983345
ENSONIG00000003092	358.503962305142	0.235237358272361	0.127855623976609	1.83986711695528	0.0657877487450102	0.823935986983345
ENSONIG00000008224	299.457742307566	0.362025423762632	0.196780543413262	1.839741965761	0.0658061292544631	0.823935986983345
ENSONIG00000014444	2525.85637347215	0.437161277195301	0.237638715586908	1.83960461204994	0.0658263067757141	0.823935986983345
ENSONIG00000017126	80.6313914829998	0.814691733454178	0.443002366269025	1.83902343528214	0.06591173919111	0.823935986983345
ENSONIG00000000375	42.3269418490252	0.778736748032868	0.423576039037266	1.8384815859812	0.0659914728007698	0.823935986983345
ENSONIG00000004238	3264.76871426197	-0.295526219486542	0.160765980611224	-1.83823852759748	0.0660272648750733	0.823935986983345
ENSONIG00000011513	108.79970707866	-0.382458861209934	0.20805907889993	-1.83822240890476	0.0660296390326201	0.823935986983345
ENSONIG00000020985	2.18918934728907	-1.62646974785583	0.884912853906143	-1.83799991228101	0.0660624182356464	0.823935986983345
ENSONIG00000015640	78.4433451237838	0.351836196878152	0.191425647055965	1.83797836021048	0.0660655940957903	0.823935986983345
ENSONIG00000010005	477.987611806651	0.471591086015595	0.256585788779895	1.83794702059722	0.0660702124486548	0.823935986983345
ENSONIG00000000822	648.706419125829	0.28427319055543	0.154672968525459	1.83789833004103	0.0660773882458337	0.823935986983345
ENSONIG00000007591	99.9473889297316	-0.266053952364716	0.144763790864524	-1.8378487519279	0.0660846955070431	0.823935986983345
ENSONIG00000017619	21.7002603675078	-0.63949033478719	0.34806621923678	-1.83726630004321	0.0661705922946099	0.823935986983345
ENSONIG00000016242	111.129592539241	-0.534584265839362	0.291064241338368	-1.83665387194677	0.0662610090002892	0.823935986983345
ENSONIG00000002654	630.705989935352	-0.762771372588379	0.415377043327286	-1.83633492712637	0.0663081371711019	0.823935986983345
ENSONIG00000010578	366.840393269211	-0.214362288775689	0.116735139554187	-1.83631329515981	0.0663113345701473	0.823935986983345
ENSONIG00000007240	148.035750433941	-0.36204306426408	0.197214217820512	-1.83578581841184	0.0663893396906541	0.823935986983345
ENSONIG00000019901	24.0516790341799	0.462232201604394	0.251833822331596	1.83546513857762	0.0664367998891349	0.823935986983345
ENSONIG00000011051	118.478944777877	0.290277862612928	0.158153825045449	1.83541474592543	0.066444260476388	0.823935986983345
ENSONIG00000005284	218.10658601805	0.184208120009114	0.100378449228529	1.8351361415211	0.0664855200654494	0.823935986983345
ENSONIG00000003433	16.9787581098596	-0.558647146960404	0.304438001897883	-1.83501121239059	0.0665040281487078	0.823935986983345
ENSONIG00000003358	141.767670045797	0.212364185783908	0.11574359015186	1.83478139485113	0.0665380863926947	0.823935986983345
ENSONIG00000008938	326.648650761562	-0.503051335832992	0.274203288560662	-1.83459264282931	0.0665660695980656	0.823935986983345
ENSONIG00000016533	12.8216217897376	0.787512414431653	0.429283008920927	1.83448307542196	0.0665823178287577	0.823935986983345
ENSONIG00000004433	172.576982878389	-0.348501761867472	0.189981233611935	-1.83440098393791	0.066594493674747	0.823935986983345
ENSONIG00000010871	1.11349072763557	2.37292585610567	1.29374269421141	1.83415594671401	0.0666308486128088	0.823935986983345
ENSONIG00000013708	352.710001775793	0.355028874895641	0.193626506511184	1.83357579131416	0.0667169885082804	0.823935986983345
ENSONIG00000017740	2347.31210638914	0.514818169179425	0.280816239348815	1.83329201464003	0.0667591562825796	0.823935986983345
ENSONIG00000011010	37.1302234180939	0.457404444003695	0.249555840391063	1.83287413064317	0.0668212916756598	0.823935986983345
ENSONIG00000015611	6214.70708751382	0.289905078605177	0.158187296067163	1.83266978962767	0.0668516925802842	0.823935986983345
ENSONIG00000015926	133.145174346874	-0.278850268510875	0.152156175100586	-1.83265824293056	0.066853410783976	0.823935986983345
ENSONIG00000001834	43.9194812798261	0.350311405948062	0.191178609581191	1.8323776217197	0.0668951797416757	0.823935986983345
ENSONIG00000017226	542.520326306467	-0.158016341109432	0.0862413295254306	-1.83225771192264	0.0669130342206852	0.823935986983345
ENSONIG00000020370	170.438012117309	0.765118101025063	0.417607735120139	1.83214542423394	0.0669297573304748	0.823935986983345
ENSONIG00000014412	10.529155144222	0.706256455946599	0.385495726880029	1.8320733712475	0.0669404900609613	0.823935986983345
ENSONIG00000015720	48.7580116665786	-0.406740924027924	0.222017170094568	-1.83202463059354	0.0669477510811591	0.823935986983345
ENSONIG00000009777	506.599916340781	0.305620473852729	0.166825971145981	1.83197179523863	0.0669556228318494	0.823935986983345
ENSONIG00000001926	197.986792200479	-0.511615336668722	0.279271763477444	-1.83196228039016	0.066957040496078	0.823935986983345
ENSONIG00000006673	31.8098167320515	0.478692666998202	0.261305206315609	1.83192931265223	0.0669619527131979	0.823935986983345
ENSONIG00000004873	1660.26174107019	0.324980421436986	0.177428609147623	1.83161229182943	0.0670092041933782	0.823935986983345
ENSONIG00000019126	749.861923457213	0.252653562961875	0.137964515034726	1.83129381419766	0.0670567004432206	0.823935986983345
ENSONIG00000013103	285.171140719941	0.226608106188803	0.123744646547639	1.83125583619946	0.0670623661514327	0.823935986983345
ENSONIG00000002578	524.950502305732	-0.259061571887309	0.141478634770622	-1.83110030929634	0.0670855723821901	0.823935986983345
ENSONIG00000004138	11076.8633086653	0.514473367195574	0.281070170599581	1.83040899038875	0.0671888043564934	0.823935986983345
ENSONIG00000018311	15.7036064372982	-0.891799124651569	0.487242728560035	-1.8302974521285	0.0672054721756642	0.823935986983345
ENSONIG00000015904	414.600167249565	-0.21550445649211	0.1177437661692	-1.83028336449189	0.0672075776162179	0.823935986983345
ENSONIG00000012891	214.301448360061	0.717325173644143	0.392004625665647	1.82988956425216	0.067266454244229	0.823935986983345
ENSONIG00000000706	2104.8080587604	0.318889963437878	0.17428763379595	1.82967636023576	0.0672983478434445	0.823935986983345
ENSONIG00000017536	30.5302164061142	-0.426796833372777	0.233312643362563	-1.829291491544	0.06735595260096	0.823935986983345
ENSONIG00000008519	9.2074542588052	-0.791026491693513	0.432435581929969	-1.82923543932982	0.0673643455326582	0.823935986983345
ENSONIG00000010020	3416.93920334055	-0.146616005183982	0.0801581656942744	-1.82908383586495	0.0673870500632014	0.823935986983345
ENSONIG00000002256	218.703309228288	0.310738368023091	0.169919135629567	1.82874263614734	0.0674381720581593	0.823935986983345
ENSONIG00000011708	22.3888014784877	-0.489090282717594	0.267513594602648	-1.82828197364723	0.0675072438009129	0.823935986983345
ENSONIG00000015689	994.699494248975	0.376935136407044	0.206188857526948	1.82810623681632	0.0675336091181195	0.823935986983345
ENSONIG00000013239	42.1759902683718	0.604740261612124	0.330810536451572	1.82805622849517	0.0675411132783604	0.823935986983345
ENSONIG00000002594	5.84573630183689	0.960887175313648	0.525978623831819	1.82685594390408	0.0677214318053159	0.823935986983345
ENSONIG00000010835	257.646592258769	0.610432584654272	0.334218515113095	1.82644753971129	0.0677828765139171	0.823935986983345
ENSONIG00000021049	94.8223026859763	-0.40066258647704	0.21944726772596	-1.82578070180111	0.0678833013253713	0.823935986983345
ENSONIG00000018174	4.11076982959579	-1.01596713644261	0.556478614219276	-1.82570742249993	0.0678943445395913	0.823935986983345
ENSONIG00000015506	121.700571113737	0.264982720072264	0.145169256916977	1.82533633979961	0.0679502895102703	0.823935986983345
ENSONIG00000009918	1563.89152083433	0.181926829934443	0.0996691878989569	1.82530663457274	0.0679547695521775	0.823935986983345
ENSONIG00000006386	184.812541719521	0.502967138957446	0.275552338181192	1.82530528420599	0.0679549732156993	0.823935986983345
ENSONIG00000020602	0.681661742976772	2.34876942134409	1.28686289394607	1.8251901056388	0.0679723463977697	0.823935986983345
ENSONIG00000020332	389.724067214172	-0.503908969109274	0.276199489137745	-1.82443845454749	0.0680858128667455	0.823935986983345
ENSONIG00000007410	45.9840835176621	-0.393289460888265	0.215672872658187	-1.82354626263813	0.0682206969702144	0.823935986983345
ENSONIG00000012785	77.8474463597614	0.508818857132251	0.279045434478016	1.82342656164238	0.0682388104107254	0.823935986983345
ENSONIG00000016826	1344.88918695506	0.177775752063163	0.0975052473830711	1.82324292111922	0.0682666070195696	0.823935986983345
ENSONIG00000002835	110.393478943091	0.41762029220444	0.229132866781809	1.82261191102767	0.0683621903425594	0.823935986983345
ENSONIG00000009016	92.1223392578538	0.289213290085421	0.158681167674365	1.82260626339053	0.068363046324463	0.823935986983345
ENSONIG00000021092	8.21164678941683	-0.890202009063667	0.488658010159976	-1.82172806043276	0.0684962580608259	0.823935986983345
ENSONIG00000003006	76.791449487782	-0.409499922743746	0.224808366258515	-1.82155108174598	0.0685231291941171	0.823935986983345
ENSONIG00000011203	805.123611125145	0.516785312366951	0.283728153205741	1.82141005934019	0.0685445471943094	0.823935986983345
ENSONIG00000018678	18.0137821610941	0.486815786126904	0.267406342459399	1.82050949745449	0.0686814512496224	0.823935986983345
ENSONIG00000008703	736.001514363448	0.481591783575515	0.26455020395715	1.82041735886743	0.0686954708857323	0.823935986983345
ENSONIG00000011916	104.951615037351	-0.217404380196518	0.119426529907559	-1.82040272261781	0.0686976981267139	0.823935986983345
ENSONIG00000018212	1511.98722111093	0.516731655887709	0.28389292711476	1.82016389467437	0.0687340496599082	0.823935986983345
ENSONIG00000017402	587.579890623786	-0.156554813782322	0.0860116047284784	-1.82015920150001	0.068734764157112	0.823935986983345
ENSONIG00000019477	532.131531715347	0.248792345476537	0.136710710700003	1.8198453084081	0.0687825656566056	0.823935986983345
ENSONIG00000020991	3.88185674343297	4.07409989501979	2.23919491859722	1.81944852642488	0.068843029053967	0.823935986983345
ENSONIG00000011918	8.6340631946198	0.834087796892129	0.458478242715297	1.81925273476953	0.0688728807424403	0.823935986983345
ENSONIG00000008832	1040.58857251865	0.375384214738254	0.206358845069822	1.81908468527841	0.0688985111586215	0.823935986983345
ENSONIG00000019743	153.695269259733	0.556585574091171	0.305998088895451	1.8189184648187	0.0689238703251334	0.823935986983345
ENSONIG00000009052	350.920816611516	0.325289127345334	0.178841278838475	1.81887050605989	0.0689311885041095	0.823935986983345
ENSONIG00000002171	40.1545174834465	0.489720591700324	0.269251725706308	1.8188206237701	0.0689388008780908	0.823935986983345
ENSONIG00000019419	1.55172793767055	-1.60174676273928	0.880673136434991	-1.81877554392454	0.068945680960817	0.823935986983345
ENSONIG00000009375	187.915196770956	0.516001861384068	0.283758501455654	1.81845427973798	0.0689947286147247	0.823935986983345
ENSONIG00000008972	772.125456490097	0.259495729371418	0.142721862683403	1.81819186277755	0.0690348132840046	0.823935986983345
ENSONIG00000018696	4035.35185187758	0.338080493880835	0.1859439760683	1.8181847082621	0.0690359064171477	0.823935986983345
ENSONIG00000018484	64.7048832552137	0.331906575641168	0.182557250899148	1.81809582476966	0.0690494880461666	0.823935986983345
ENSONIG00000008692	5.35380700483044	-1.05672108547296	0.58123726465262	-1.81805460478263	0.0690557873124586	0.823935986983345
ENSONIG00000001298	1217.60252638042	0.167042765367467	0.0918837185840981	1.81798002890554	0.069067185248126	0.823935986983345
ENSONIG00000013484	144.697407632009	0.36134407724083	0.198791596023375	1.81770298377372	0.0691095414649781	0.823935986983345
ENSONIG00000015486	23.8897094563127	-0.518449812274787	0.285253833286738	-1.81750340144821	0.0691400679533739	0.823935986983345
ENSONIG00000012527	244.945707115183	0.571435651055427	0.314443059516477	1.81729452681872	0.0691720275777284	0.823935986983345
ENSONIG00000007908	258.707195365848	0.257009751036102	0.141428510353625	1.81724144865472	0.0691801509290836	0.823935986983345
ENSONIG00000002717	11885.8282077729	0.460676291209222	0.253503168204718	1.81724076456986	0.069180255630015	0.823935986983345
ENSONIG00000017403	1131.99879247371	0.25347568209178	0.139501644020726	1.81700856553433	0.0692158018046042	0.823935986983345
ENSONIG00000019508	492.188097444412	0.350932129900491	0.193144414347121	1.81694164486576	0.0692260491352619	0.823935986983345
ENSONIG00000006085	73.9648835823296	-0.416725997524135	0.229356680778315	-1.81693420095717	0.0692271890722627	0.823935986983345
ENSONIG00000016716	53.3847879521109	0.392814137750976	0.216207883739937	1.81683540376108	0.0692423200277931	0.823935986983345
ENSONIG00000000557	3.82910949676595	-0.994771095213235	0.547530005083541	-1.81683393782493	0.0692425445588105	0.823935986983345
ENSONIG00000018788	54.8793156927476	-0.426746888594053	0.234944676474873	-1.81637181568442	0.069313355596736	0.823935986983345
ENSONIG00000011528	1705.53680665627	-0.152406122062642	0.0839172907101192	-1.81614683664071	0.0693478506848726	0.823935986983345
ENSONIG00000012201	245.627158873873	0.536761619371209	0.295628063735512	1.81566530791688	0.0694217288354514	0.823935986983345
ENSONIG00000015296	291.016843914388	0.482709706198956	0.265883368361653	1.81549417390552	0.0694480004928885	0.823935986983345
ENSONIG00000004352	83.1357785244379	-0.542040706805621	0.298574876945407	-1.81542637595973	0.0694584107599777	0.823935986983345
ENSONIG00000016778	469.61757326027	0.322670124721406	0.177742770363424	1.81537692960256	0.0694660039777884	0.823935986983345
ENSONIG00000002855	921.312885312523	0.426393571594351	0.234920200176284	1.81505707586826	0.0695151387062102	0.823935986983345
ENSONIG00000012259	103.648206516844	-0.327071649914335	0.180201316402744	-1.81503474249511	0.06951857054063	0.823935986983345
ENSONIG00000007363	458.835116547565	0.229149097331803	0.126267181431074	1.81479537861459	0.0695553608773315	0.823935986983345
ENSONIG00000020798	58.1210464257827	0.438048088238862	0.241483159380315	1.81399021514778	0.0696792322140419	0.823935986983345
ENSONIG00000006397	720.754816889088	0.341574780257922	0.188372053593343	1.81329859574241	0.0697857797774649	0.823935986983345
ENSONIG00000012220	321.032136484486	-0.216230714268803	0.119250985714066	-1.81324047741852	0.0697947392955544	0.823935986983345
ENSONIG00000010551	78.0273222713459	0.678895852758867	0.374422425680648	1.81318159969913	0.069803816844834	0.823935986983345
ENSONIG00000009794	2461.06984586564	0.168429617621825	0.092900475830714	1.81301135560104	0.0698300699036815	0.823935986983345
ENSONIG00000015056	385.50416059939	0.405835195789015	0.223858058339458	1.81291305213417	0.069845232808412	0.823935986983345
ENSONIG00000006241	31.306063839133	1.22092109281632	0.673512336397843	1.81276723058435	0.0698677301595013	0.823935986983345
ENSONIG00000011492	405.071677352088	0.688435284117316	0.379813939297776	1.81255928992532	0.0698998215360215	0.823935986983345
ENSONIG00000008683	112.754471319685	-0.255147992402873	0.140779044764309	-1.81240036704354	0.0699243561797803	0.823935986983345
ENSONIG00000020173	267.191524892236	-0.296357581408686	0.163536916076943	-1.81217543119899	0.0699590940399647	0.823935986983345
ENSONIG00000016458	18319.1287331402	0.367489389452342	0.202847385802997	1.81165455003321	0.0700395904537009	0.823935986983345
ENSONIG00000005872	157.234173995304	-0.281102213769771	0.155170748247451	-1.81156704433427	0.0700531209446819	0.823935986983345
ENSONIG00000018845	597.237753898552	0.162032314971425	0.0894520564203604	1.8113872554253	0.0700809273764623	0.823935986983345
ENSONIG00000012088	170.184002672642	-0.305187321277968	0.168498021118769	-1.81122199092682	0.0701064954294613	0.823935986983345
ENSONIG00000003845	286.319020773225	0.303010055337816	0.16731052182577	1.8110639548023	0.0701309523410555	0.823935986983345
ENSONIG00000020427	264.908828331993	-0.279576483481548	0.154389351488151	-1.81085340916796	0.0701635462489826	0.823935986983345
ENSONIG00000002643	32.8614591152618	-0.432898359323276	0.2390697657486	-1.81076163256253	0.0701777577864392	0.823935986983345
ENSONIG00000007990	520.903826447582	-0.34945330113969	0.193016357689591	-1.81048541855546	0.0702205435676258	0.823935986983345
ENSONIG00000018987	1.81991867253019	-1.44952266246201	0.80075234408675	-1.81020096059185	0.0702646287140679	0.823935986983345
ENSONIG00000013683	2.59381106695667	1.27487659618004	0.704373420079799	1.80994421401593	0.0703044386600629	0.823935986983345
ENSONIG00000000056	183.455426411361	-0.185952808943588	0.102745645490801	-1.80983639798377	0.0703211616356452	0.823935986983345
ENSONIG00000017111	844.822402486495	0.22036225553441	0.121766630004487	1.80970973349832	0.0703408122994258	0.823935986983345
ENSONIG00000014274	107.644926694956	0.582851760300673	0.322084005680764	1.80962652606343	0.0703537235101659	0.823935986983345
ENSONIG00000002750	46.3117294623124	0.635268534869355	0.351096084863371	1.80938655330369	0.0703909707226745	0.823935986983345
ENSONIG00000004111	43.1536792611654	-0.678613037867465	0.375070979154775	-1.80929230887638	0.0704056032325587	0.823935986983345
ENSONIG00000006301	190.661294349932	0.249275590720742	0.137779199352935	1.80923965222209	0.0704137798583547	0.823935986983345
ENSONIG00000010690	4106.61270017534	0.398765365593904	0.220426951420839	1.80905902396927	0.0704418340780125	0.823935986983345
ENSONIG00000015967	9.98211847010588	-0.701046916118134	0.38754400191438	-1.80894791986231	0.0704590947312205	0.823935986983345
ENSONIG00000014965	281.701783067404	0.320192331697207	0.177098633748913	1.80798871746899	0.0706082565879924	0.824368389018708
ENSONIG00000010586	1051.91783828138	0.25940543242506	0.143494829822081	1.80776849414503	0.0706425391992656	0.824368389018708
ENSONIG00000000413	464.315980966376	0.292885602344167	0.162031238822968	1.80758725583878	0.0706707631737282	0.824368389018708
ENSONIG00000009286	1.87274181440415	1.8292266338011	1.01209387561395	1.80736854344807	0.0707048352460518	0.824368389018708
ENSONIG00000016723	509.131022609197	0.320821598933428	0.177516668492817	1.80727591193167	0.0707192698916959	0.824368389018708
ENSONIG00000013251	604.372681592058	0.324405103949999	0.179508685256313	1.80718333203095	0.0707336989088355	0.824368389018708
ENSONIG00000002429	597.136058567246	0.491107520828802	0.271804929753932	1.80683816615617	0.0707875159320031	0.824533936275683
ENSONIG00000010365	682.681358769826	0.231136598171895	0.12794214269433	1.80657126185631	0.0708291537091193	0.824557513677471
ENSONIG00000009045	340.664789568377	0.361785565301732	0.200298279836095	1.80623401058552	0.070881794519368	0.824709084919309
ENSONIG00000020825	0.762737857566825	-2.27987245723206	1.2624622996643	-1.80589349704803	0.0709349770727885	0.824841024673996
ENSONIG00000005277	937.412694067785	-0.172296249471821	0.0954204080099871	-1.8056540845412	0.0709723889114161	0.824841024673996
ENSONIG00000005245	33.1360276885517	-0.480505601964682	0.266254090962235	-1.8046881466803	0.07112349571009	0.824902233198055
ENSONIG00000016113	188.692244759194	-0.213792360968732	0.118486409137803	-1.80436188862882	0.0711745935398003	0.824902233198055
ENSONIG00000017844	289.422567158239	-0.201394216740638	0.111619119412922	-1.804298562826	0.0711845149765013	0.824902233198055
ENSONIG00000010217	194.838163463851	0.210287142686984	0.116551821358815	1.8042372932088	0.0711941153437092	0.824902233198055
ENSONIG00000007941	56.0650603824728	-0.424363376148384	0.235247908562856	-1.80389861376811	0.0712472023462518	0.824902233198055
ENSONIG00000015833	1091.336653908	0.378144260840143	0.209731301840004	1.80299391422561	0.0713891704487316	0.824902233198055
ENSONIG00000007123	547.926086876607	-0.206150956306149	0.114371176692384	-1.80247298548495	0.0714710212411737	0.824902233198055
ENSONIG00000007269	78.3479824397356	0.272670209380285	0.151275785391758	1.80247095511124	0.0714713404135103	0.824902233198055
ENSONIG00000009119	2.50054402992533	-1.5195163060534	0.843162525088052	-1.80216300041883	0.0715197640514478	0.824902233198055
ENSONIG00000020129	93.1705845183951	0.485993809817699	0.269673065644281	1.80215925033745	0.0715203538901466	0.824902233198055
ENSONIG00000010241	723.392154081603	0.162022490721243	0.0899730266448188	1.80078960065276	0.0717360486051569	0.824902233198055
ENSONIG00000012847	190.081958741787	-0.194158158579137	0.107836360165441	-1.80048879878051	0.0717834906903631	0.824902233198055
ENSONIG00000018514	139.089524842584	-0.243893861897128	0.135479400460968	-1.80022838208082	0.0718245840345239	0.824902233198055
ENSONIG00000016283	536.152160890596	-0.214464178364052	0.119156311501816	-1.79985580000757	0.0718834104054767	0.824902233198055
ENSONIG00000006472	16.3056482483837	0.764482436963857	0.424905215931846	1.7991834609215	0.0719896647870111	0.824902233198055
ENSONIG00000001896	60.1180619350194	0.318965975994297	0.177331282735426	1.79870111507729	0.0720659724501154	0.824902233198055
ENSONIG00000013664	27.7786226088873	-0.573001543117562	0.318643698010346	-1.79825161048363	0.0721371442112017	0.824902233198055
ENSONIG00000021388	66.3977110175514	-0.391388698485576	0.21768173912571	-1.79798590390511	0.0721792416007629	0.824902233198055
ENSONIG00000010628	19.7459345510579	-0.52594465454618	0.29256307395469	-1.79771372865611	0.0722223847151059	0.824902233198055
ENSONIG00000020660	482.055346814357	0.804382612198038	0.447495487827185	1.79752116854567	0.072252920606905	0.824902233198055
ENSONIG00000007712	0.706245870585582	2.32875009289873	1.29620145823224	1.79659579775098	0.0723998120229242	0.824902233198055
ENSONIG00000017980	29.7375485573552	-0.596193965053418	0.332015290184306	-1.79568225524331	0.072545065586715	0.824902233198055
ENSONIG00000009484	259.031345290053	-0.282967139344474	0.157589458386379	-1.79559687711276	0.0725586529189809	0.824902233198055
ENSONIG00000016934	27.2372402446171	1.03234160189808	0.575172511076176	1.79483821291549	0.0726794805430426	0.824902233198055
ENSONIG00000019455	317.999396961025	0.136256218077943	0.075934478374681	1.79439196784389	0.072750628050626	0.824902233198055
ENSONIG00000014698	115.687398517326	0.414814662589791	0.231179014904844	1.79434393195478	0.0727582900954691	0.824902233198055
ENSONIG00000012277	313.722307929358	0.382624376390585	0.213247525915369	1.79427346107845	0.0727695318656499	0.824902233198055
ENSONIG00000017035	36.4478647415469	-0.409307629701512	0.228125692475333	-1.79421977971977	0.0727780962648484	0.824902233198055
ENSONIG00000017341	389.30934388762	0.311555759739484	0.173647812707297	1.79418188390686	0.0727841427126761	0.824902233198055
ENSONIG00000003221	448.54442054746	0.28356967803067	0.158097695032969	1.79363575143544	0.0728713262760594	0.824902233198055
ENSONIG00000009308	161.10011276909	-0.228406616819683	0.127356698707002	-1.79344014989866	0.0729025725168728	0.824902233198055
ENSONIG00000009008	680.861853584894	0.353335102920191	0.197026889026594	1.79333442590416	0.0729194658919687	0.824902233198055
ENSONIG00000007970	258.631645883524	0.328740896057692	0.183337571112134	1.79309071274117	0.0729584204179645	0.824902233198055
ENSONIG00000012440	757.436262492175	0.301311697005262	0.168060224026171	1.79287930116255	0.0729922257275005	0.824902233198055
ENSONIG00000008817	218.492909704844	0.426924084499193	0.238132747565891	1.79279871778687	0.0730051146105688	0.824902233198055
ENSONIG00000020087	49.3259470877734	-0.72714569679501	0.405625569200046	-1.7926525150499	0.0730285037163556	0.824902233198055
ENSONIG00000013842	50.9994362247318	0.565745537011746	0.315602137103466	1.79259095709569	0.0730383534201135	0.824902233198055
ENSONIG00000019424	10.908654009934	-0.978892527243057	0.54634355269507	-1.79171607757474	0.0731784578103892	0.824902233198055
ENSONIG00000012849	795.957469539317	0.517515788197242	0.288879587373431	1.7914584858786	0.0732197507659409	0.824902233198055
ENSONIG00000002650	329.963782627032	-0.41271893005697	0.230438008991736	-1.79101933688279	0.0732901920138908	0.824902233198055
ENSONIG00000002937	1184.35483699596	0.195934238432849	0.109434905756182	1.79041812188686	0.0733867191814279	0.824902233198055
ENSONIG00000005273	370.500775368907	0.231258820113051	0.129196476630901	1.78997776211599	0.0734574864356891	0.824902233198055
ENSONIG00000019307	190.564876115822	-0.203715037677321	0.11384084638796	-1.78947226888209	0.0735387896464614	0.824902233198055
ENSONIG00000003705	4.94535429726719	1.2136589009663	0.678231252601203	1.78944703051	0.0735428508983244	0.824902233198055
ENSONIG00000001464	68.0359855191679	0.271983855208818	0.15205294110716	1.78874445458531	0.0736559800812917	0.824902233198055
ENSONIG00000014705	12.2399565841588	0.708058558058631	0.395849921948974	1.78870455391905	0.0736624091776515	0.824902233198055
ENSONIG00000019934	2159.73294097339	0.367200448842847	0.205290280718377	1.78868891190511	0.0736649296621439	0.824902233198055
ENSONIG00000015849	7348.07950480329	0.22171538443033	0.123989513253929	1.7881785210033	0.0737472104794864	0.824902233198055
ENSONIG00000018751	4.54244289869336	-0.943023253848067	0.527418047911707	-1.78799959080266	0.0737760738462096	0.824902233198055
ENSONIG00000014123	190.224412257072	-0.19345825081374	0.108199782180982	-1.78797264573184	0.0737804211761387	0.824902233198055
ENSONIG00000003178	86.6825624491225	-0.252904628548407	0.141456400342577	-1.78786274736192	0.0737981543981938	0.824902233198055
ENSONIG00000019435	346.690874649599	0.341478506495578	0.191023098880916	1.78762939401614	0.073835819894424	0.824902233198055
ENSONIG00000010766	107.028587672811	0.494517527878815	0.276637515625447	1.78760110233337	0.073840387514856	0.824902233198055
ENSONIG00000003441	8.16360766777516	-0.823971741634616	0.460990171111709	-1.78739546582425	0.0738735939499336	0.824902233198055
ENSONIG00000000404	56.598320632661	-0.314614148773986	0.176093011828027	-1.78663619588289	0.0739963075613832	0.824902233198055
ENSONIG00000009245	33.7251231925886	0.535213710511124	0.299570065036863	1.78660611648652	0.0740011724387146	0.824902233198055
ENSONIG00000000480	139.621387666282	0.231456494266885	0.129563425120237	1.78643389561591	0.07402903153607	0.824902233198055
ENSONIG00000001873	814.07405574528	0.242018794252076	0.13552521388499	1.78578426341728	0.0741341956603705	0.824902233198055
ENSONIG00000016325	168.934099920211	-0.427323788402018	0.239293628430626	-1.7857716948193	0.0741362315006181	0.824902233198055
ENSONIG00000020670	4.78590693456558	-1.04964556695973	0.587787833277427	-1.78575585872038	0.0741387966701977	0.824902233198055
ENSONIG00000007300	249.825541717591	0.314589633584471	0.176172193166946	1.78569402996735	0.0741488125355897	0.824902233198055
ENSONIG00000009579	400.49308341337	0.395019731391467	0.22123394407594	1.785529490248	0.0741754723130392	0.824902233198055
ENSONIG00000002726	9255.81940414463	0.473987640434959	0.265485741516346	1.78536006388793	0.0742029320412473	0.824902233198055
ENSONIG00000007870	45.8185984645885	-0.340398826314798	0.190684258347124	-1.78514382500905	0.0742379909627099	0.824902233198055
ENSONIG00000012038	29.3636259715918	-0.424658735511691	0.23791015743269	-1.78495420327665	0.0742687455715733	0.824902233198055
ENSONIG00000015205	291.02088814477	0.527855266168955	0.29578066039525	1.78461724124757	0.0743234228846263	0.824902233198055
ENSONIG00000001257	283.18792854612	0.192117821016375	0.107662408100596	1.78444662724678	0.0743511201929897	0.824902233198055
ENSONIG00000000871	287.25983708788	0.291382906251435	0.163292816521559	1.78441962395183	0.0743555046542179	0.824902233198055
ENSONIG00000002614	44.4204394800348	-0.405923733422311	0.227503851268729	-1.78424994196178	0.0743830603533583	0.824902233198055
ENSONIG00000008998	602.654834638233	0.358323460113526	0.200843612937877	1.78409188558244	0.0744087356041965	0.824902233198055
ENSONIG00000010881	4392.44398381475	0.410482859118643	0.230116097425899	1.78380766800039	0.074454923156469	0.824902233198055
ENSONIG00000012079	1553.83082428236	0.344762848919392	0.193278106811736	1.78376565564775	0.0744617524750867	0.824902233198055
ENSONIG00000019933	19.9103982091891	-1.9384043465009	1.08680747552203	-1.78357656729388	0.0744924960713301	0.824902233198055
ENSONIG00000003391	944.053460653204	0.414914385019752	0.232631070596363	1.78357252088509	0.0744931540842834	0.824902233198055
ENSONIG00000010978	1590.74458489346	0.330727377179093	0.185489135563816	1.78300133953295	0.0745860852720643	0.824902233198055
ENSONIG00000018113	267.209776969398	0.357911243477122	0.200774259888482	1.78265502597753	0.074642476583148	0.824902233198055
ENSONIG00000014236	64.1875918179509	-0.35465601220437	0.19898785329535	-1.78229980539549	0.0747003544325234	0.824902233198055
ENSONIG00000000829	6563.04955969302	0.504641785304359	0.283162350070052	1.78216413721497	0.0747224691935333	0.824902233198055
ENSONIG00000021436	0.8561724217288	-2.00530191239796	1.12526341972735	-1.78207331478335	0.0747372768055024	0.824902233198055
ENSONIG00000000412	51.4722505019776	0.740900821532655	0.415920564655158	1.7813517399577	0.0748550069401422	0.824902233198055
ENSONIG00000006579	37.6175799761708	0.594717151029674	0.334009372784179	1.78054030661574	0.074987579031054	0.824902233198055
ENSONIG00000021191	4.52340113110388	-0.98790567321707	0.55491449841187	-1.78028448714963	0.0750294145823278	0.824902233198055
ENSONIG00000000306	3.68537614994236	1.80507220049754	1.01408207288173	1.78000602591074	0.0750749745285743	0.824902233198055
ENSONIG00000001025	12.2416199800404	0.836715968166533	0.470208793118894	1.77945623393514	0.0751649941090714	0.824902233198055
ENSONIG00000011992	879.289740407315	0.280803580886418	0.157816465300226	1.77930471546315	0.0751898183034503	0.824902233198055
ENSONIG00000008935	800.758784165343	0.317210298294289	0.178301361485115	1.77906829006895	0.0752285666872608	0.824902233198055
ENSONIG00000012161	935.190824188059	0.34711781949068	0.195171442417792	1.77852771486735	0.0753172242436831	0.824902233198055
ENSONIG00000016271	592.695693283779	0.290594526450734	0.163439931453763	1.77798977193614	0.0754055347489426	0.824902233198055
ENSONIG00000007964	99.8066949591881	-0.305865430601544	0.172074287177692	-1.77751967256847	0.0754827770180075	0.824902233198055
ENSONIG00000001584	278.311651802388	-0.211170143324802	0.11881148360968	-1.77735465385265	0.0755099066377897	0.824902233198055
ENSONIG00000004926	179.440089869957	0.167185578110698	0.0940910980532395	1.77684798636423	0.0755932541754437	0.824902233198055
ENSONIG00000010908	82.4743673055655	0.400139307512254	0.2252072297392	1.77676048844273	0.0756076553106588	0.824902233198055
ENSONIG00000010718	197.682781266937	-0.199851916285173	0.11249211392551	-1.77658601399838	0.0756363784489291	0.824902233198055
ENSONIG00000015419	4079.0760116251	0.511930640127535	0.288194235539184	1.77633893047778	0.0756770702089224	0.824902233198055
ENSONIG00000021658	3.06886731637672	1.34941555262024	0.759730331179849	1.77617701602702	0.0757037453095608	0.824902233198055
ENSONIG00000017671	1153.32566548786	0.195702012611185	0.11020057550899	1.77587105790767	0.0757541722817045	0.824902233198055
ENSONIG00000014512	656.772110582038	0.222177051115992	0.125111519919086	1.77583208372564	0.0757605978409846	0.824902233198055
ENSONIG00000010298	69.5958023443538	-0.398574954400805	0.224462403657565	-1.77568692086566	0.0757845343299275	0.824902233198055
ENSONIG00000002500	34.9444477197389	-0.341272667094616	0.1922072955739	-1.77554481517275	0.0758079726874516	0.824902233198055
ENSONIG00000002138	20.456948618999	0.49273755752392	0.277522523059776	1.77548673200045	0.0758175544015934	0.824902233198055
ENSONIG00000004296	11625.5416729484	0.472403119629741	0.266098098372173	1.77529686427531	0.0758488829032223	0.824902233198055
ENSONIG00000001073	662.450201561491	-0.45069449369113	0.253870996342117	-1.77528941937019	0.0758501115405587	0.824902233198055
ENSONIG00000016128	567.489531349583	0.207617435229219	0.116959935444982	1.77511585005006	0.0758787603965581	0.824902233198055
ENSONIG00000009920	322.799185987448	0.391004715548429	0.220313316886284	1.7747665963844	0.0759364339648042	0.824902233198055
ENSONIG00000004441	24.9714552493818	-0.474330827103328	0.267290566629645	-1.77458872972706	0.0759658194954952	0.824902233198055
ENSONIG00000021187	21.3146266506567	-0.719745905049712	0.405717791113269	-1.77400626941886	0.0760621132933107	0.824902233198055
ENSONIG00000001283	1124.32735890815	0.39416311115956	0.222237862651507	1.7736091701784	0.076127819801086	0.824902233198055
ENSONIG00000012077	3.22715820722655	-1.09796403097308	0.619095134785631	-1.77349807692038	0.0761462102680685	0.824902233198055
ENSONIG00000010570	136.579883183127	0.282875568559542	0.159527673329979	1.77320688413992	0.0761944317530605	0.824902233198055
ENSONIG00000000115	36.1057867593374	0.516433400935566	0.291295284327075	1.77288623854171	0.0762475594323677	0.824902233198055
ENSONIG00000019144	242.20171657636	0.302358943595204	0.170566646181745	1.77267332367566	0.0762828539262524	0.824902233198055
ENSONIG00000000510	505.874063729849	-0.264503614075027	0.149234399658936	-1.77240378009045	0.0763275547664742	0.824902233198055
ENSONIG00000014561	86.9302068629686	0.48471695751748	0.273530036666762	1.7720794521298	0.0763813693076034	0.824902233198055
ENSONIG00000013803	1217.9314944628	0.308998945378003	0.174373682546365	1.77205035109494	0.0763861994472305	0.824902233198055
ENSONIG00000008295	85.7479044773668	0.436319896577628	0.246278765982719	1.77165049059993	0.0764525928322606	0.824902233198055
ENSONIG00000010066	257.258450703267	0.241626144723562	0.136388410540995	1.77160320121873	0.076460447936784	0.824902233198055
ENSONIG00000007916	4.87426839753044	1.13574654340319	0.641272977002056	1.77108124641833	0.076547192090961	0.824902233198055
ENSONIG00000000145	2441.05587010786	0.172247722837323	0.0972710979696929	1.77080064307479	0.0765938589764386	0.824902233198055
ENSONIG00000019351	333.73777338373	0.292807379764966	0.165365173233083	1.77067138164729	0.0766153641289805	0.824902233198055
ENSONIG00000015398	4345.80932048062	0.385724650019846	0.217879556709079	1.7703572370256	0.0766676487175943	0.824902233198055
ENSONIG00000009887	63.9612597265548	-0.457252284813373	0.258306523429477	-1.77019255550552	0.0766950690685391	0.824902233198055
ENSONIG00000002716	507.613610179287	0.590150983927563	0.333386176308722	1.77017232826436	0.0766984375632696	0.824902233198055
ENSONIG00000010445	113.674354533756	-0.295068828986113	0.166702288761418	-1.77003465986248	0.0767213670420989	0.824902233198055
ENSONIG00000006388	61.4602645404689	-0.587847225419268	0.332112841868152	-1.77002256857216	0.0767233811842727	0.824902233198055
ENSONIG00000017338	809.719958731758	0.282067121751389	0.159403239355582	1.76951938299184	0.0768072390310923	0.824902233198055
ENSONIG00000016565	58.9024501496786	-0.51256523931003	0.289785845045006	-1.76877251968751	0.076931844459715	0.824902233198055
ENSONIG00000016528	175.062377377264	-0.287704732443568	0.162683326885503	-1.76849550566455	0.0769781028864983	0.824902233198055
ENSONIG00000007087	396.322404507466	0.257151423728135	0.145429524797909	1.76822020209085	0.0770240981441907	0.824902233198055
ENSONIG00000015648	953.845493861246	0.40179032798938	0.2272367326512	1.76815747745376	0.0770345807476292	0.824902233198055
ENSONIG00000011001	65.5618622717157	0.449697499952296	0.254337427384562	1.76811373998977	0.0770418908839086	0.824902233198055
ENSONIG00000006682	2.03683966741243	-2.05898825333254	1.1645438331291	-1.76806419368527	0.0770501725736872	0.824902233198055
ENSONIG00000001178	224.784660124327	0.439686503330241	0.248693815431834	1.76798326314132	0.0770637017153477	0.824902233198055
ENSONIG00000019562	27.3257465128113	0.597238094295905	0.337819580054917	1.76792030289901	0.0770742281043963	0.824902233198055
ENSONIG00000018412	3.27876853797788	2.21970462058889	1.25595581080998	1.76734292837689	0.0771708146115174	0.824902233198055
ENSONIG00000009334	16.1414712729647	-0.596364929827688	0.337437190302951	-1.76733610569799	0.0771719565375735	0.824902233198055
ENSONIG00000017969	10.3292420611564	-1.15148450712052	0.651572073200307	-1.76724042432452	0.0771879723800513	0.824902233198055
ENSONIG00000015880	304.495592385884	0.170773147656049	0.0966361144657207	1.76717729805482	0.0771985403959285	0.824902233198055
ENSONIG00000019661	28.1774274859545	-0.446279076241622	0.252636585559074	-1.76648633551639	0.0773142920478004	0.824902233198055
ENSONIG00000013974	946.006753631732	0.410933786034716	0.232635283920317	1.76642931850128	0.0773238499833251	0.824902233198055
ENSONIG00000006092	443.158717783312	0.21873413488317	0.123833021853227	1.76636354027138	0.077334877783859	0.824902233198055
ENSONIG00000012090	55.6406886095649	0.386026793124071	0.218551619980926	1.76629572984982	0.0773462476251764	0.824902233198055
ENSONIG00000014615	455.125837749311	0.29031827962503	0.164405876127136	1.76586315808156	0.0774188094252416	0.824902233198055
ENSONIG00000013741	2.65479706783412	1.6318856593012	0.924471665272504	1.76520895188299	0.0775286546683627	0.824902233198055
ENSONIG00000000566	1099.38021255998	0.368065533251323	0.208571000844818	1.76470138111468	0.0776139663545655	0.824902233198055
ENSONIG00000006335	470.679948388004	0.172502728283708	0.0977525060639488	1.76468855101125	0.0776161238083572	0.824902233198055
ENSONIG00000008043	29.2246594312903	-0.543192644455441	0.307844086039108	-1.76450569976659	0.0776468765790622	0.824902233198055
ENSONIG00000010722	984.298819139391	0.423499975818246	0.240021093121642	1.76442816050178	0.0776599204886267	0.824902233198055
ENSONIG00000007170	107.822483833399	-0.391011590086913	0.221623507096584	-1.76430557935584	0.0776805451321705	0.824902233198055
ENSONIG00000017697	991.848920494441	0.423983030132878	0.240359399727981	1.76395443911371	0.0777396502198927	0.824902233198055
ENSONIG00000009224	26.0305294195558	0.734057538810945	0.416163386531363	1.76386862123832	0.0777541009368176	0.824902233198055
ENSONIG00000018379	7.1375261442667	0.815118936009034	0.462214968703709	1.76350614151474	0.0778151623790574	0.824902233198055
ENSONIG00000005730	294.42360494592	0.259218586259401	0.146992947438235	1.76347634887941	0.0778201828271336	0.824902233198055
ENSONIG00000007752	191.649453001411	0.528160233857677	0.299564334834429	1.76309450906295	0.077884551180191	0.824902233198055
ENSONIG00000010000	78.8583755958254	-0.483614323461303	0.274318300547984	-1.76296777318621	0.0779059251636596	0.824902233198055
ENSONIG00000012599	93.107184643257	0.280686504893855	0.159247156965474	1.76258408779448	0.077970662758331	0.824902233198055
ENSONIG00000007148	7.89891271174866	0.826381599985165	0.469117415315239	1.76156666328376	0.0781425405390864	0.824902233198055
ENSONIG00000012844	80.4485153754629	-0.26928441653409	0.152871161228682	-1.76151220655192	0.0781517488324664	0.824902233198055
ENSONIG00000000397	113.865990872978	-0.508760782505636	0.288831300217341	-1.76144615255618	0.0781629193363497	0.824902233198055
ENSONIG00000008337	308.101867115349	0.427762801607447	0.242869346812559	1.76128773441955	0.0781897149945393	0.824902233198055
ENSONIG00000000144	545.402551802949	0.377352809280625	0.214255285889537	1.76122986984403	0.0781995043707652	0.824902233198055
ENSONIG00000010618	378.391590571341	0.210644668405342	0.119612624462029	1.76105715724188	0.0782287293666389	0.824902233198055
ENSONIG00000005594	371.327730777434	0.352133185003058	0.199956043375797	1.76105297473435	0.0782294372061642	0.824902233198055
ENSONIG00000001039	68.8230571904567	-0.445125530525392	0.25277757248803	-1.76093759483536	0.0782489659340308	0.824902233198055
ENSONIG00000015533	4227.13124150095	-0.286125821504762	0.162533140165628	-1.76041526800742	0.0783374224797194	0.824902233198055
ENSONIG00000002559	6.02595400631447	1.01205955406295	0.574921828603195	1.76034289134891	0.0783496859536696	0.824902233198055
ENSONIG00000009248	1403.47806404785	0.469553888495	0.266742329665879	1.76032761310574	0.0783522748932128	0.824902233198055
ENSONIG00000014078	194.40484466332	0.431969876965468	0.245396831478014	1.76029117557767	0.0783584496117474	0.824902233198055
ENSONIG00000015158	513.981526736503	0.438451074732063	0.249092444143209	1.76019419713907	0.0783748855478289	0.824902233198055
ENSONIG00000005841	1836.99286167635	0.240622973484581	0.136712182961285	1.76006971926359	0.0783959862092444	0.824902233198055
ENSONIG00000000857	314.821473714523	0.23096473468576	0.13124025496133	1.75986197797173	0.07843121142819	0.824902233198055
ENSONIG00000013795	15.0170287100183	-0.522799155324001	0.297069018892071	-1.75985754850438	0.0784319626418199	0.824902233198055
ENSONIG00000007007	1232.54237966196	0.434791208232698	0.247060801299115	1.75985508808538	0.078432379918063	0.824902233198055
ENSONIG00000014069	12.2290452381611	-0.857900609644561	0.487581322955731	-1.75950260859859	0.0784921775619689	0.824902233198055
ENSONIG00000001892	13.8669887575448	0.64054101375335	0.364134681809379	1.75907719245668	0.078564398213219	0.824902233198055
ENSONIG00000013388	21.7588595819738	0.830395586144743	0.472090043653318	1.75897712164959	0.0785813945593071	0.824902233198055
ENSONIG00000020036	101.641096435072	0.403167263230564	0.229272282297451	1.75846490989045	0.078668437102051	0.824902233198055
ENSONIG00000000589	31.071281088456	-0.358937080547936	0.204126438056916	-1.75840564291753	0.0786785136782155	0.824902233198055
ENSONIG00000002456	556.699697990581	0.514732453794128	0.292737894690033	1.75833898900979	0.0786898474364061	0.824902233198055
ENSONIG00000010178	223.134970050645	-0.143792167602792	0.0817837123344251	-1.75820054505237	0.0787133925419513	0.824902233198055
ENSONIG00000001141	966.902045654404	0.314500640901299	0.178888831896024	1.75807867695227	0.0787341233419268	0.824902233198055
ENSONIG00000011490	19.416916492912	-0.630300294885104	0.358539639728577	-1.75796543824905	0.0787533901895561	0.824902233198055
ENSONIG00000016431	1433.82585266194	0.110326169713411	0.0627702361282792	1.75761916026482	0.0788123309953851	0.824902233198055
ENSONIG00000002839	157.708972702321	0.334349190801928	0.190330287901981	1.75667884753118	0.078972564944398	0.824902233198055
ENSONIG00000008628	580.509888028509	0.275583692906674	0.156882051676393	1.75662983726865	0.0789809237966212	0.824902233198055
ENSONIG00000001368	2.40864793069373	-1.21213503967429	0.69012304227321	-1.75640424304862	0.0790194088712612	0.824902233198055
ENSONIG00000001041	1918.65977027647	0.406319137204937	0.231356785834818	1.7562447357608	0.0790466291001596	0.824902233198055
ENSONIG00000014385	23.2503259684601	0.763013966457226	0.434752996827849	1.75505165467407	0.0792504726662356	0.824902233198055
ENSONIG00000012602	183.307833198055	-0.442873758872825	0.252383065428078	-1.75476812646541	0.0792989776190184	0.824902233198055
ENSONIG00000018282	1.51696159740825	2.11400366313789	1.2049096899904	1.75449137864825	0.0793463458870577	0.824902233198055
ENSONIG00000018597	1085.39690844071	-0.167036524051378	0.0952090196645857	-1.75441911532999	0.0793587182932604	0.824902233198055
ENSONIG00000020019	4759.10483368893	0.276854352184694	0.157816150896314	1.75428402360789	0.079381851934875	0.824902233198055
ENSONIG00000000470	56.0393164082729	0.420193815048786	0.239526327432254	1.75426985230937	0.0793842790019118	0.824902233198055
ENSONIG00000015080	41.328613248899	0.415488419606849	0.236888335814887	1.7539420764538	0.0794404328267526	0.824902233198055
ENSONIG00000017424	107.603036629044	-0.270080378382442	0.154021876093352	-1.75351959885717	0.0795128583781502	0.824902233198055
ENSONIG00000008105	5.84687840377229	0.913919951361471	0.521326379842833	1.7530667671891	0.0795905471418058	0.824902233198055
ENSONIG00000016161	658.485686183612	-0.500153558089068	0.285324790273863	-1.75292710321107	0.0796145206381784	0.824902233198055
ENSONIG00000017686	24.1381872588771	-0.390808517241551	0.222961215549018	-1.75280941252149	0.0796347269493933	0.824902233198055
ENSONIG00000017202	712.625746774497	0.424202001070465	0.242021262427436	1.75274683230632	0.0796454730424399	0.824902233198055
ENSONIG00000015301	55.8127085193557	-0.317871347587387	0.181358032865054	-1.75272825011237	0.0796486641498629	0.824902233198055
ENSONIG00000010220	116.788687979011	0.484104296652827	0.276234454103977	1.75251236571165	0.0796857454484788	0.824902233198055
ENSONIG00000005907	735.756358819208	0.472055963405374	0.269378487333492	1.75238924265309	0.0797068999150673	0.824902233198055
ENSONIG00000006840	347.313281235288	-0.275264548227983	0.157092092518515	-1.75224954875142	0.0797309070392942	0.824902233198055
ENSONIG00000007946	159.873395974571	-0.300456065454718	0.171480514351977	-1.7521294859077	0.079751545160293	0.824902233198055
ENSONIG00000013350	1515.94435708162	0.27872103580295	0.159124296729045	1.75159319809943	0.0798437830100261	0.824902233198055
ENSONIG00000001800	2.09113640783717	-1.40808909582691	0.804093213062366	-1.75115157416171	0.0799198043999451	0.824902233198055
ENSONIG00000010011	172.251495973285	0.259559096022086	0.148226948672342	1.75109248585994	0.0799299803533826	0.824902233198055
ENSONIG00000011120	237.476966386144	0.37143312353671	0.212139784624832	1.75088856714731	0.0799651065145743	0.824902233198055
ENSONIG00000004827	200.255704231513	-0.237032062767064	0.135392392934623	-1.75070443493468	0.0799968351152203	0.824902233198055
[truncated: 18,832 more rows]
