# Supplementary material for: Transcriptomic response to aquaculture intensification in Nile tilapia
Source: Evol Appl. 2019 Jul 17;12(9):1757–71. doi: 10.1111/eva.12830 (PMC6752142; doi:10.1111/eva.12830)
Supplement: Supplementary file 5 [file EVA-12-1757-s005.csv]

	baseMean	log2FoldChange	lfcSE	stat	pvalue	padj
ENSONIG00000012279	38.0940415903133	-3.08304896972023	0.785527871520408	-3.92481168587044	8.67976105652285e-05	0.8876818287197
ENSONIG00000001985	382.91393707354	-2.28934045866671	0.600574269017024	-3.81191898616259	0.000137892075288987	0.8876818287197
ENSONIG00000010301	127.531218043953	0.888713506974939	0.23552949030132	3.77325788731586	0.000161129581279866	0.8876818287197
ENSONIG00000009296	50.2062916344082	-4.81876862884153	1.28645182606975	-3.74578241578107	0.000179832409855449	0.8876818287197
ENSONIG00000007677	30.6369628810851	1.16641095691148	0.315007648500551	3.70280201913713	0.000213231282421259	0.8876818287197
ENSONIG00000010007	8.20062295636542	-7.64326968117024	2.12940680935362	-3.58938914236419	0.000331453745714158	0.926204303883542
ENSONIG00000008976	97.4182429683082	-1.88340265837828	0.526467032506607	-3.5774370323077	0.000346979769396222	0.926204303883542
ENSONIG00000000803	908.665812498975	-0.46627183091221	0.130932858688131	-3.56115214762722	0.000369231038999824	0.926204303883542
ENSONIG00000006426	91.7618083121724	-0.632082385961397	0.178565841351336	-3.53977211530478	0.000400472675231894	0.926204303883542
ENSONIG00000007310	658.774155361546	1.50430980630319	0.440830169934732	3.41244748862337	0.000643823297349857	0.999943847769358
ENSONIG00000018618	12.9433330576328	-1.61479380754111	0.476169091761284	-3.39121928634261	0.000695824030826311	0.999943847769358
ENSONIG00000007142	7.5701676881	-2.57884526228999	0.770096041082416	-3.34873200836777	0.000811822787705542	0.999943847769358
ENSONIG00000004115	156.522013804786	0.618649627132382	0.18634616232452	3.31989464883646	0.000900514240678422	0.999943847769358
ENSONIG00000010577	89.1958683834344	0.582186225519218	0.176679296306127	3.2951581633565	0.000983662989611804	0.999943847769358
ENSONIG00000003599	649.560473743575	0.612506289049595	0.188940054142441	3.24180223102841	0.0011877641677624	0.999943847769358
ENSONIG00000008360	116.827399670889	-0.996267205291907	0.308726602265342	-3.22702092395538	0.00125086312713148	0.999943847769358
ENSONIG00000011226	62.7081209015149	-4.07092747665991	1.26332035237382	-3.22240314502218	0.00127120135504287	0.999943847769358
ENSONIG00000021057	23467.9139526954	2.45858086775005	0.765643087808692	3.21113180135489	0.00132213279758355	0.999943847769358
ENSONIG00000014419	554.526566121837	0.434811041652724	0.136057442911322	3.19579019235369	0.0013944847368682	0.999943847769358
ENSONIG00000006256	29.3211345626484	1.76524875822775	0.563007220468068	3.13539275173092	0.00171624169251682	0.999943847769358
ENSONIG00000015512	296.894582013108	1.08003977396186	0.346400812005	3.11789042211098	0.00182150512852939	0.999943847769358
ENSONIG00000007785	67.9075139341162	0.65710327527655	0.210864450639891	3.11623544548404	0.00183175957219968	0.999943847769358
ENSONIG00000010896	204.326501259234	-0.748162207955738	0.240983142034568	-3.10462467058553	0.00190520617260407	0.999943847769358
ENSONIG00000009137	39.8220933441811	-3.95430074513252	1.27398666822077	-3.10387921928182	0.00191001286208848	0.999943847769358
ENSONIG00000011977	14.2057378630792	5.75689668335875	1.87243843969202	3.07454523541274	0.00210823747730896	0.999943847769358
ENSONIG00000005903	25.2889911427906	1.24672803245721	0.405593687331445	3.07383490275675	0.00211326345461835	0.999943847769358
ENSONIG00000012568	118.371095957858	0.778024386182039	0.254067956666385	3.06226883700906	0.00219666068706332	0.999943847769358
ENSONIG00000020991	3.88185674343297	-9.5656956538613	3.13407240847769	-3.05216166288501	0.00227199700974582	0.999943847769358
ENSONIG00000008156	2.98867650110433	3.43137616748022	1.12597743831494	3.04746440800394	0.00230780854490812	0.999943847769358
ENSONIG00000013526	1493.78161873932	-0.42117144802505	0.138690816699091	-3.03676521668223	0.00239131635758937	0.999943847769358
ENSONIG00000010746	947.67247617405	0.524144591536172	0.172942768711493	3.03074014277268	0.00243955104511335	0.999943847769358
ENSONIG00000008870	52.7876997550136	-0.731932616144757	0.241898639718162	-3.02578227392076	0.00247990806291271	0.999943847769358
ENSONIG00000016418	1113.16656601937	0.915051986761747	0.302860540454239	3.02136417437981	0.00251638508983189	0.999943847769358
ENSONIG00000003100	12.8525466887608	-2.8196781350652	0.93538352042002	-3.01446206129339	0.0025743540579935	0.999943847769358
ENSONIG00000009119	2.50054402992533	3.59124807181111	1.19544794311156	3.0041024308124	0.00266365630941208	0.999943847769358
ENSONIG00000006136	26.4308603754853	-1.23829280729472	0.415592242110224	-2.97958595426885	0.00288638237435144	0.999943847769358
ENSONIG00000018819	69.5387298620373	0.670225316443447	0.226007178468427	2.96550455160466	0.00302186873716299	0.999943847769358
ENSONIG00000007163	2.20316828551172	-4.1787894915821	1.43623996278136	-2.90953433957487	0.00361967620084076	0.999943847769358
ENSONIG00000017174	27.3702880425273	0.888171955755616	0.306792889044084	2.89502132374389	0.00379132776910312	0.999943847769358
ENSONIG00000003176	96.1768707638128	0.695665008760274	0.240309128573608	2.89487550010896	0.00379308940596434	0.999943847769358
ENSONIG00000014961	452.624102319734	-0.472431322995351	0.163541180243144	-2.8887606307657	0.00386763365811492	0.999943847769358
ENSONIG00000004151	49.9675233786287	0.918053954474148	0.319247397180837	2.8756818773815	0.00403155806062473	0.999943847769358
ENSONIG00000009600	3.68867409358371	3.5266061262501	1.22923944361334	2.86893342429988	0.00411858479550355	0.999943847769358
ENSONIG00000005477	76.9746582703506	2.53171751400597	0.887972795107826	2.8511205838221	0.00435654446058447	0.999943847769358
ENSONIG00000012204	308.585500423444	-0.349878673063801	0.122912350059545	-2.84657052683724	0.00441929387981439	0.999943847769358
ENSONIG00000005010	3.66268192653698	-10.6933942374101	3.75735713433575	-2.84598824521921	0.00442738291760984	0.999943847769358
ENSONIG00000002440	308.380275193043	-0.496974906985109	0.174847734297724	-2.84232969321112	0.00447851515678547	0.999943847769358
ENSONIG00000001111	329.977394353417	-0.891535901768698	0.313812423398359	-2.84098345156006	0.00449746461177671	0.999943847769358
ENSONIG00000001039	68.8230571904567	1.01283060322404	0.357021702551308	2.83688805466519	0.00455555814707549	0.999943847769358
ENSONIG00000000682	359.967184871072	0.945515668711315	0.3340475069899	2.83048263772824	0.00464778336922225	0.999943847769358
ENSONIG00000002602	120.300434409229	1.16212846476323	0.411412963532797	2.82472495466368	0.00473212175619174	0.999943847769358
ENSONIG00000009996	2.38349470159781	-3.13162931977548	1.10994906982845	-2.82141713066122	0.00478119886056682	0.999943847769358
ENSONIG00000016925	332.718476732665	-0.411547793414793	0.146595036493503	-2.80737877119757	0.00499464753153548	0.999943847769358
ENSONIG00000002436	118.086031737121	1.1274700500763	0.402813122101827	2.79899037100209	0.00512626661047763	0.999943847769358
ENSONIG00000015485	73.3344782865998	0.694460616184465	0.248471197064525	2.79493407843212	0.00519102991514747	0.999943847769358
ENSONIG00000012872	9.04852812144834	-3.40746021622846	1.22098131595119	-2.79075541264438	0.00525851927768182	0.999943847769358
ENSONIG00000015179	215.467288043485	-0.507373264172747	0.182819763917737	-2.77526484719151	0.00551567705875005	0.999943847769358
ENSONIG00000019586	162.994351620828	0.537973074010668	0.194657702389721	2.76368757776458	0.00571522321588407	0.999943847769358
ENSONIG00000018231	45.1399505331491	0.704993642314059	0.255275145022035	2.76170107455312	0.00575010975164302	0.999943847769358
ENSONIG00000008294	15.1236599289308	-1.40208579969045	0.508159850768479	-2.75914320576509	0.00579531327084065	0.999943847769358
ENSONIG00000006945	3.17509093864031	3.37290676197652	1.22315511614468	2.75754621589431	0.00582369803089323	0.999943847769358
ENSONIG00000016238	691.620497046846	-0.392296430403556	0.142603886829496	-2.75095187884047	0.00594223717194565	0.999943847769358
ENSONIG00000005304	57.4981405360912	0.730813581447814	0.265728817934355	2.75022328074463	0.0059554668817954	0.999943847769358
ENSONIG00000007979	19.1443257120167	-1.00691457162977	0.366677907602801	-2.74604646408231	0.00603182202883058	0.999943847769358
ENSONIG00000000544	73.7445331535085	0.670219662281212	0.244485953721848	2.74134220014832	0.00611887440556858	0.999943847769358
ENSONIG00000003178	86.6825624491225	0.542004921862887	0.197740654428177	2.7409888140112	0.00612545928380923	0.999943847769358
ENSONIG00000003249	47.5663576450616	0.935503603024157	0.34173377924367	2.73752160261894	0.00619040542136022	0.999943847769358
ENSONIG00000001662	26.7092755685066	-3.44443791203298	1.25890304260707	-2.73606290195302	0.00621791391097431	0.999943847769358
ENSONIG00000019005	3.49536065408446	3.3861285992248	1.24171139687318	2.72698519780972	0.00639159062512245	0.999943847769358
ENSONIG00000008933	39.2067303789956	-4.14804544460446	1.52229938595714	-2.72485523075764	0.00643296869989597	0.999943847769358
ENSONIG00000005709	200.196194079245	0.500267606832315	0.183691980524711	2.7234047202459	0.00646128501089628	0.999943847769358
ENSONIG00000001853	150.447345739893	0.609670723211879	0.224043534609742	2.72121542928634	0.00650423587915177	0.999943847769358
ENSONIG00000016219	21.5091637718624	-1.068434865436	0.393200174822175	-2.71727973142229	0.00658209511795676	0.999943847769358
ENSONIG00000019200	107.745944371389	0.6199855792613	0.228246608759639	2.71629700274843	0.0066016665793139	0.999943847769358
ENSONIG00000003824	36.5896893149992	-3.21958722140479	1.18621932519761	-2.71415846379711	0.00664443744582058	0.999943847769358
ENSONIG00000012615	193.056413415016	0.362926326597267	0.133841697661769	2.71160881053987	0.00669575609443782	0.999943847769358
ENSONIG00000017537	1.57890142137332	-3.80570653785938	1.40387586278094	-2.71085687755942	0.00671095866041493	0.999943847769358
ENSONIG00000012972	33.3319517093954	1.17446872873246	0.433547980298296	2.70897059173101	0.00674923218402666	0.999943847769358
ENSONIG00000015561	206.337640792949	0.669419578042226	0.247116336979466	2.7089248174549	0.00675016339640529	0.999943847769358
ENSONIG00000010842	8.92478604377802	1.52225759376246	0.563717984324726	2.70038855614295	0.00692585361626136	0.999943847769358
ENSONIG00000015383	4073.94553989559	-0.304944247460876	0.113027428824256	-2.69796677349025	0.00697644034841921	0.999943847769358
ENSONIG00000003239	427.806648579452	-0.476629416497834	0.176710184780112	-2.69723794975895	0.00699172900942843	0.999943847769358
ENSONIG00000007498	687.530262176195	0.598750427760179	0.22208632168965	2.69602568589024	0.00701722553797161	0.999943847769358
ENSONIG00000012050	42.9999526825073	-0.882685721907463	0.329602844270046	-2.67802823080092	0.00740569761669595	0.999943847769358
ENSONIG00000002638	47.0723253714771	-2.06308845016091	0.77120153563877	-2.6751612319497	0.00746933188567601	0.999943847769358
ENSONIG00000001986	83.8415898004916	0.587947202647889	0.221034706606617	2.65997685012553	0.00781460224958568	0.999943847769358
ENSONIG00000012170	2664.07176505039	-0.311798486184435	0.117681860339098	-2.64950337533749	0.00806101670203939	0.999943847769358
ENSONIG00000015181	746.928144648597	-0.287674105024723	0.108661873440794	-2.64742449136464	0.00811074706167348	0.999943847769358
ENSONIG00000010656	111.424455035277	0.521095084204226	0.196971409669861	2.64553665467298	0.0081561449990658	0.999943847769358
ENSONIG00000011425	1007.19638687874	-0.29864612489034	0.113005780153926	-2.64275087949971	0.00822355166448976	0.999943847769358
ENSONIG00000009083	84.6749063503144	0.584349735946669	0.222051459370097	2.63159601654643	0.0084984849426583	0.999943847769358
ENSONIG00000020429	58.6724919838661	-0.604490660951835	0.23016039655741	-2.62638868368935	0.00862962134412877	0.999943847769358
ENSONIG00000011368	3.31680752484126	2.41081131933995	0.919116288731809	2.62296659181872	0.00871678195083796	0.999943847769358
ENSONIG00000011015	562.671973473321	0.54530140286886	0.208696890742132	2.61288704843543	0.00897809686559539	0.999943847769358
ENSONIG00000018190	19.6116741956082	-0.943796721521248	0.362162944634834	-2.60600024244024	0.00916063967969945	0.999943847769358
ENSONIG00000011395	2.26114527610257	3.18081980129993	1.22077706715343	2.60556975297454	0.0091721595548616	0.999943847769358
ENSONIG00000006623	17.5800004566544	1.4958210181448	0.575927379793894	2.59723894127087	0.00939765257601852	0.999943847769358
ENSONIG00000019976	138.492934578391	0.423040216678305	0.162929456716848	2.59646245192788	0.0094189199665688	0.999943847769358
ENSONIG00000015754	32.9600396266412	-0.899552694782462	0.346464253590639	-2.59637952677599	0.00942119375212514	0.999943847769358
ENSONIG00000009789	66.3405596538061	0.637293748654783	0.245868931453911	2.59200601265982	0.00954181039329085	0.999943847769358
ENSONIG00000016931	254.204931063271	0.347895024856034	0.134284457885529	2.59073187123858	0.00957720786415079	0.999943847769358
ENSONIG00000003231	221.58108589422	0.710537158049269	0.274324219408674	2.59013644358812	0.00959378980259382	0.999943847769358
ENSONIG00000010259	104.645965035514	0.590464921175783	0.228148708679421	2.58807040633075	0.00965152511995614	0.999943847769358
ENSONIG00000000051	204.626077477754	-0.597338633135261	0.230846139430345	-2.58760503688432	0.00966457251187265	0.999943847769358
ENSONIG00000002330	29.3055403580845	-1.54549226884937	0.59743202132498	-2.58689225499127	0.00968458700091126	0.999943847769358
ENSONIG00000011636	1.52823466337756	3.59510104539825	1.39150442239885	2.58360734434502	0.00977730361394492	0.999943847769358
ENSONIG00000006569	708.251322531134	-0.481598397144676	0.186491665207294	-2.58241244513183	0.00981122535191752	0.999943847769358
ENSONIG00000010508	18.4075101131009	-0.952611340218563	0.368967490656806	-2.58183001034265	0.00982779795540035	0.999943847769358
ENSONIG00000003531	38.492838169744	0.682022954849611	0.264258579746222	2.58089238012475	0.00985452969723283	0.999943847769358
ENSONIG00000002603	136.986751509517	1.1132602666286	0.432093821831346	2.57643180805101	0.00998258939418614	0.999943847769358
ENSONIG00000017572	696.368886793712	-0.346846768445026	0.134718478248383	-2.57460426331076	0.0100354834797346	0.999943847769358
ENSONIG00000007806	37.2077231934538	1.90136687793539	0.738850264366955	2.57341300346489	0.0100700960001286	0.999943847769358
ENSONIG00000017359	94.9845794853273	0.482274366886423	0.187855128038042	2.56726751046561	0.0102503500417651	0.999943847769358
ENSONIG00000013566	2.34883773670422	-3.42966226355089	1.33680092955064	-2.56557441555922	0.0103005123781356	0.999943847769358
ENSONIG00000011290	26.9789760150802	0.884640754233454	0.345418638148255	2.56106838639599	0.0104350813205684	0.999943847769358
ENSONIG00000017059	66.6310604203736	0.55369635629529	0.216197839141829	2.56106332280249	0.0104352334164589	0.999943847769358
ENSONIG00000018959	271.984581535434	-0.487060496636028	0.190287433362468	-2.55960411063117	0.0104791462551369	0.999943847769358
ENSONIG00000017773	70.3870760905424	-0.731128303222143	0.285956296427877	-2.55678336989004	0.0105644985795429	0.999943847769358
ENSONIG00000005800	1846.41288774959	0.616166334673658	0.241402276348065	2.55244624862294	0.0106969413553187	0.999943847769358
ENSONIG00000015339	2.29541243547015	2.85177412711233	1.11857604673076	2.54946825962094	0.0107887331348846	0.999943847769358
ENSONIG00000013393	100.719938524541	0.593219688326556	0.232730406452311	2.54895652600561	0.010804576819954	0.999943847769358
ENSONIG00000013321	49.7882173080722	0.602133787468832	0.236433369873123	2.54673774599565	0.0108735115446773	0.999943847769358
ENSONIG00000004570	10.0734182036387	-1.28887751954224	0.507466377243264	-2.53982840507361	0.0110906867998612	0.999943847769358
ENSONIG00000011298	64.2227961353563	0.713540806565509	0.281202333507359	2.5374640304926	0.0111658841824408	0.999943847769358
ENSONIG00000006686	5.91114423046052	1.95724581211267	0.774071243799262	2.52850861957642	0.0114548273695611	0.999943847769358
ENSONIG00000006944	2.729008775438	-2.8673180475314	1.13403790109559	-2.5284146541851	0.0114578939898182	0.999943847769358
ENSONIG00000019470	8.04451536555842	1.69576991034023	0.671560459694852	2.52511875268947	0.0115659198994419	0.999943847769358
ENSONIG00000010731	27.3870169444091	1.1867217406297	0.470417430607288	2.52269933768758	0.0116457924765026	0.999943847769358
ENSONIG00000013979	276.666292891397	0.367226548063158	0.145822964027832	2.51830396200882	0.011792150664262	0.999943847769358
ENSONIG00000004175	5.57925053921472	-2.11280732416843	0.839112452825874	-2.51790724479555	0.0118054405660816	0.999943847769358
ENSONIG00000016563	480.649835402015	-0.360432216046246	0.143391740773899	-2.51361908364429	0.0119499426407638	0.999943847769358
ENSONIG00000013715	2.58154701712815	-3.30273344226671	1.31687288797902	-2.50801233164983	0.0121412429895562	0.999943847769358
ENSONIG00000013331	29.6896916427233	0.820174171383046	0.327136691120901	2.50712987458791	0.0121715980285422	0.999943847769358
ENSONIG00000009981	33.5634328932612	1.61300070416851	0.644462132240012	2.5028634321183	0.0123193070319586	0.999943847769358
ENSONIG00000013499	405.54667727812	0.412980128797804	0.165276500151438	2.49872261585526	0.0124641829645579	0.999943847769358
ENSONIG00000020521	4.37191918565036	-2.4337633922755	0.977312042869554	-2.49026235789499	0.0127648828721869	0.999943847769358
ENSONIG00000021448	2.50384214263315	2.48959559746258	0.999845098404843	2.48998129953779	0.0127749816825207	0.999943847769358
ENSONIG00000009349	25.0171446982195	0.762316590692115	0.306260286626307	2.48911342404077	0.0128062102732564	0.999943847769358
ENSONIG00000004141	92.6074036383624	-1.00068451495664	0.404224573487362	-2.47556576366313	0.0133025260341437	0.999943847769358
ENSONIG00000019052	27.7085512273248	-0.738588643854701	0.298550749801447	-2.47391321021939	0.0133642158204167	0.999943847769358
ENSONIG00000020249	0.670702980167885	-5.26876860091209	2.13145401824113	-2.47191286127761	0.0134392269857993	0.999943847769358
ENSONIG00000009103	25.8273580182035	1.29875564743395	0.525457374042146	2.47166699259183	0.0134484724542527	0.999943847769358
ENSONIG00000001821	409.096336611197	-0.622194556736536	0.251789164314585	-2.47109345801381	0.0134700610853078	0.999943847769358
ENSONIG00000004867	61.0379564772309	0.830470968718028	0.336707634734938	2.46644531648886	0.0136461562991888	0.999943847769358
ENSONIG00000007838	14.7083754514554	-1.57877901402791	0.642754611916117	-2.45627022312824	0.0140387548608035	0.999943847769358
ENSONIG00000017916	151.17036471203	0.383543456544884	0.156225590032707	2.45506166092627	0.014086042456482	0.999943847769358
ENSONIG00000013397	132.604359674061	-0.61127242237027	0.24900651594321	-2.45484508730559	0.0140945312014241	0.999943847769358
ENSONIG00000004512	28.3615033374316	0.937798398702931	0.382114244692102	2.45423564216661	0.0141184430348552	0.999943847769358
ENSONIG00000012459	103.041299031321	1.11731752977128	0.455567878493548	2.45258189288054	0.0141835090396313	0.999943847769358
ENSONIG00000004662	36.7815991805609	0.840075626622938	0.342531999731109	2.45254641108686	0.0141849079489831	0.999943847769358
ENSONIG00000000141	123.931596882148	1.04342557443905	0.425611345381037	2.4515924816452	0.0142225633448576	0.999943847769358
ENSONIG00000007335	86.1011727722552	-0.592605629960936	0.2419240319959	-2.44955255198036	0.0143033835738786	0.999943847769358
ENSONIG00000018286	25.2710162320369	-0.981449935307798	0.400696235593947	-2.44936150661113	0.0143109733319849	0.999943847769358
ENSONIG00000007916	4.87426839753044	-2.07241201151491	0.847076473823052	-2.44654653453145	0.0144232177137655	0.999943847769358
ENSONIG00000018314	614.69939749886	0.90474664733617	0.369981001573922	2.44538677252973	0.0144696875111819	0.999943847769358
ENSONIG00000017540	101.448513661077	0.443600984023048	0.181428324269853	2.44504812469769	0.0144832814661938	0.999943847769358
ENSONIG00000006542	9.74316593745474	-1.20324954052636	0.492223750438203	-2.444517436339	0.0145046069384252	0.999943847769358
ENSONIG00000006579	37.6175799761708	-1.14450219761868	0.46962747028935	-2.43704269878745	0.0148079307155766	0.999943847769358
ENSONIG00000019001	3.70749908519849	4.14970061403624	1.70427271880765	2.43488061989249	0.0148967035331435	0.999943847769358
ENSONIG00000016047	10.9390956970434	-2.73770588724843	1.12537964893714	-2.43269539291389	0.0149869029154843	0.999943847769358
ENSONIG00000002737	7608.68534379368	-0.343001706756677	0.141108505498947	-2.43076564055336	0.0150669567804183	0.999943847769358
ENSONIG00000013961	22.0518322785018	-1.15519805996237	0.475666997916149	-2.42858568078756	0.0151578430926912	0.999943847769358
ENSONIG00000015729	75.9015855785572	0.969858193851259	0.399524881847381	2.42752889223492	0.0152020759416835	0.999943847769358
ENSONIG00000020602	0.681661742976772	-4.3493065522641	1.79281348069049	-2.42596711766635	0.0152676535435152	0.999943847769358
ENSONIG00000020703	1.53742340856508	3.50659829148347	1.44658334075558	2.42405549178515	0.0153482600105228	0.999943847769358
ENSONIG00000008657	94.9435410744175	-1.7712799484672	0.730948631055308	-2.42326187260234	0.0153818340051859	0.999943847769358
ENSONIG00000011680	67.8991036776516	-3.57158701551887	1.47509051889358	-2.42126633570787	0.0154665408298518	0.999943847769358
ENSONIG00000011571	231.877098728748	-0.423073022123841	0.174791577752512	-2.42044283576908	0.0155016163619909	0.999943847769358
ENSONIG00000007088	10.294900964547	-2.61621498173139	1.08330001323181	-2.41504195493032	0.0157333973083537	0.999943847769358
ENSONIG00000009614	195.998917028129	1.99483822017345	0.82645279399748	2.4137352243975	0.0157899321084853	0.999943847769358
ENSONIG00000017350	20.5214640984116	1.43124033268707	0.593383867798471	2.41199737700512	0.0158653956659485	0.999943847769358
ENSONIG00000000551	43.2124936472636	0.573987972389166	0.238199343065776	2.40969586650231	0.0159658235521126	0.999943847769358
ENSONIG00000006906	45.8370480173367	0.660854471062873	0.274721741803952	2.40554120952856	0.0161485305437912	0.999943847769358
ENSONIG00000010730	5.68631184169962	1.59321596993224	0.662412435522545	2.40517219257128	0.0161648471086786	0.999943847769358
ENSONIG00000006784	48.849716759705	-0.571697129950143	0.237739926088767	-2.40471652934175	0.0161850148427483	0.999943847769358
ENSONIG00000014490	2.72223180430057	2.66190872914238	1.1079457692653	2.40256229409814	0.0162806613734588	0.999943847769358
ENSONIG00000006024	44.0894333185359	0.74600624970555	0.310840531199399	2.39996453109585	0.0163966605357068	0.999943847769358
ENSONIG00000005878	35.1080903315081	-1.81880228060604	0.75831552667091	-2.3984769091974	0.0164634144633425	0.999943847769358
ENSONIG00000014016	156.045460366946	0.420424797921835	0.175405346273953	2.3968756189746	0.0165355356890484	0.999943847769358
ENSONIG00000003692	65.1588953491438	0.509283016416196	0.212560128102934	2.39594801227054	0.0165774413890139	0.999943847769358
ENSONIG00000001575	9.18135347502747	-2.09666030455182	0.876882905704742	-2.391037949208	0.0168008162022885	0.999943847769358
ENSONIG00000005998	11.1167406008025	-2.11463621550461	0.885853480211994	-2.38711735376211	0.0169810697522711	0.999943847769358
ENSONIG00000003344	34.7305170201619	0.790594912115378	0.331205535467389	2.38702203753844	0.0169854730679353	0.999943847769358
ENSONIG00000001566	38.3132049700402	-1.14670396647845	0.480460786970492	-2.38667545318091	0.0170014926435344	0.999943847769358
ENSONIG00000015939	161.120466536619	-0.423758143931236	0.177625097480439	-2.38568845248855	0.0170471857490611	0.999943847769358
ENSONIG00000004992	147.390284814671	-0.579035734688692	0.242777726009036	-2.38504472468426	0.0170770450929803	0.999943847769358
ENSONIG00000007624	1.02344255589418	-6.11770770106451	2.56530401404308	-2.38478857382	0.0170889394196103	0.999943847769358
ENSONIG00000019574	194.062474895654	0.859868099150349	0.360593393341422	2.38459193936534	0.0170980750417259	0.999943847769358
ENSONIG00000006562	3.48913155966427	-2.28164276539047	0.957730493022308	-2.38234323957911	0.0172028545492568	0.999943847769358
ENSONIG00000004214	24.4458795053261	1.29725668647899	0.544622332631349	2.38193810417446	0.0172217918380943	0.999943847769358
ENSONIG00000001921	90.3609056942088	0.691387120943874	0.290333600258001	2.38135413995997	0.0172491203156596	0.999943847769358
ENSONIG00000002328	7.21794917381298	1.42750705990038	0.599827980662786	2.37986073661159	0.0173191820038746	0.999943847769358
ENSONIG00000007178	36.7865979163378	0.785481157324092	0.330675418005731	2.37538418205153	0.0175306930471382	0.999943847769358
ENSONIG00000001089	3.42814119674107	-5.71105482413278	2.40526996672298	-2.37439243957871	0.0175778567723117	0.999943847769358
ENSONIG00000014458	182.185877726136	-1.10115401470449	0.464317695253817	-2.37155298184909	0.0177135068799815	0.999943847769358
ENSONIG00000000902	65.8614255229453	0.647265277736018	0.273727068745627	2.36463744963973	0.0180477289190002	0.999943847769358
ENSONIG00000010370	0.829429148794731	4.23645340482619	1.7917270366851	2.36445246295111	0.0180567445161839	0.999943847769358
ENSONIG00000004692	75.9894551343011	0.564045964661972	0.238773929303487	2.36225942382955	0.0181639264274506	0.999943847769358
ENSONIG00000002954	209.833138546501	-1.12154462052586	0.475998827516071	-2.35619198135103	0.018463372741779	0.999943847769358
ENSONIG00000020015	204.907533411271	0.51448048515794	0.218605265591582	2.35346794490824	0.0185992114238737	0.999943847769358
ENSONIG00000006661	36.8337273640774	0.741198727280216	0.315346701966756	2.35042485828297	0.0187519934247452	0.999943847769358
ENSONIG00000017914	728.767850243607	0.425172969061665	0.180986011429072	2.3492034865263	0.0188136219911127	0.999943847769358
ENSONIG00000016692	1510.91842947949	-0.303328145150109	0.129358471527016	-2.34486494444054	0.019033972835821	0.999943847769358
ENSONIG00000011944	107.069275405787	0.652647487363552	0.278559043998496	2.34294129530067	0.0191323931942671	0.999943847769358
ENSONIG00000000240	11.2667949858191	-1.94553520878618	0.830644865669213	-2.34219856065534	0.0191705128732747	0.999943847769358
ENSONIG00000009257	483.656845368351	-0.441896014774651	0.18868066234369	-2.34203128866337	0.0191791069969348	0.999943847769358
ENSONIG00000007093	0.987920131798257	4.19005910390152	1.78975963002517	2.34112952019294	0.0192254962216592	0.999943847769358
ENSONIG00000009800	152.772789860101	-0.582418432122562	0.248863741080955	-2.34031052331204	0.0192677124176152	0.999943847769358
ENSONIG00000013940	45.5865084173446	1.11586091763828	0.47725339454645	2.33808901181043	0.0193826311140024	0.999943847769358
ENSONIG00000010651	81.647324406312	0.530636748917625	0.228067748091646	2.32666281557879	0.0199832184153455	0.999943847769358
ENSONIG00000020797	1.57953708570465	3.27962564607365	1.41015356073601	2.32572234499191	0.020033367648536	0.999943847769358
ENSONIG00000013189	196.634893849924	-0.709994722681074	0.305296082442001	-2.32559395129466	0.0200402225712777	0.999943847769358
ENSONIG00000009129	9.9487626833299	1.54387937688041	0.664118910295036	2.32470323152602	0.0200878343732755	0.999943847769358
ENSONIG00000014069	12.2290452381611	1.58167564408001	0.680439874262334	2.32448994232548	0.0200992499979622	0.999943847769358
ENSONIG00000013741	2.65479706783412	-3.0449408536731	1.31136575733461	-2.32196154020524	0.0202350066154725	0.999943847769358
ENSONIG00000020765	6.68018003368267	-1.62950344253265	0.70198333481979	-2.32128508143426	0.0202714628626298	0.999943847769358
ENSONIG00000016412	332.411382783813	-0.6010680065791	0.25910400976055	-2.31979430628872	0.0203520072407548	0.999943847769358
ENSONIG00000014299	97.1611614710452	0.815149928765266	0.352003887534732	2.31574126772914	0.0205723997353256	0.999943847769358
ENSONIG00000012561	19.7967101368585	-1.76001113522678	0.760346352663721	-2.3147492311378	0.0206266598020356	0.999943847769358
ENSONIG00000021798	0.90779435584739	4.04447317047838	1.75030018897127	2.31073115112643	0.0208477094737978	0.999943847769358
ENSONIG00000012544	37.6847425746026	0.999586689597353	0.43346997676641	2.3060113575894	0.0211099977203176	0.999943847769358
ENSONIG00000004310	4.14310057344891	-2.54513771453012	1.10560334809819	-2.30203510047989	0.0213331928024464	0.999943847769358
ENSONIG00000019272	601.742771930912	0.331749002441077	0.144304641038066	2.29894894616429	0.0215078385482897	0.999943847769358
ENSONIG00000018441	72.7276798736734	0.546655965584363	0.237858878367235	2.29823653982077	0.021548330081458	0.999943847769358
ENSONIG00000020662	15.4262325644648	-2.14207248547392	0.932260771572761	-2.2977181393787	0.0215778364689901	0.999943847769358
ENSONIG00000002785	282.80453180814	0.705677562978908	0.307293271975165	2.29643024216925	0.0216512934631212	0.999943847769358
ENSONIG00000000802	35.9448660737914	0.685022301972223	0.298379083266369	2.29581207393378	0.0216866287882435	0.999943847769358
ENSONIG00000009052	350.920816611516	-0.579926230714305	0.252939447705378	-2.29274727993318	0.0218625588138028	0.999943847769358
ENSONIG00000007038	24.1244357703629	1.24413223792755	0.542645955379288	2.29271447726528	0.0218644485005196	0.999943847769358
ENSONIG00000018081	39.9986799262008	0.813837446156366	0.35504366044903	2.29221793490719	0.0218930705342472	0.999943847769358
ENSONIG00000000929	752.910762167715	0.518073460294478	0.226094922223814	2.29139803405948	0.0219404031809768	0.999943847769358
ENSONIG00000003157	482.933449898196	-0.423686944462636	0.185020695642448	-2.28994352762249	0.0220245905259008	0.999943847769358
ENSONIG00000015208	20.763137290069	0.980380512825296	0.428414879831837	2.28839043408137	0.0221147942212186	0.999943847769358
ENSONIG00000016520	704.365899746989	-0.22935264690848	0.10032916496716	-2.28600175216799	0.0222541560535513	0.999943847769358
ENSONIG00000004491	2.23119731412042	2.88507089760047	1.26275996121391	2.28473422203457	0.022328416690122	0.999943847769358
ENSONIG00000014259	1.53164424968301	-4.46575220681358	1.95696288264796	-2.28198104645244	0.0224904592825399	0.999943847769358
ENSONIG00000013116	3.26281761177145	2.06226279892465	0.90386079249396	2.28161550545233	0.0225120504740923	0.999943847769358
ENSONIG00000013980	82.8675187342148	-0.581279698125481	0.254808646614477	-2.28124008289621	0.0225342440858749	0.999943847769358
ENSONIG00000000810	19.3525113022815	0.817524447590948	0.358373303485219	2.2812091180912	0.0225360754608656	0.999943847769358
ENSONIG00000018930	830.832725804432	-0.246393978108203	0.10812584696154	-2.27877038684233	0.0226807181162637	0.999943847769358
ENSONIG00000019622	3.18949300802719	2.02302674082421	0.88865584204162	2.27650193147491	0.0228159851337772	0.999943847769358
ENSONIG00000016951	167.530480883119	0.937758077053084	0.412149079594469	2.2752885387389	0.022888626531231	0.999943847769358
ENSONIG00000008282	88.8274152008235	0.41125583480104	0.180940013637151	2.27288495526343	0.0230331136561372	0.999943847769358
ENSONIG00000015655	98.39338377384	0.414843377722021	0.182781052306699	2.26961915628941	0.0232307003146674	0.999943847769358
ENSONIG00000001941	27.3736649695972	0.90492369848162	0.399205327576571	2.26681268001878	0.023401671196635	0.999943847769358
ENSONIG00000002325	1.98610875900675	-3.07306115056376	1.35725771107998	-2.26416923291488	0.023563708127773	0.999943847769358
ENSONIG00000009696	530.944545830545	0.36269968666651	0.160285460438659	2.26283585344484	0.0236458098525672	0.999943847769358
ENSONIG00000010834	35.4741700213669	0.664514423097678	0.293922102290717	2.26085217109807	0.0237684127089742	0.999943847769358
ENSONIG00000012209	320.456498106616	-0.628428341547171	0.27796623009489	-2.26080823318949	0.023771134552765	0.999943847769358
ENSONIG00000017996	139.355632865741	0.421895294531743	0.186888950739561	2.25746515704759	0.0239790243082323	0.999943847769358
ENSONIG00000005394	8.28852114350011	1.56659414555765	0.694416727040055	2.25598561289737	0.0240715321671129	0.999943847769358
ENSONIG00000020089	10.0382018346751	1.4054197981771	0.623566627293479	2.25384062690649	0.0242061959455128	0.999943847769358
ENSONIG00000003975	2.73422135196969	2.48720755189536	1.10369886466045	2.25352007828743	0.0242263762087916	0.999943847769358
ENSONIG00000012697	254.108718062184	1.15269913048704	0.511514229591118	2.25350354653567	0.0242274173670301	0.999943847769358
ENSONIG00000003261	170.511815548808	0.386931297565136	0.171725146803605	2.25320114594313	0.0242464691914772	0.999943847769358
ENSONIG00000011976	4.98069819964308	-1.95872295225684	0.869426251442181	-2.25289143157084	0.0242659952589641	0.999943847769358
ENSONIG00000000832	1.72352620298243	-2.9344776089743	1.30327141719706	-2.25162431267422	0.0243460233071471	0.999943847769358
ENSONIG00000010599	32.3663783695531	0.854288791907585	0.379414560331132	2.25159727966689	0.0243477331332517	0.999943847769358
ENSONIG00000019837	52.5247796246908	0.56074339308492	0.249242685325678	2.24978876452167	0.0244623575781027	0.999943847769358
ENSONIG00000018658	65.5076513358405	0.814987385247897	0.362435574652221	2.24864070264054	0.0245353646192259	0.999943847769358
ENSONIG00000013817	37.9175979864952	-1.82644822569714	0.812905319413946	-2.24681544341953	0.0246518243738633	0.999943847769358
ENSONIG00000020052	43.4463219402131	0.521400433532153	0.232140967297493	2.24605092156771	0.024700746429598	0.999943847769358
ENSONIG00000014947	265.308303334098	-0.500527792792981	0.222955646456845	-2.24496576223676	0.0247703305991784	0.999943847769358
ENSONIG00000020596	21.6640683399373	0.803682232630627	0.358160062017728	2.24391917988569	0.0248376018562864	0.999943847769358
ENSONIG00000003890	4.93235869142079	1.79604988650621	0.800477782101948	2.24372234515993	0.0248502714796563	0.999943847769358
ENSONIG00000009128	12.0491723606291	1.20091784080918	0.536217229270311	2.23961069367987	0.0251162078676305	0.999943847769358
ENSONIG00000000653	1.18254331099738	3.28079137939659	1.46582747458442	2.23818384924647	0.0252090684344558	0.999943847769358
ENSONIG00000016693	50.4897397535188	0.693930809286152	0.310214862296387	2.23693605183608	0.0252905198606935	0.999943847769358
ENSONIG00000009958	30.8755500154336	1.44341734102557	0.645340197125785	2.23667663575624	0.025307482116132	0.999943847769358
ENSONIG00000001983	7.86372952835068	-2.29361722287858	1.02874350787903	-2.22953263404535	0.025778486467297	0.999943847769358
ENSONIG00000001184	708.819602111852	-0.234895134564936	0.105435027656083	-2.22786620145952	0.0258894386146485	0.999943847769358
ENSONIG00000000534	136.440619879285	0.391238058775832	0.175659338338338	2.22725453981996	0.0259302669102134	0.999943847769358
ENSONIG00000019881	34.8176152682466	0.880019708554016	0.395132481204869	2.22715102000876	0.0259371823429639	0.999943847769358
ENSONIG00000010299	1.23096377091825	3.53637099027845	1.58845609226181	2.22629445504093	0.0259944646535931	0.999943847769358
ENSONIG00000000332	182.548851723897	0.887032379886269	0.398563857055296	2.22557154690322	0.0260428938095445	0.999943847769358
ENSONIG00000013993	86.4539747568588	1.06781860141826	0.480118084636631	2.22407494236844	0.0261434024761574	0.999943847769358
ENSONIG00000013923	58.1553649980359	-0.679618881153239	0.305586717841951	-2.22398043328812	0.0261497607376428	0.999943847769358
ENSONIG00000002118	171.608074962065	-0.714494209013612	0.321293439949426	-2.223805780554	0.0261615143191454	0.999943847769358
ENSONIG00000015455	250.239800898716	1.04918669092098	0.473148501326163	2.21745749586075	0.0265918444845758	0.999943847769358
ENSONIG00000000353	27.9253054611909	-0.840832224880112	0.379553307231565	-2.21532050665843	0.0267380732807141	0.999943847769358
ENSONIG00000020263	50.0227863082204	0.771639868616141	0.34839696641032	2.21482947043618	0.0267717716006177	0.999943847769358
ENSONIG00000017058	44.5100129007916	0.577552892367029	0.260869721416848	2.2139514284379	0.0268321203767593	0.999943847769358
ENSONIG00000006536	14.5281062250787	-0.903983285218469	0.408464369112054	-2.21312641585754	0.0268889313849527	0.999943847769358
ENSONIG00000014020	139.764555812628	0.516854195918211	0.233562742601413	2.21291371287008	0.0269035951064716	0.999943847769358
ENSONIG00000014718	14.1418978677809	1.04502708421567	0.473613802112019	2.20649626247273	0.0273492716398119	0.999943847769358
ENSONIG00000001333	11.1076923146142	1.49731650766895	0.678602947801586	2.20646920635946	0.0273511640260595	0.999943847769358
ENSONIG00000008315	10.8940791056743	1.25568673909502	0.569478995580269	2.20497463267376	0.0274558746621515	0.999943847769358
ENSONIG00000021004	2.71343308237304	3.24554770178053	1.47267192865203	2.20384977715386	0.0275349105594836	0.999943847769358
ENSONIG00000000678	4.42455837597191	2.32104146659392	1.05324687461291	2.2037012618214	0.027545360367249	0.999943847769358
ENSONIG00000021420	4.14864204493372	-1.78194992182929	0.809063154339079	-2.20248556898498	0.0276310273953378	0.999943847769358
ENSONIG00000006235	235.242903468803	-0.656771486197032	0.298453884652021	-2.20057945287858	0.0277658095128103	0.999943847769358
ENSONIG00000017891	449.838808928512	-0.567877565684494	0.258384902910717	-2.19779700472949	0.0279635749960053	0.999943847769358
ENSONIG00000016585	29.0655086622988	1.15586761481918	0.526334850593932	2.19606893504176	0.0280870096826982	0.999943847769358
ENSONIG00000004998	57.0676666999424	0.582172217816989	0.265341061234675	2.19405249646643	0.0282316357657444	0.999943847769358
ENSONIG00000012602	183.307833198055	0.784103038953712	0.357450132723327	2.19360119684337	0.0282640923080513	0.999943847769358
ENSONIG00000001399	785.044235548849	-0.53303536631035	0.243177458422136	-2.1919604299221	0.0283823639788554	0.999943847769358
ENSONIG00000012428	75.4653591247467	0.814909463269634	0.371872773946243	2.19136629611781	0.0284252960492649	0.999943847769358
ENSONIG00000015096	234.131048595484	-0.26555196686049	0.121197736810836	-2.19106374300503	0.0284471800076016	0.999943847769358
ENSONIG00000009590	79.0921325282498	0.590958271478883	0.269793330155262	2.19041097546331	0.0284944447544109	0.999943847769358
ENSONIG00000000990	1.90251046372255	-2.86395024429784	1.30760644744977	-2.19022340390216	0.0285080386982724	0.999943847769358
ENSONIG00000014331	94.6519845190752	0.443928753603307	0.202759262446617	2.18943760322755	0.0285650490632749	0.999943847769358
ENSONIG00000021658	3.06886731637672	-2.42136371737273	1.10601933237425	-2.18925984971247	0.0285779588098332	0.999943847769358
ENSONIG00000008319	265.999226677299	-0.351331721404063	0.160480250305044	-2.18925207766217	0.0285785233870104	0.999943847769358
ENSONIG00000000369	297.064041616275	-0.361176881119919	0.16499508326726	-2.189016023798	0.0285956753860194	0.999943847769358
ENSONIG00000013651	35.46515315293	1.16494058155459	0.532457451259106	2.18785666122212	0.0286800450306793	0.999943847769358
ENSONIG00000006250	387.983859421235	-0.750358937362845	0.343031043173908	-2.18743741213658	0.02871060754134	0.999943847769358
ENSONIG00000006537	35.6955347086932	1.06913033932653	0.489142514798079	2.18572360198106	0.0288358330630131	0.999943847769358
ENSONIG00000008333	26.1012338843961	0.973323121830406	0.4457537840811	2.18354427172585	0.0289957524026923	0.999943847769358
ENSONIG00000016994	277.652677960001	-0.485537259313704	0.222614090054624	-2.18107155389206	0.0291781244570242	0.999943847769358
ENSONIG00000007499	5.44418896251817	1.56244139889638	0.718174881408067	2.17557232833461	0.0295872543450998	0.999943847769358
ENSONIG00000020594	9.88184609683131	1.17976061365553	0.54251187449557	2.17462634297632	0.0296581286048772	0.999943847769358
ENSONIG00000002616	11.1880787519838	1.11292110583187	0.512406922131611	2.17194783630581	0.0298595977168228	0.999943847769358
ENSONIG00000000381	55.7979753781702	0.595784711588446	0.274444314891916	2.17087649209671	0.0299405097731749	0.999943847769358
ENSONIG00000004868	14.3838058228632	0.970607054183191	0.447211826073931	2.17035193971533	0.0299801946804004	0.999943847769358
ENSONIG00000004621	71.2634860669419	-0.603694814526403	0.278377349681624	-2.16862045427489	0.0301115109763677	0.999943847769358
ENSONIG00000020257	217.65747952339	-0.467920207857511	0.21582767450258	-2.16802691747447	0.0301566385801362	0.999943847769358
ENSONIG00000007365	353.343175788236	-0.359182938415348	0.165789399753723	-2.16650122956538	0.0302729060020302	0.999943847769358
ENSONIG00000019623	71.8661101904574	0.616450313308046	0.284662807631256	2.16554567994909	0.0303459211315892	0.999943847769358
ENSONIG00000001945	60.2434933157505	0.466096551983	0.215296698551285	2.16490338736882	0.0303950847556926	0.999943847769358
ENSONIG00000000431	0.820754550875514	3.99858451064745	1.84778303395929	2.16399027221264	0.030465095991308	0.999943847769358
ENSONIG00000015387	138.02884095795	0.959606543192509	0.444190974317954	2.16034678477194	0.0307458337238431	0.999943847769358
ENSONIG00000021092	8.21164678941683	1.43927602314695	0.666271070971845	2.16019588100617	0.0307575088995804	0.999943847769358
ENSONIG00000008284	17.2660975975527	-1.13298912081969	0.525154305127151	-2.15744041276662	0.0309713652600235	0.999943847769358
ENSONIG00000008542	358.244119281572	0.311840238460739	0.144543483328894	2.15741471894086	0.0309733653906999	0.999943847769358
ENSONIG00000015752	44.7518871890596	0.693634916734644	0.32166190121195	2.15640992645129	0.0310516702560401	0.999943847769358
ENSONIG00000000563	41.5709197636966	-0.544460658632205	0.252582643763748	-2.1555743123089	0.0311169201680995	0.999943847769358
ENSONIG00000005029	4.30187840489444	-1.63772732341596	0.76006485744007	-2.15472049179052	0.0311837132560675	0.999943847769358
ENSONIG00000015968	1.01804203540083	-4.4512821052822	2.0661941767383	-2.15433871385168	0.0312136189499286	0.999943847769358
ENSONIG00000021280	1.78484309723557	3.30685305396839	1.53509554577079	2.15416757808907	0.0312270324614065	0.999943847769358
ENSONIG00000003913	130.826219735336	-0.501628921605931	0.232866154442369	-2.15415126688184	0.0312283111815253	0.999943847769358
ENSONIG00000017570	58.8116877970338	0.508258556716271	0.235985906617491	2.15376657022195	0.0312584825763938	0.999943847769358
ENSONIG00000013793	52.6456321002138	0.507736855682146	0.2361676899697	2.14989974177792	0.0315631460706582	0.999943847769358
ENSONIG00000008033	19.5591817047212	1.01791967808104	0.473549492076532	2.14955288752908	0.0315905984189176	0.999943847769358
ENSONIG00000011918	8.6340631946198	-1.37955152609592	0.642428793732437	-2.14739989794181	0.0317614587766846	0.999943847769358
ENSONIG00000012265	44.2622441710953	-3.22944317038745	1.50478426213361	-2.1461170558818	0.0318636408414302	0.999943847769358
ENSONIG00000010871	1.11349072763557	-3.81811056604563	1.78180269312075	-2.14283578130549	0.032126287052916	0.999943847769358
ENSONIG00000010837	15.0080780264661	-0.835053465365594	0.389734122006356	-2.1426234404797	0.032143347388522	0.999943847769358
ENSONIG00000006894	512.77399634158	1.07243940760831	0.50106816195697	2.14030642741257	0.0323300108980936	0.999943847769358
ENSONIG00000015878	89.0095535552994	0.442087708301685	0.206565552969361	2.14018117709712	0.0323401277358634	0.999943847769358
ENSONIG00000005946	184.879827272492	-0.333724398963725	0.155950969904662	-2.13993153853255	0.0323602998705159	0.999943847769358
ENSONIG00000018803	183.052957127128	0.571963009096886	0.267285162690344	2.13989808988955	0.0323630035190209	0.999943847769358
ENSONIG00000014651	63.748866632307	0.968752454306694	0.452779554697048	2.13956757600259	0.0323897293096916	0.999943847769358
ENSONIG00000004061	140.342137761092	0.535089664166451	0.250276162938034	2.137996914628	0.0325169936490599	0.999943847769358
ENSONIG00000001364	502.636659738959	-0.310579470730265	0.145334515488019	-2.13699732432705	0.0325982092471994	0.999943847769358
ENSONIG00000004796	1.99803786894695	2.56894897719585	1.20398083893357	2.13371250947091	0.0328663214355431	0.999943847769358
ENSONIG00000003540	38.5407844818024	-0.802961301178291	0.376783359660554	-2.1310954440814	0.0330812799789554	0.999943847769358
ENSONIG00000001289	192.140009959129	-0.421180226069652	0.197810444398504	-2.12921126258203	0.0332367855105626	0.999943847769358
ENSONIG00000013917	66.1487908741346	-0.535463244047213	0.251532369036584	-2.12880451966535	0.0332704368447074	0.999943847769358
ENSONIG00000008242	4.40284595419286	-1.76388638455088	0.829019002225505	-2.12767907589056	0.0333637009175237	0.999943847769358
ENSONIG00000002474	2.54259112572281	2.13920181594623	1.00558555248908	2.12731956087791	0.0333935405639883	0.999943847769358
ENSONIG00000001117	23.1215707076698	-0.798529736161022	0.375446628335048	-2.12687949736604	0.0334300967907331	0.999943847769358
ENSONIG00000015554	287.746337979129	1.61515159433764	0.759524703607834	2.12652937641854	0.0334592059082981	0.999943847769358
ENSONIG00000013701	52.8435498170342	-0.498803250632413	0.23507057196131	-2.12192979525532	0.0338436339423045	0.999943847769358
ENSONIG00000016572	12.334915473494	-1.32821444509816	0.62606133591758	-2.12154044483753	0.0338763481171244	0.999943847769358
ENSONIG00000020464	2.36733540303055	-4.10524798987644	1.93529436718718	-2.12125248720852	0.0339005604112109	0.999943847769358
ENSONIG00000001179	225.197596460008	0.338256380365914	0.159606824210604	2.11931026156864	0.0340642550076694	0.999943847769358
ENSONIG00000012192	230.217480813369	0.726761867249086	0.343189859348785	2.11766707975621	0.0342032727665395	0.999943847769358
ENSONIG00000000811	6.873479508225	-1.230511023353	0.581437639722063	-2.116325018004	0.0343171743878304	0.999943847769358
ENSONIG00000013757	76.6358173886025	0.538852077996031	0.254621607827284	2.11628574100258	0.0343205127274382	0.999943847769358
ENSONIG00000011634	69.8113392112061	-1.08040565262578	0.510891355435496	-2.11474639594326	0.0344515677417077	0.999943847769358
ENSONIG00000000934	28.3720319373891	-0.682258417568462	0.322751167990344	-2.11388365165846	0.0345252058805712	0.999943847769358
ENSONIG00000011919	9.09985239046324	1.53034465914276	0.724058161512554	2.1135659267287	0.0345523586332056	0.999943847769358
ENSONIG00000008247	2.49033003202349	3.32815820231484	1.57508826956887	2.11299789771516	0.0346009478180116	0.999943847769358
ENSONIG00000002433	0.687023016008301	-3.92687326204872	1.85847812562056	-2.11295102584944	0.0346049598415099	0.999943847769358
ENSONIG00000014640	53.9480346922047	-0.623990798559992	0.295661012384762	-2.11049401991479	0.034815825722997	0.999943847769358
ENSONIG00000018236	9.29395676441415	-1.98514099707686	0.941420554339083	-2.10866545023602	0.0349734690634767	0.999943847769358
ENSONIG00000004767	129.6094274335	0.540538440418862	0.25764346688427	2.09800949721603	0.035904306422261	0.999943847769358
ENSONIG00000014411	39.8332563509405	0.618759541875301	0.295344061713035	2.0950464969108	0.036166859357244	0.999943847769358
ENSONIG00000004260	49.9187746603357	-0.665076365203592	0.317613664052698	-2.09397907104288	0.0362618446631682	0.999943847769358
ENSONIG00000006263	318.593683526584	0.959826186759492	0.458648858308652	2.09272555544784	0.0363736606196306	0.999943847769358
ENSONIG00000007099	493.525514960926	-0.518830774056547	0.248243054345434	-2.09001124089694	0.0366167899505252	0.999943847769358
ENSONIG00000020857	75.4603806423643	-0.536464918706449	0.25683560274847	-2.08874826139985	0.0367303899938317	0.999943847769358
ENSONIG00000003685	77.0431911781843	0.626973561940035	0.300182371069129	2.08864218010873	0.0367399452413685	0.999943847769358
ENSONIG00000004375	449.086105629588	-0.40952526772289	0.196135815962501	-2.0879677977896	0.0368007396022964	0.999943847769358
ENSONIG00000003414	290.477757598126	0.992936997675249	0.476290238958833	2.08473094020529	0.03709373049425	0.999943847769358
ENSONIG00000020782	58.042995670107	0.52467332182369	0.251722764977654	2.08433004408746	0.0371301562944176	0.999943847769358
ENSONIG00000002719	33.1378291914272	-2.30631307082486	1.10673443722291	-2.08389022086636	0.0371701540774384	0.999943847769358
ENSONIG00000003634	152.122485496561	-0.518411606905686	0.248987814295139	-2.08207621876299	0.0373355083615286	0.999943847769358
ENSONIG00000008378	1.16419685447106	2.94739191737719	1.41569986742493	2.0819327494452	0.037348612898623	0.999943847769358
ENSONIG00000013797	77.3335792127819	0.57597827317788	0.276825414674537	2.08065532514439	0.0374654659884891	0.999943847769358
ENSONIG00000007029	21.1267133345497	-1.03330892030664	0.49671339720646	-2.08029202779313	0.0374987555857906	0.999943847769358
ENSONIG00000002559	6.02595400631447	-1.65315846477628	0.795045328730058	-2.07932605228547	0.0375873921476575	0.999943847769358
ENSONIG00000018804	136.687528446313	0.359810209335805	0.173060179488732	2.07910456581511	0.0376077405420509	0.999943847769358
ENSONIG00000014859	42.7238325018865	-0.70574002621156	0.339584419911195	-2.07824618807929	0.0376866899579321	0.999943847769358
ENSONIG00000014386	94.3845624275809	-1.29714737113279	0.624276236387508	-2.07784198008077	0.0377239158542091	0.999943847769358
ENSONIG00000002634	616.598546244052	0.749894111030306	0.361023160345753	2.07713574473208	0.0377890323081882	0.999943847769358
ENSONIG00000003588	5.35521418044605	-5.09243505845958	2.45566422531537	-2.07375055838735	0.0381024830808982	0.999943847769358
ENSONIG00000007870	45.8185984645885	0.539654669338282	0.260241275665421	2.07367055037069	0.0381099180747611	0.999943847769358
ENSONIG00000019424	10.908654009934	1.60202184019093	0.772763830917291	2.07310665444743	0.0381623548542626	0.999943847769358
ENSONIG00000001354	208.592538334118	-0.330504970370454	0.159517998144631	-2.07189768060401	0.0382749843289888	0.999943847769358
ENSONIG00000007319	61.8198571187663	0.511459840024706	0.247073828296286	2.07006886788258	0.0384458957632057	0.999943847769358
ENSONIG00000000258	30.5930763487572	1.09582508385424	0.529861818703141	2.06813370047368	0.0386274525019821	0.999943847769358
ENSONIG00000000179	31.6746063331166	0.665195553057452	0.321719005821089	2.06762902104507	0.0386749209602457	0.999943847769358
ENSONIG00000006281	27.9677610583738	0.674050024950182	0.326412846974661	2.06502296462157	0.0389208274712464	0.999943847769358
ENSONIG00000008004	69.3185854967003	0.416610283876998	0.201763658828799	2.06484302621862	0.0389378553018618	0.999943847769358
ENSONIG00000011350	141.058195691203	0.351282506469078	0.170140006502183	2.06466729190217	0.0389544914014304	0.999943847769358
ENSONIG00000008196	1233.25918753536	0.166906329844005	0.0808663198882978	2.06397830486853	0.0390197734346062	0.999943847769358
ENSONIG00000009061	75.2776977381541	0.529809496373493	0.256799873940284	2.06312210455639	0.0391010285177862	0.999943847769358
ENSONIG00000020230	2.17393594184875	2.36002227734734	1.14425691033618	2.06249335794176	0.0391607892725127	0.999943847769358
ENSONIG00000003221	448.54442054746	-0.460792734350365	0.223427746757615	-2.06237918538495	0.0391716493985709	0.999943847769358
ENSONIG00000003146	2.07649214641055	-2.32813037224185	1.13030894958989	-2.05972922101215	0.0394244342805264	0.999943847769358
ENSONIG00000000136	291.814660076301	-0.934885478696199	0.454012479976881	-2.0591625118847	0.0394786730643724	0.999943847769358
ENSONIG00000017170	84.1717500639169	0.474818623907444	0.230600732992449	2.05905080068844	0.0394893722269458	0.999943847769358
ENSONIG00000009376	35.4835873544887	0.628756457812219	0.305557477113772	2.05773546683038	0.0396155338151007	0.999943847769358
ENSONIG00000001108	65.8733966539047	0.589517961012192	0.287030231553825	2.05385320501211	0.0399899016026148	0.999943847769358
ENSONIG00000005754	83.7881635786155	-0.41278303818987	0.201351581564009	-2.05006106723154	0.0403584719974138	0.999943847769358
ENSONIG00000005875	210.160898690463	-1.04939170238498	0.512139060082276	-2.04903664683648	0.0404585315757581	0.999943847769358
ENSONIG00000009587	1.85264188086443	3.47884345548394	1.69809497845601	2.04867424945045	0.0404939788266958	0.999943847769358
ENSONIG00000013131	213.357549825988	0.352274836117851	0.172160572662479	2.04619925845905	0.0407367702820597	0.999943847769358
ENSONIG00000020952	15.0113962211098	0.802820673324631	0.39248337456774	2.04548963178074	0.0408066103576548	0.999943847769358
ENSONIG00000003413	195.324107918974	0.998655350964062	0.488835031998628	2.04292917977054	0.0410594492651664	0.999943847769358
ENSONIG00000011513	108.79970707866	0.600731492277982	0.294100640055114	2.0426051849646	0.0410915374299937	0.999943847769358
ENSONIG00000006719	1.02224255218734	-4.69792068511322	2.29999584445426	-2.04257790136483	0.0410942405436691	0.999943847769358
ENSONIG00000005986	47.8092087355579	-0.664961386740905	0.325684399147167	-2.04173546071646	0.0411777792437789	0.999943847769358
ENSONIG00000012784	0.992152461336094	-3.30988544251125	1.62205213545156	-2.04055428932918	0.0412951496215972	0.999943847769358
ENSONIG00000016030	101.872516640457	-0.419587029817161	0.205721388860668	-2.03958874738757	0.0413913037503054	0.999943847769358
ENSONIG00000007977	54.5068191170911	-0.967211159409394	0.47499050442129	-2.03627472635018	0.0417227762185823	0.999943847769358
ENSONIG00000000569	207.411444414479	0.329588695034297	0.16203122279145	2.03410607755833	0.0419409013407374	0.999943847769358
ENSONIG00000017877	0.915636458200149	-3.30768355534161	1.62689450994096	-2.03312724649961	0.042039668926439	0.999943847769358
ENSONIG00000008467	8.15347895227567	-1.76633428790465	0.869204752730101	-2.03212681748085	0.0421408191382969	0.999943847769358
ENSONIG00000016366	527.098817783523	0.205675377255541	0.101233761639196	2.0316875904363	0.0421852930024801	0.999943847769358
ENSONIG00000011530	33.272409325865	0.811904095722621	0.399629327033949	2.0316429270809	0.0421898176069415	0.999943847769358
ENSONIG00000005801	194.246211999266	0.467959727311886	0.230352024761199	2.0314982158156	0.0422044803477915	0.999943847769358
ENSONIG00000019317	980.17401022206	0.166651255905033	0.0820701924984723	2.0305941881169	0.0422961777836499	0.999943847769358
ENSONIG00000019489	11.5699234671124	1.30969977557664	0.645623097711195	2.0285825897798	0.0425008233496896	0.999943847769358
ENSONIG00000017209	200.401676472436	0.458726876618396	0.2262492234006	2.02752906606079	0.0426083350109173	0.999943847769358
ENSONIG00000005129	26.418144725586	1.09924519631937	0.542172037719543	2.02748411914225	0.0426129269360802	0.999943847769358
ENSONIG00000016242	111.129592539241	0.830708798767776	0.410155031212236	2.02535318489833	0.0428311109338297	0.999943847769358
ENSONIG00000016918	17.4376976029379	0.949815213097466	0.469195051482759	2.02435044891425	0.0429341062861481	0.999943847769358
ENSONIG00000010930	470.346627621983	-0.276481619491816	0.136586201231083	-2.02422804792742	0.0429466929471307	0.999943847769358
ENSONIG00000008525	472.500923857206	-0.249550651143876	0.123363837579218	-2.02288333470194	0.0430851771300898	0.999943847769358
ENSONIG00000017768	171.76591987212	0.738015665415933	0.364919822227686	2.02240497901881	0.0431345311167959	0.999943847769358
ENSONIG00000010974	92.9832528221558	0.539672477292386	0.266939179664891	2.02170576072751	0.0432067583911131	0.999943847769358
ENSONIG00000008549	13.3360855577903	-0.925455076040414	0.45818908852426	-2.01981037789688	0.0434030602635946	0.999943847769358
ENSONIG00000006624	87.8276472519373	0.365046159878135	0.181053476047266	2.01623392076071	0.0437755209714018	0.999943847769358
ENSONIG00000022251	1.11682512866641	5.35188439674348	2.65440208344492	2.01622973027422	0.0437759589567133	0.999943847769358
ENSONIG00000012894	1.21429666465522	3.10596607272051	1.54064735000196	2.01601364044572	0.0437985494580291	0.999943847769358
ENSONIG00000002116	479.928550667963	-0.289425616391922	0.143671346521144	-2.01449783411981	0.0439572920388641	0.999943847769358
ENSONIG00000020965	39.3667951970366	-0.772835224958439	0.383705007332365	-2.01413901353914	0.0439949404892784	0.999943847769358
ENSONIG00000003817	887.885700768511	-0.218721963329752	0.108771764106422	-2.01083401677438	0.0443429917681787	0.999943847769358
ENSONIG00000004483	1.3605716230407	2.96668614247229	1.47538697561602	2.01078509672597	0.0443481609706271	0.999943847769358
ENSONIG00000017286	9.14698614315617	1.04907567152136	0.522192444932097	2.0089828600599	0.0445389514806955	0.999943847769358
ENSONIG00000013851	20.9008513053203	-0.73269330587637	0.364838780709168	-2.00826596463285	0.0446150365981016	0.999943847769358
ENSONIG00000004057	764.907150133133	0.164239774829181	0.0817819273508853	2.00826490826647	0.0446151487926009	0.999943847769358
ENSONIG00000008244	7.98169865545951	-1.48249456289767	0.738311761109512	-2.00795198043416	0.0446483946940185	0.999943847769358
ENSONIG00000007997	183.013900693421	-0.442704019718559	0.220603281301439	-2.00678800925737	0.0447722401587278	0.999943847769358
ENSONIG00000011960	13.4180709537779	-1.22342728584231	0.609769536376338	-2.00637652893048	0.0448160905515933	0.999943847769358
ENSONIG00000005103	1.75926902900192	-3.27739712938161	1.63361282683866	-2.00622636865797	0.0448321017616514	0.999943847769358
ENSONIG00000008734	166.869937888408	0.568577412476891	0.28345292732098	2.00589712673187	0.0448672248819459	0.999943847769358
ENSONIG00000011896	199.032468423656	0.242354776215431	0.120837976613581	2.00561762955068	0.044897059504046	0.999943847769358
ENSONIG00000008512	135.487109141122	-0.417105954744062	0.208027129691741	-2.0050555682912	0.0449571067746968	0.999943847769358
ENSONIG00000005554	23.6748241204154	-0.819872477200404	0.409021958812709	-2.00447056578648	0.0450196768630279	0.999943847769358
ENSONIG00000007242	581.983225256149	0.272659130910051	0.136093541481466	2.00346855509807	0.0451270194774166	0.999943847769358
ENSONIG00000018613	31.6048644190465	0.591602567395894	0.295346375174102	2.00308050859657	0.0451686477440522	0.999943847769358
ENSONIG00000001599	331.535991122633	0.70242683671283	0.350729710612233	2.00275829352089	0.0452032384439307	0.999943847769358
ENSONIG00000016263	2.86079024220295	2.11695102989827	1.05710419616924	2.00259448176417	0.0452208326603867	0.999943847769358
ENSONIG00000018777	7.03889516467562	-1.60310666927231	0.800694919827011	-2.00214417448615	0.0452692277037894	0.999943847769358
ENSONIG00000008195	13.8367952997618	-1.13647867741738	0.568195436147608	-2.00015453331122	0.045483579669164	0.999943847769358
ENSONIG00000016391	1.26014977177081	3.69853706352498	1.85043923240044	1.99873467810511	0.0456370687932083	0.999943847769358
ENSONIG00000015262	27.384156831938	0.736079227229713	0.368467866671808	1.99767549305821	0.0457518527899498	0.999943847769358
ENSONIG00000015824	7.16807507877714	1.24898763364557	0.625666572191866	1.99625118099254	0.0459065890052546	0.999943847769358
ENSONIG00000016436	374.324115911538	0.388607891766233	0.194706459042093	1.9958654359906	0.0459485718390185	0.999943847769358
ENSONIG00000007263	107.408774475216	0.351411763298467	0.176201701982276	1.99437212776648	0.0461114021578406	0.999943847769358
ENSONIG00000017331	1.05534491681241	-3.93109532384532	1.97191684106022	-1.99354011385781	0.0462023355591798	0.999943847769358
ENSONIG00000021791	5.03387637103817	2.67179800775406	1.34050694448612	1.99312507760136	0.0462477525885714	0.999943847769358
ENSONIG00000002161	142.17367214058	0.400752235972966	0.201082976060713	1.99296948863522	0.046264788228425	0.999943847769358
ENSONIG00000014644	134.917080249582	0.505826581430892	0.253908852721634	1.99215811504391	0.0463537122290894	0.999943847769358
ENSONIG00000003853	13.3176977101708	0.866350965866422	0.434993049635545	1.99164323796044	0.0464102157372133	0.999943847769358
ENSONIG00000002369	47.640607361041	0.444232113154517	0.223087467273911	1.99129121228975	0.0464488810121706	0.999943847769358
ENSONIG00000019703	579.584905985603	-0.438954203874717	0.220454119804867	-1.99113631563453	0.0464659029109309	0.999943847769358
ENSONIG00000009488	88.3171113647716	-0.485955129960192	0.244070847026482	-1.99104127297705	0.0464763499351283	0.999943847769358
ENSONIG00000019555	156.791657819446	0.455058305855712	0.228574996569162	1.99084901098542	0.046497489287703	0.999943847769358
ENSONIG00000002191	498.19637602206	-0.686517881720438	0.344854032298345	-1.99074917913823	0.0465084690674086	0.999943847769358
ENSONIG00000008389	96.154683745284	0.351554353416576	0.176725789069199	1.98926458480216	0.0466720065251778	0.999943847769358
ENSONIG00000010855	30.556675074421	-0.535882269911711	0.26948188968026	-1.98856505922359	0.0467492312737783	0.999943847769358
ENSONIG00000017085	572.523048597373	0.223726603457366	0.112521426751765	1.98830222754759	0.046778274587458	0.999943847769358
ENSONIG00000010231	556.219034622176	0.92125418288955	0.463402112336184	1.98802327042741	0.046809116395626	0.999943847769358
ENSONIG00000010181	132.849190794841	0.339250171611437	0.170744542308153	1.98688735244709	0.0469348814973149	0.999943847769358
ENSONIG00000011506	62.0211409596486	-0.599371896398749	0.301732948168222	-1.98643171068142	0.0469854084810438	0.999943847769358
ENSONIG00000005285	103.075525134205	-1.1544292225174	0.581177168731722	-1.98636368499586	0.0469929559034637	0.999943847769358
ENSONIG00000016069	450.369864285156	-0.459222914283574	0.231391077531685	-1.98461807249544	0.0471869800818731	0.999943847769358
ENSONIG00000018017	8.62771120588458	1.17774613255878	0.594582951756874	1.9807936454935	0.0476144197296567	0.999943847769358
ENSONIG00000003667	455.052263183302	0.452755207515721	0.228662245643671	1.98001732311008	0.0477015821828961	0.999943847769358
ENSONIG00000000306	3.68537614994236	-3.13810883872411	1.58490811069433	-1.9799941823437	0.0477041823952012	0.999943847769358
ENSONIG00000014929	34.9875146379382	-0.573062612959913	0.289506038894148	-1.97944960025321	0.0477654087661187	0.999943847769358
ENSONIG00000000015	102.487608703883	-0.345831732415994	0.174728615716886	-1.9792506853963	0.0477877888631095	0.999943847769358
ENSONIG00000005043	0.521652066664769	-4.3012982417762	2.17451510018989	-1.97804937818118	0.0479231364838437	0.999943847769358
ENSONIG00000007381	86.748509593029	0.933920804477742	0.472278462143974	1.97747913431851	0.0479874967886936	0.999943847769358
ENSONIG00000020994	98.1826146013027	-0.450220171648024	0.227854851531294	-1.97590777032979	0.0481652239811603	0.999943847769358
ENSONIG00000003710	4.02425662887366	-1.49256878256215	0.755498438515951	-1.97560803102922	0.0481991883539444	0.999943847769358
ENSONIG00000012583	12.1236618493674	0.889590054108825	0.450325420560986	1.97543823531133	0.0482184373495113	0.999943847769358
ENSONIG00000020950	38.6047243460696	1.03467726367737	0.524221637447493	1.97374009343711	0.0484113037509625	0.999943847769358
ENSONIG00000003514	1.68424492421175	-2.50079452716318	1.26833478756313	-1.97171484349807	0.0486421681931082	0.999943847769358
ENSONIG00000012037	518.137907612498	-0.294851233934934	0.149556037146974	-1.97151007448246	0.0486655618145886	0.999943847769358
ENSONIG00000008847	1.43196799199949	-3.50175455577883	1.7762054074542	-1.97148063004595	0.0486689264400908	0.999943847769358
ENSONIG00000002012	18.9220930814571	0.798468463484274	0.40524366663428	1.97034162215511	0.0487992312452447	0.999943847769358
ENSONIG00000017648	27.9703429995879	0.72375400075146	0.367375993274253	1.97006340643267	0.048831104156618	0.999943847769358
ENSONIG00000000557	3.82910949676595	1.54177277450415	0.783463239454149	1.96789421234151	0.0490802108834561	0.999943847769358
ENSONIG00000005813	73.0675832867622	0.626835032471841	0.318671944274994	1.96702296431506	0.0491805633632758	0.999943847769358
ENSONIG00000005931	872.81534909985	0.223240702815211	0.113509638484792	1.96671142464366	0.0492164890326645	0.999943847769358
ENSONIG00000015212	87.497709361123	0.522951955264853	0.266159826678063	1.96480423733292	0.0494368995906551	0.999943847769358
ENSONIG00000017713	113.784593833462	0.310960009975959	0.158275562864383	1.96467480101399	0.0494518882965138	0.999943847769358
ENSONIG00000018258	92.2698036352357	-1.19720542327754	0.6094059512441	-1.96454501442503	0.0494669213911937	0.999943847769358
ENSONIG00000010523	197.233725261281	0.330898553793306	0.168517149839268	1.96358978364468	0.0495776831245813	0.999943847769358
ENSONIG00000013137	658.148328051667	0.225900769115796	0.115069523344891	1.96316767940993	0.0496266935447573	0.999943847769358
ENSONIG00000013502	1837.08051278952	0.361693584075684	0.184303134373719	1.96249285344362	0.0497051318349948	0.999943847769358
ENSONIG00000002567	382.772971851403	-0.539603745519504	0.275192984465331	-1.96081941030544	0.049900092950715	0.999943847769358
ENSONIG00000009811	33.1445171543686	0.706159251699935	0.360219344192513	1.96035905090799	0.0499538385123898	0.999943847769358
ENSONIG00000016503	31.706925365289	-0.621316417417496	0.316983866207014	-1.96008845766216	0.049985452094063	0.999943847769358
ENSONIG00000012303	30.0261098016246	-0.824917422061438	0.421183067366186	-1.95857214113557	0.0501629148290779	0.999943847769358
ENSONIG00000000111	419.858057462246	0.326214645225047	0.166670378802331	1.95724427801255	0.0503187552953171	0.999943847769358
ENSONIG00000013163	651.653130376154	-0.180987979468416	0.0924892119766544	-1.95685502774204	0.0503645152565076	0.999943847769358
ENSONIG00000003265	477.534133872563	0.349285537973974	0.178523604228715	1.95652300144293	0.0504035755676207	0.999943847769358
ENSONIG00000020293	0.439668213385446	4.46382817716129	2.28163578604615	1.95641574543178	0.0504161988264149	0.999943847769358
ENSONIG00000007712	0.706245870585582	-3.56961952718668	1.82540579426232	-1.95552108928702	0.0505215966477445	0.999943847769358
ENSONIG00000015552	57.959553848809	-0.466210604983128	0.238881497446397	-1.95163966220424	0.0509810008524979	0.999943847769358
ENSONIG00000002321	191.905662766637	0.672601155721165	0.344860250494931	1.95035860107354	0.0511333925335146	0.999943847769358
ENSONIG00000006551	78.9959940681305	-0.756491319713047	0.387898982098538	-1.95022764849864	0.0511489917743252	0.999943847769358
ENSONIG00000014145	28.0776497519298	-0.833144675341603	0.427506138479665	-1.94884845000005	0.0513135257977083	0.999943847769358
ENSONIG00000014693	154.822870141976	-0.499907009334026	0.256526624119761	-1.94875292593661	0.0513249379043342	0.999943847769358
ENSONIG00000012949	73.5082945125629	0.574310859653259	0.294720122603788	1.94866524409446	0.0513354149834757	0.999943847769358
ENSONIG00000003756	207.780855781912	0.424657462453527	0.218028526140464	1.94771514521885	0.0514490568854842	0.999943847769358
ENSONIG00000018660	272.377309754197	-0.273914564694051	0.140662726241638	-1.94731448773078	0.0514970428519898	0.999943847769358
ENSONIG00000004269	89.1695433121789	0.431041158525959	0.221419864956268	1.94671403404158	0.0515690281527006	0.999943847769358
ENSONIG00000004907	139.751729878913	0.327546108171545	0.168387106364027	1.94519708334105	0.0517512627543705	0.999943847769358
ENSONIG00000006828	123.097537822922	0.664157739706829	0.341685855060778	1.94376714713195	0.051923537170712	0.999943847769358
ENSONIG00000020318	4.58978049348685	-1.61096293642171	0.829340995770277	-1.94246147801422	0.0520812590384268	0.999943847769358
ENSONIG00000019164	162.610955715113	-0.658074444905165	0.338855729823674	-1.94204904030278	0.0521311637846497	0.999943847769358
ENSONIG00000017933	0.552290861742736	3.85613331917902	1.98576662079991	1.94188646278367	0.0521508465658957	0.999943847769358
ENSONIG00000013533	65.8147605004705	0.736961063066749	0.379527003174366	1.94178821770995	0.0521627438200452	0.999943847769358
ENSONIG00000006969	1.22904146551188	3.39178373245271	1.7500358695787	1.93812240732485	0.0526082903081548	0.999943847769358
ENSONIG00000012640	195.846786694285	0.38049286772901	0.196348129923021	1.93784818769694	0.0526417467549173	0.999943847769358
ENSONIG00000006163	355.027245658405	0.492751446891884	0.25448184120794	1.93629315377851	0.052831806822965	0.999943847769358
ENSONIG00000013169	62.9687652614362	-0.692302614191807	0.357583271772003	-1.93605984631525	0.0528603716490116	0.999943847769358
ENSONIG00000018797	244.636846340143	-0.277895891726923	0.143539446341458	-1.9360245480246	0.0528646944928953	0.999943847769358
ENSONIG00000017298	2.17532994268368	2.08571899086545	1.07751692429528	1.93567167608951	0.0529079255826269	0.999943847769358
ENSONIG00000005429	194.401513392174	-0.508261202495448	0.262640228420344	-1.93519936207944	0.0529658360057962	0.999943847769358
ENSONIG00000018358	13.5691617457705	-0.968940442850632	0.500750705341562	-1.93497569252492	0.0529932786056034	0.999943847769358
ENSONIG00000010101	153.775724969718	0.309502140804411	0.159989885725101	1.93451066860693	0.0530503716289149	0.999943847769358
ENSONIG00000017904	198.608223146606	-1.08801174399616	0.562449222815632	-1.93441772138923	0.0530617893264594	0.999943847769358
ENSONIG00000006385	8.17800670083729	1.1196555578933	0.578913907433637	1.934062290638	0.0531054696133325	0.999943847769358
ENSONIG00000002278	1.6881554889376	2.55107014209626	1.31983798022161	1.93286613987871	0.0532526900237254	0.999943847769358
ENSONIG00000005451	87.8547259004689	0.473015725686042	0.244902398242733	1.931445870192	0.0534279372180042	0.999943847769358
ENSONIG00000011352	49.62531762226	0.572134137029779	0.296330599450862	1.93072918588231	0.0535165516413097	0.999943847769358
ENSONIG00000001130	63.4267755705799	-2.37277351569853	1.23035748376537	-1.92852365837361	0.053790024430846	0.999943847769358
ENSONIG00000004414	131.738061057668	0.380503619994769	0.197331614623539	1.92824459841713	0.0538247092686081	0.999943847769358
ENSONIG00000001155	2400.51389548734	-0.711239335707726	0.368998874114893	-1.92748375564493	0.0539193705726098	0.999943847769358
ENSONIG00000015290	4.84966427887651	-1.58081736705552	0.820763532614849	-1.92603265646956	0.05410029635285	0.999943847769358
ENSONIG00000011040	370.28236968126	-0.302979618964885	0.157489747602921	-1.92380534972212	0.0543789866224339	0.999943847769358
ENSONIG00000009971	86.401282623437	0.457569480393419	0.238022964772596	1.92237535075901	0.0545585448652517	0.999943847769358
ENSONIG00000016422	140.27229806557	0.296408616292191	0.154323812343321	1.92069267724397	0.0547704633441006	0.999943847769358
ENSONIG00000012609	146.610296052391	0.368584723429806	0.192078371205085	1.91892882638131	0.0549933418980834	0.999943847769358
ENSONIG00000020285	94.9119190346961	-0.830331389361442	0.432854858203189	-1.91826745992457	0.0550771062366213	0.999943847769358
ENSONIG00000012077	3.22715820722655	1.70782264497474	0.890325403509303	1.91820051213095	0.0550855913304024	0.999943847769358
ENSONIG00000020929	194.693242675264	0.304203706088673	0.158663530572905	1.91728814422728	0.0552013352774158	0.999943847769358
ENSONIG00000006942	456.303862631278	0.978813291784157	0.510585578349021	1.91704061628445	0.0552327718673712	0.999943847769358
ENSONIG00000012501	0.769422179037494	3.2375929525247	1.68898745973875	1.91688394952648	0.0552526765983654	0.999943847769358
ENSONIG00000019742	10.0620343191554	-1.18395578521281	0.617669513794226	-1.91681110816041	0.0552619332318923	0.999943847769358
ENSONIG00000020653	4.9608395922148	1.38346660590725	0.72203429154107	1.91606772990581	0.0553564751857025	0.999943847769358
ENSONIG00000013099	29.2492099971494	0.95883814346995	0.500478634473146	1.91584231058998	0.0553851703646266	0.999943847769358
ENSONIG00000019512	93.8122699582973	-0.35690454816843	0.18630116906203	-1.91573971309647	0.0553982348113584	0.999943847769358
ENSONIG00000017390	830.776160749559	1.67518632897253	0.874462080056367	1.91567635370141	0.055406304082918	0.999943847769358
ENSONIG00000009709	1191.89699328943	0.237867929441292	0.124249238465502	1.91444174933383	0.055563735368172	0.999943847769358
ENSONIG00000010061	17.2049774453126	-1.9486938037979	1.01820956458761	-1.913843546134	0.0556401495377316	0.999943847769358
ENSONIG00000000400	220.559003288678	0.286741591085	0.149826533038122	1.91382384194955	0.0556426680288642	0.999943847769358
ENSONIG00000008640	270.126175607563	-0.385604976517839	0.201583518776571	-1.91287947972191	0.0557634831273902	0.999943847769358
ENSONIG00000018973	201.792531511602	-0.459330564276876	0.240163726519256	-1.91257260592202	0.0558027894264765	0.999943847769358
ENSONIG00000017979	19.5438604844525	0.672265344565144	0.351568996839401	1.91218608753558	0.0558523299365169	0.999943847769358
ENSONIG00000012119	4.26256208675647	1.62186505232578	0.848289267988993	1.91192452094871	0.0558858760091718	0.999943847769358
ENSONIG00000004997	122.417452078627	0.659504365266159	0.344959358559087	1.91183207210537	0.0558977366424044	0.999943847769358
ENSONIG00000009631	23.9234017954524	0.625773368347146	0.32741458394156	1.91125685610522	0.0559715805262921	0.999943847769358
ENSONIG00000000138	309.596133525443	-0.839373310185067	0.439284299365185	-1.91077466551401	0.0560335447701903	0.999943847769358
ENSONIG00000014795	309.681637777827	-0.31176895018952	0.163232189517067	-1.90997223716663	0.0561367880270569	0.999943847769358
ENSONIG00000004976	9.38761254800728	-1.01909987242826	0.533676515863244	-1.90958350636775	0.0561868604278836	0.999943847769358
ENSONIG00000003811	1.90484405068353	2.31687537161389	1.2134799555548	1.9092819465276	0.0562257299503827	0.999943847769358
ENSONIG00000008759	141.484730173119	0.292993987895829	0.153476804466598	1.90904409897064	0.0562564030759144	0.999943847769358
ENSONIG00000021768	1.16624530428694	4.77435312579517	2.5025803835465	1.90777213678518	0.0564206735116842	0.999943847769358
ENSONIG00000012142	45.8075562131864	0.665842576299245	0.349147003577453	1.90705510709485	0.056513451794418	0.999943847769358
ENSONIG00000000786	1341.73301999874	-0.265578285778708	0.139317429747471	-1.90628183609257	0.0566136495666277	0.999943847769358
ENSONIG00000021441	56.1319430110067	-0.608455355353404	0.319276263855299	-1.90573313532999	0.0566848379497315	0.999943847769358
ENSONIG00000006085	73.9648835823296	0.616921255906567	0.323737281423768	1.90562314353603	0.0566991172338775	0.999943847769358
ENSONIG00000003581	114.017057186719	0.927920862496544	0.487079697030093	1.90506988518393	0.0567709873887405	0.999943847769358
ENSONIG00000015188	109.26762739996	0.442099249103091	0.23260878902998	1.90061283129809	0.0573527435903357	0.999943847769358
ENSONIG00000020603	30.5713376453993	0.575628433012058	0.302982861646029	1.89987126626508	0.0574500156360159	0.999943847769358
ENSONIG00000005698	63.6431942634305	-0.501243314430064	0.263848989401848	-1.89973558574696	0.0574678278626546	0.999943847769358
ENSONIG00000019818	373.906389234044	-0.535437874183854	0.281973397250388	-1.89889500004284	0.0575782828792992	0.999943847769358
ENSONIG00000005770	292.954497668152	0.39935854754796	0.210412014908467	1.89798357152603	0.0576982462010449	0.999943847769358
ENSONIG00000001584	278.311651802388	0.31699646799491	0.167184685636161	1.89608555824772	0.0579487319284153	0.999943847769358
ENSONIG00000015014	20.8110844209257	1.18414041576544	0.62459829410959	1.89584317942065	0.0579807842658978	0.999943847769358
ENSONIG00000018904	44.4488568221226	0.520858413347136	0.274936633543607	1.89446712369279	0.058163034170083	0.999943847769358
ENSONIG00000012680	4.27309952646782	1.53670094533498	0.811210200020873	1.8943313894419	0.0581810370783327	0.999943847769358
ENSONIG00000017183	172.555382921866	-0.31428044233751	0.165954091297716	-1.89377941742757	0.0582542947584836	0.999943847769358
ENSONIG00000010218	70.0906988310373	-0.766589870713057	0.404860685126934	-1.89346582386164	0.0582959489964244	0.999943847769358
ENSONIG00000013346	57.7978082359334	0.443185763981469	0.234172896096705	1.89255789789801	0.0584166872031382	0.999943847769358
ENSONIG00000020457	102.245997210174	-0.792820932470203	0.418918996411118	-1.8925399403281	0.0584190773377561	0.999943847769358
ENSONIG00000005559	5.35389305085039	-1.76653251912044	0.933874840871256	-1.89161592304206	0.0585421727875051	0.999943847769358
ENSONIG00000004382	114.194630829403	-0.339706376783074	0.179597794632932	-1.89148412138009	0.0585597486434295	0.999943847769358
ENSONIG00000015103	50.8085510880137	-0.728234511149909	0.385329644830305	-1.88990003992715	0.058771330221914	0.999943847769358
ENSONIG00000014583	135.82550765024	-0.352670210316764	0.186625495425641	-1.8897214955139	0.058795217682651	0.999943847769358
ENSONIG00000018157	233.990941955118	0.636482799955006	0.336872620864555	1.88938714675454	0.0588399718932076	0.999943847769358
ENSONIG00000002500	34.9444477197389	0.504892113916748	0.267400407722117	1.88815012743523	0.0590057989334565	0.999943847769358
ENSONIG00000006092	443.158717783312	-0.330363787217874	0.174984940733651	-1.88795553396066	0.0590319201934607	0.999943847769358
ENSONIG00000006315	1162.9494609498	-0.451603860686046	0.239273151848007	-1.88739880424577	0.0591067058421174	0.999943847769358
ENSONIG00000011671	41.2385281860789	0.739033809170016	0.391579498664082	1.88731486630764	0.0591179880665743	0.999943847769358
ENSONIG00000001521	41.3717069935701	-0.75101617471164	0.397980470655446	-1.88706790932422	0.0591511922924096	0.999943847769358
ENSONIG00000008001	307.447205361424	-0.296851321284247	0.157362802919617	-1.88641353468953	0.0592392500944619	0.999943847769358
ENSONIG00000017554	1.9614184889373	3.38389942136428	1.79454066696445	1.88566326952529	0.0593403455299563	0.999943847769358
ENSONIG00000014489	84.0422737276818	0.539497272373388	0.286124214293284	1.88553518165502	0.0593576191924831	0.999943847769358
ENSONIG00000005551	23.9932368739971	0.594791697542919	0.315578412201086	1.88476674749196	0.0594613362427079	0.999943847769358
ENSONIG00000003117	1.05018081671203	-2.89845462243421	1.5380636791158	-1.88448284800566	0.0594996927270137	0.999943847769358
ENSONIG00000001182	18.4305833879425	0.813969064635137	0.431983779867514	1.88425839712032	0.0595300318856044	0.999943847769358
ENSONIG00000012494	113.78082184683	0.505642726159441	0.268657436992297	1.88210954373818	0.0598211438272108	0.999943847769358
ENSONIG00000013664	27.7786226088873	0.841877958315785	0.447422302741591	1.88161822322481	0.0598878701504608	0.999943847769358
ENSONIG00000010212	634.018464707124	-0.38990211966067	0.20722099380743	-1.88157634270881	0.0598935608044985	0.999943847769358
ENSONIG00000011755	127.204720374385	0.337551138994112	0.179478267823655	1.88073543993511	0.0600079161908863	0.999943847769358
ENSONIG00000018323	39.4871645585261	-0.761674551872453	0.405016481677716	-1.8806013738437	0.0600261647243521	0.999943847769358
ENSONIG00000009378	13.5027494190267	2.00356534867667	1.06539525997538	1.88058406485023	0.0600285210898281	0.999943847769358
ENSONIG00000003241	6.55502376981555	-2.94328828602397	1.56515733979258	-1.88050633070157	0.0600391043993006	0.999943847769358
ENSONIG00000013957	15.5629670380163	-1.85717969780674	0.987631460176732	-1.88043796972041	0.0600484128540956	0.999943847769358
ENSONIG00000019256	1.0537326603757	3.06591921898302	1.63076204998722	1.88005308254937	0.0601008438149494	0.999943847769358
ENSONIG00000012073	4.15788161324947	-1.51490207416611	0.805903672271727	-1.87975576522169	0.0601413716225944	0.999943847769358
ENSONIG00000009837	29.7296889216254	0.533748455142331	0.283981713120705	1.87951699169961	0.060173935632635	0.999943847769358
ENSONIG00000020615	884.153825576054	0.245461384015995	0.130656192167967	1.87868159895887	0.0602879818295683	0.999943847769358
ENSONIG00000009467	45.9382025183845	-0.868574344362274	0.462393070395091	-1.87843287448084	0.060321971809658	0.999943847769358
ENSONIG00000004232	437.263584103716	0.478293789770116	0.254644369587162	1.87828142654614	0.0603426760340818	0.999943847769358
ENSONIG00000004226	61.8977708878616	1.14314410297182	0.608658305391998	1.87813768882294	0.0603623316550235	0.999943847769358
ENSONIG00000015484	3.71492068393041	-2.12759647637566	1.13321718639514	-1.87748341793484	0.0604518679365132	0.999943847769358
ENSONIG00000011486	1506.48848345741	-0.472823091797571	0.251918392035779	-1.87688992445783	0.0605331820832825	0.999943847769358
ENSONIG00000003937	51.9397472129759	0.530895984214017	0.28298592067284	1.87605087543485	0.0606482942798853	0.999943847769358
ENSONIG00000014711	553.780744873223	-0.731974053743799	0.390212980316599	-1.87583214979141	0.0606783318383591	0.999943847769358
ENSONIG00000013077	1191.39812424458	-0.296937027124139	0.158322149083428	-1.87552423235278	0.060720638984433	0.999943847769358
ENSONIG00000020081	16.6268917355033	1.14464094429768	0.610791182947143	1.87402990785598	0.0609263030097223	0.999943847769358
ENSONIG00000004024	16.3895972298845	-1.37089919137377	0.73156032504106	-1.87393868208589	0.0609388770891064	0.999943847769358
ENSONIG00000012016	145.46065778408	-0.339383203992604	0.181120327535593	-1.87379963701705	0.0609580464640895	0.999943847769358
ENSONIG00000019158	46.6676658764636	0.48129593782046	0.256870496987924	1.87369099785363	0.0609730274209907	0.999943847769358
ENSONIG00000007282	33.3604599635591	-0.553519938960559	0.295528247071504	-1.87298488197182	0.0610704726575107	0.999943847769358
ENSONIG00000015366	86.928446261918	0.659937015794848	0.352442512614772	1.87246711782518	0.0611420069652555	0.999943847769358
ENSONIG00000002601	53.2044093428758	-0.631853618087008	0.337471176972761	-1.8723187673536	0.0611625158564624	0.999943847769358
ENSONIG00000016064	17.3347145569794	0.718732293684826	0.384056083847376	1.87142535664258	0.0612861470168918	0.999943847769358
ENSONIG00000009499	9.5821077650764	1.57216426997461	0.840274810059819	1.87101202029689	0.0613434149384044	0.999943847769358
ENSONIG00000013140	87.4967574586388	0.48848950649608	0.261128940808791	1.87068313831125	0.061389013323727	0.999943847769358
ENSONIG00000006209	172.972119877979	0.429795750901358	0.229894534329354	1.86953444611092	0.0615484959028446	0.999943847769358
ENSONIG00000018192	39.7154182339602	-0.793108379036499	0.424737845921048	-1.86728916825539	0.0618612172060757	0.999943847769358
ENSONIG00000004611	92.5800951175442	-0.832367925256542	0.445928399362106	-1.86659545892846	0.0619581022277196	0.999943847769358
ENSONIG00000003681	104.164775399778	-0.738467558090769	0.395966723281149	-1.86497378358341	0.0621850790369382	0.999943847769358
ENSONIG00000005812	53.0754097599282	0.41468809637817	0.222356746600286	1.86496745755874	0.0621859658003715	0.999943847769358
ENSONIG00000011024	64.5148409476782	-0.474847825469851	0.254654503054779	-1.86467476433239	0.0622270061130531	0.999943847769358
ENSONIG00000016050	958.848491041634	-0.243850174251308	0.130821248403931	-1.86399516306696	0.0623223835955798	0.999943847769358
ENSONIG00000010130	965.282530697583	0.718226342417948	0.385413723386641	1.86352041672744	0.0623890827823304	0.999943847769358
ENSONIG00000020652	3.54005175008644	1.52808235117568	0.820019219022545	1.86347138667938	0.0623959745905775	0.999943847769358
ENSONIG00000014840	36.4725679016654	-0.675706348077038	0.36263613912078	-1.8633177314189	0.062417576906622	0.999943847769358
ENSONIG00000003846	145.736769041544	-0.655099339872974	0.351615355504411	-1.86311356889747	0.0624462895833331	0.999943847769358
ENSONIG00000017019	8.58882571877173	0.994917220614427	0.534094466131027	1.86281132590943	0.0624888159980899	0.999943847769358
ENSONIG00000001895	631.755771149282	-0.412838543283999	0.221672545637575	-1.86238012513724	0.0625495285861727	0.999943847769358
ENSONIG00000012467	470.158161610743	-0.4209138509666	0.22601704140283	-1.86231024153796	0.0625593727113391	0.999943847769358
ENSONIG00000018438	57.7184988537504	-0.673145594195315	0.361587687277691	-1.86163859522782	0.0626540492479609	0.999943847769358
ENSONIG00000015012	2.42601865348586	-2.16955646211904	1.16577866797985	-1.86103633709357	0.0627390454225774	0.999943847769358
ENSONIG00000009724	854.70775153061	-0.44474514272464	0.239051969407565	-1.86045379097624	0.0628213503468581	0.999943847769358
ENSONIG00000007616	153.686513932575	0.667257686281693	0.358806062504959	1.85966112618978	0.0629334852068172	0.999943847769358
ENSONIG00000009774	1475.18730473371	0.536289681727855	0.288473556498694	1.85906011017784	0.0630186185956172	0.999943847769358
ENSONIG00000010541	132.331639375373	0.399008260858182	0.214835618882118	1.85727237845565	0.0632724121044865	0.999943847769358
ENSONIG00000019028	1.00356633799109	-3.23388901646521	1.74173589828201	-1.85670457826298	0.0633531958001821	0.999943847769358
ENSONIG00000013087	154.384416217631	0.384749098995494	0.207288551944238	1.85610394489607	0.06343874357613	0.999943847769358
ENSONIG00000013655	115.217630155929	0.675895998845965	0.364166070385764	1.85601035848832	0.0634520816111481	0.999943847769358
ENSONIG00000018556	101.602925674346	0.590775157586679	0.318390801903187	1.85550321823152	0.0635244000877177	0.999943847769358
ENSONIG00000020065	12.4974637315925	-0.782434380257973	0.421697387387454	-1.8554404263811	0.0635333589756162	0.999943847769358
ENSONIG00000010817	271.273106190688	-0.786642364572808	0.424113608146067	-1.85479161588676	0.0636259897702594	0.999943847769358
ENSONIG00000015100	7.72478430056017	-1.37419588797552	0.740899001646873	-1.85476817342303	0.0636293387424359	0.999943847769358
ENSONIG00000002331	2.67004023988537	2.05613534874793	1.10891011102502	1.85419478847329	0.0637112974213752	0.999943847769358
ENSONIG00000013066	0.744043725063003	-3.38534222490198	1.82610696447565	-1.85385757283613	0.0637595391660453	0.999943847769358
ENSONIG00000011137	8.05634836771114	-1.12975919535862	0.609429449808163	-1.85379816435561	0.0637680412112797	0.999943847769358
ENSONIG00000003504	46.8636410897414	0.474400806448658	0.25592459277764	1.8536741674562	0.0637857896281775	0.999943847769358
ENSONIG00000019800	72.994649162351	0.796179172540591	0.429790409453217	1.85248240777056	0.0639565814575255	0.999943847769358
ENSONIG00000004201	159.584131848384	-0.337998482240447	0.182572529798308	-1.85131072354555	0.0641248642482891	0.999943847769358
ENSONIG00000009520	12.7911421262143	-1.11915798785327	0.605047182518048	-1.84970365979663	0.0643562727396077	0.999943847769358
ENSONIG00000014554	314.597332397297	0.366797599339253	0.198376619591382	1.84899611705647	0.0644583734038285	0.999943847769358
ENSONIG00000020246	202.712114464577	-0.605514866725865	0.327630089793623	-1.84816622645156	0.0645782995893944	0.999943847769358
ENSONIG00000016623	74.0945003209778	0.340419067327396	0.184311069211384	1.84698113240814	0.064749874840116	0.999943847769358
ENSONIG00000004870	29.7681976142065	0.760457102996359	0.411738402645446	1.84694237435802	0.0647554924892194	0.999943847769358
ENSONIG00000010162	257.294578396344	0.262734855897801	0.142383366481836	1.84526368767463	0.0649991900033738	0.999943847769358
ENSONIG00000013403	95.9381553772756	0.35752205081208	0.193766631301976	1.84511671803232	0.0650205617811839	0.999943847769358
ENSONIG00000006760	0.728862082278899	-4.00684267739048	2.1717683015029	-1.84496784238801	0.0650422166322529	0.999943847769358
ENSONIG00000012294	4.39648419409574	1.55333407177602	0.84193086454522	1.84496629971521	0.0650424410543582	0.999943847769358
ENSONIG00000003614	0.7913324856113	-3.40697083873283	1.84707664230454	-1.84452055789199	0.0651073126212263	0.999943847769358
ENSONIG00000001097	29.0464967688663	0.739881490233233	0.401153103016568	1.84438680560991	0.0651267888250756	0.999943847769358
ENSONIG00000021897	4.55346192726234	1.53085295873624	0.830387513035913	1.84354043708992	0.065250143367545	0.999943847769358
ENSONIG00000002421	70.7491888068776	0.975749124662159	0.529318709787556	1.84340569607634	0.0652697990541979	0.999943847769358
ENSONIG00000007123	547.926086876607	0.297332978834724	0.161321930858264	1.84310327339162	0.0653139335090182	0.999943847769358
ENSONIG00000000419	226.228418553715	-0.317911724719572	0.172600796962509	-1.84189024798435	0.0654912053700292	0.999943847769358
ENSONIG00000001906	1786.24388640092	-0.325987430795835	0.177053524058341	-1.84118013199454	0.0655951658776116	0.999943847769358
ENSONIG00000013022	362.897900989773	-0.226663708542155	0.12316732386908	-1.84029092637497	0.0657255367930766	0.999943847769358
ENSONIG00000012572	228.150503252576	0.248235547531054	0.134932240259377	1.8397052257776	0.0658115259283719	0.999943847769358
ENSONIG00000009382	4.14678470521801	-1.59903351318041	0.869246414263528	-1.83956296734936	0.0658324254687126	0.999943847769358
ENSONIG00000015597	21.5240429823694	0.672562459663514	0.365648498252305	1.83936885527541	0.0658609517817197	0.999943847769358
ENSONIG00000019415	120.978909756392	0.367351699419252	0.199950985072052	1.83720875036888	0.066179084394121	0.999943847769358
ENSONIG00000008660	2.3456608222081	1.90226632784282	1.035577663463	1.83691324654646	0.0662227034393502	0.999943847769358
ENSONIG00000012536	19.9953861934179	0.756736353426179	0.412208667946454	1.83580892948248	0.0663859203614264	0.999943847769358
ENSONIG00000010563	65.4545100261862	0.406369963213089	0.221361139550738	1.83577824019986	0.0663904609338918	0.999943847769358
ENSONIG00000000762	25.537073597668	-0.871750766366294	0.475466990786796	-1.83346222399947	0.0667338614020455	0.999943847769358
ENSONIG00000021187	21.3146266506567	1.00919734051735	0.550489160713315	1.83327377274722	0.0667618676858557	0.999943847769358
ENSONIG00000016915	0.772386468559589	-5.46358010278175	2.98058186105725	-1.83305822737703	0.0667939123691556	0.999943847769358
ENSONIG00000005284	218.10658601805	-0.259346519689222	0.141539349646563	-1.83232804401627	0.0669025613489329	0.999943847769358
ENSONIG00000018987	1.81991867253019	2.17490006982512	1.18706153784483	1.83217129060872	0.0669259047222573	0.999943847769358
ENSONIG00000009881	20.5623556845036	0.937841476615266	0.51189449739805	1.83209915594384	0.0669366491108535	0.999943847769358
ENSONIG00000022070	64.18054184507	2.60831066105952	1.42386480029938	1.83185275772749	0.0669733605974698	0.999943847769358
ENSONIG00000019017	1.55693266741871	3.22308063740978	1.76020574262219	1.83108176468527	0.067088339871972	0.999943847769358
ENSONIG00000009365	107.85333371585	0.354967043320511	0.193891085340104	1.83075484206952	0.0671371433330856	0.999943847769358
ENSONIG00000015845	4.53727998336906	-1.71000634279071	0.934169952917991	-1.83050882491917	0.0671738883803681	0.999943847769358
ENSONIG00000011883	72.4707636992501	0.498502874177928	0.272853256437867	1.82699990715136	0.0676997833551378	0.999943847769358
ENSONIG00000015482	22.4619732198862	-0.74609161369558	0.40845056346649	-1.82663871819286	0.0677541078654262	0.999943847769358
ENSONIG00000004525	2.51293327656331	2.57111083384176	1.40759133852056	1.82660319332749	0.0677594529078079	0.999943847769358
ENSONIG00000009879	5.37511917462582	-1.40214098202296	0.767685401825342	-1.82645257899793	0.067782118070233	0.999943847769358
ENSONIG00000020843	5.22323159179196	1.49825382023988	0.820834343041545	1.8252815966352	0.0679585458779514	0.999943847769358
ENSONIG00000021031	156.579529942521	1.00303332074081	0.549636368587234	1.82490347812858	0.0680155962690868	0.999943847769358
ENSONIG00000018174	4.11076982959579	1.45561934133113	0.797935026510837	1.8242329174296	0.0681168670940394	0.999943847769358
ENSONIG00000011830	101.118069259275	0.330492468779659	0.181271738699985	1.82318805540142	0.0682749135333083	0.999943847769358
ENSONIG00000019305	6.1782608686838	1.31056466149773	0.719101803010489	1.82250226047426	0.0683788110608174	0.999943847769358
ENSONIG00000006905	45.8365570861677	0.68939470228391	0.378371144553166	1.82200654623926	0.0684539923764253	0.999943847769358
ENSONIG00000011993	32.1823447727948	0.508680382281394	0.279223466137086	1.82176802443837	0.0684901914210571	0.999943847769358
ENSONIG00000013896	9.25688460321809	-1.73060899283556	0.950548950821192	-1.82064163170183	0.0686613500521916	0.999943847769358
ENSONIG00000011490	19.416916492912	0.900021484288424	0.494492230731801	1.82009226506244	0.0687449553436457	0.999943847769358
ENSONIG00000017995	23.6874422356286	0.705259355388816	0.387679680034691	1.81918060633383	0.0688838806003961	0.999943847769358
ENSONIG00000013297	57.2936221758897	-0.38290482725832	0.210559376332664	-1.81851235469736	0.0689858601433988	0.999943847769358
ENSONIG00000019933	19.9103982091891	2.75198669284275	1.51356480055893	1.81821530986086	0.0690312309210893	0.999943847769358
ENSONIG00000014655	239.198264783545	0.238608888346894	0.131274704271382	1.81763036276678	0.0691206477016423	0.999943847769358
ENSONIG00000002238	88.3550459275167	0.329119856763308	0.181099228941805	1.81734543369628	0.0691642372671662	0.999943847769358
ENSONIG00000003051	56.0675029037614	0.525420581437214	0.289177209678296	1.81695017398409	0.0692247430315702	0.999943847769358
ENSONIG00000003273	75.8613081017483	0.399420429234879	0.219835880901389	1.81690280766335	0.0692319967132244	0.999943847769358
ENSONIG00000016928	17.1814923241793	0.676285434151891	0.372255178611233	1.816725388952	0.0692591721758345	0.999943847769358
ENSONIG00000002363	58.0582634863845	0.411810105216341	0.22669686448995	1.81656727428887	0.0692833981940507	0.999943847769358
ENSONIG00000000793	173.559487426268	0.368107144548552	0.202795863594401	1.81516100981616	0.0694991696348627	0.999943847769358
ENSONIG00000003408	7.00208376221988	-1.31642289610125	0.725259059843192	-1.81510713755975	0.0695074465341572	0.999943847769358
ENSONIG00000003393	508.716328093545	-0.364533640565034	0.200855697628325	-1.8149031611719	0.0695387926714315	0.999943847769358
ENSONIG00000018086	670.617795425094	0.685710077373168	0.377860259569582	1.81471869562111	0.0695671504686667	0.999943847769358
ENSONIG00000019820	460.980401784181	-0.262983138231321	0.14495012399582	-1.81430088489545	0.0696314154131128	0.999943847769358
ENSONIG00000018588	1145.6359616985	0.276022523979735	0.152143661336201	1.81422296239994	0.0696434063387833	0.999943847769358
ENSONIG00000005470	66.3000525846712	-0.598466621469939	0.33001464343703	-1.81345474624108	0.0697617122998755	0.999943847769358
ENSONIG00000006026	147.648119022039	-0.862362483241028	0.47571990290006	-1.8127525839973	0.0698699901638771	0.999943847769358
ENSONIG00000001649	3.88516685653069	1.61850973943891	0.893300731893555	1.81183075492182	0.0700123514368459	0.999943847769358
ENSONIG00000010354	65.5284884875965	0.407122478536317	0.224739218394375	1.81153285770485	0.0700584076045941	0.999943847769358
ENSONIG00000018733	33.8008938182134	0.686393444416191	0.378949665471747	1.81130505435785	0.070093643738193	0.999943847769358
ENSONIG00000001204	44.6302640696407	0.643960727277326	0.355561858799973	1.81110743838134	0.0701242223331334	0.999943847769358
ENSONIG00000007649	3.73045881652508	-2.45558906446526	1.35597485321313	-1.8109399732941	0.0701501440242645	0.999943847769358
ENSONIG00000017949	65.743642226291	0.387066768686288	0.213789226043201	1.81050643126456	0.0702172879293413	0.999943847769358
ENSONIG00000008061	120.437775750099	0.327145505242099	0.180730508646006	1.81012883598349	0.0702758101563296	0.999943847769358
ENSONIG00000003795	213.998956379834	-0.370988806035362	0.204957230311031	-1.81007913442415	0.0702835162140507	0.999943847769358
ENSONIG00000003960	148.339880594561	0.327377309566857	0.18127637320512	1.80595685901338	0.0709250785103418	0.999943847769358
ENSONIG00000020593	3.86799471192449	2.01544607970543	1.11676289726437	1.80472156143661	0.071118264061478	0.999943847769358
ENSONIG00000012763	147.152455447879	0.343215327954541	0.190192970008798	1.80456369096432	0.0711429841458762	0.999943847769358
ENSONIG00000000124	127.121523661354	0.306397035003761	0.169907325717036	1.80331856622849	0.0713381984574057	0.999943847769358
ENSONIG00000007419	4.95569207970806	1.96958488677191	1.09226170540428	1.80321701019712	0.0713541400562091	0.999943847769358
ENSONIG00000019547	65.0996445080432	-0.372643950748437	0.206665927461103	-1.80312234012824	0.0713690033712193	0.999943847769358
ENSONIG00000010728	5.52271254001068	1.49891732429763	0.831829725918031	1.80195210341081	0.0715529415815295	0.999943847769358
ENSONIG00000006950	12.3436537930802	-1.04095534051465	0.577866855264755	-1.80137575123205	0.0716436754881814	0.999943847769358
ENSONIG00000010812	20.4606441860338	0.765645793592033	0.425335779869952	1.80009731094368	0.0718452741426837	0.999943847769358
ENSONIG00000012068	354.81109965971	-0.309962343491937	0.172200650450588	-1.80000680996776	0.0718595629363771	0.999943847769358
ENSONIG00000016460	209.878555589393	-0.393249408514338	0.218571499428895	-1.79917971712624	0.0719902568047527	0.999943847769358
ENSONIG00000002052	50.7502411553233	-1.53774083948753	0.854881137761037	-1.79877736396773	0.0720539053821579	0.999943847769358
ENSONIG00000017352	9.93020516328104	-1.28599821898197	0.714958793691861	-1.79870256905493	0.0720657423296881	0.999943847769358
ENSONIG00000001326	2097.2011942225	0.411966845024558	0.229090564033154	1.79827068287692	0.0721341232381456	0.999943847769358
ENSONIG00000000266	353.675164982241	0.215382792707719	0.119781739660318	1.79812710450282	0.0721568678907108	0.999943847769358
ENSONIG00000010104	29.8098132673829	0.506600174825003	0.281834423133207	1.79750993222556	0.072254702771997	0.999943847769358
ENSONIG00000021571	1.89343798614498	-2.14622530465596	1.19408263417112	-1.79738423726911	0.0722746413934756	0.999943847769358
ENSONIG00000003104	67.5107747091474	1.27335562384546	0.708849335701334	1.79636991912478	0.0724357046221497	0.999943847769358
ENSONIG00000005277	937.412694067785	0.241870793267074	0.13465700723732	1.79619908558343	0.0724628601134403	0.999943847769358
ENSONIG00000001612	1.17180819851007	2.86050758027308	1.592632164427	1.79608803850966	0.0724805164900685	0.999943847769358
ENSONIG00000004124	81.0607210360742	0.338840549168684	0.188724709654583	1.79542228354122	0.0725864447505261	0.999943847769358
ENSONIG00000018319	104.934886038934	-0.334438405223424	0.186309703391697	-1.79506702622086	0.0726430215697278	0.999943847769358
ENSONIG00000006324	352.847594224772	0.288646649525126	0.160875731000522	1.79422121490897	0.0727778672820198	0.999943847769358
ENSONIG00000016127	5.97800205714607	-1.11948954044676	0.624266882598042	-1.79328676829327	0.0729270820309133	0.999943847769358
ENSONIG00000014501	97.030800921541	0.799457796453843	0.445839438265681	1.79315181170096	0.0729486529080947	0.999943847769358
ENSONIG00000011227	264.101819636047	-0.256475210977728	0.14304053134483	-1.79302473618082	0.0729689688811422	0.999943847769358
ENSONIG00000014663	106.686416249194	0.310120567380006	0.172991180495848	1.79269582698437	0.0730215741549243	0.999943847769358
ENSONIG00000022261	1.05728492547891	5.23513584430965	2.92090006490251	1.7923022794292	0.0730845583703429	0.999943847769358
ENSONIG00000007432	422.838241714404	0.251390851794907	0.140338515671785	1.7913175908376	0.0732423448548712	0.999943847769358
ENSONIG00000018354	342.887652778163	0.209156190481695	0.116765447712522	1.79125070454609	0.0732530728129129	0.999943847769358
ENSONIG00000015151	2.6543302058282	-2.07809267157615	1.16021473414008	-1.79112763389992	0.0732728155933754	0.999943847769358
ENSONIG00000002519	338.963306793732	0.246798421414515	0.137800263349544	1.79098657299722	0.0732954496930992	0.999943847769358
ENSONIG00000010892	6.01885158632887	-1.7036990389857	0.951724498427718	-1.79011787739023	0.0734349634016221	0.999943847769358
ENSONIG00000003156	476.132804558299	0.273690108846652	0.153003533439297	1.78878293000492	0.0736497810659731	0.999943847769358
ENSONIG00000007801	204.265583457351	-0.468504301229194	0.261927281665927	-1.78868080579229	0.0736662358728196	0.999943847769358
ENSONIG00000017343	330.652937793828	0.459915436041696	0.257368689717201	1.78699062635418	0.0739390035991225	0.999943847769358
ENSONIG00000001027	167.089940797552	-0.321739327896936	0.180072706561677	-1.78671900945042	0.0739829150978324	0.999943847769358
ENSONIG00000018158	207.258020363649	-0.264456852092007	0.148042724189292	-1.78635494273845	0.0740418061169045	0.999943847769358
ENSONIG00000003246	968.739153235414	-0.498854368071329	0.279261996107683	-1.78633102614854	0.0740456761783133	0.999943847769358
ENSONIG00000014610	61.3763339367312	0.633109986478423	0.354464677817492	1.78610176443138	0.0740827825377181	0.999943847769358
ENSONIG00000009930	2.75075460899845	-2.05916907036014	1.15290071635264	-1.78607666831416	0.0740868453054335	0.999943847769358
ENSONIG00000003096	1.21630070115969	3.23054197913789	1.80933931151697	1.78548156145978	0.0741832395149623	0.999943847769358
ENSONIG00000015667	1233.67257819251	-0.276055166722991	0.154645715829195	-1.78508124355602	0.0742481398515367	0.999943847769358
ENSONIG00000007898	1.39071451629596	2.62944338832375	1.47357608406306	1.78439608023064	0.0743593275650285	0.999943847769358
ENSONIG00000013159	1.90302771130721	-2.01900906331756	1.13194639864283	-1.78366136924707	0.0744787069646218	0.999943847769358
ENSONIG00000022186	1.08645776496043	4.81244104493031	2.69821797697659	1.7835627388128	0.074494744830547	0.999943847769358
ENSONIG00000021060	32.8774453044891	0.760130898342729	0.426532963495373	1.78211524875726	0.074730439628246	0.999943847769358
ENSONIG00000001123	57.9417986191021	0.522193251808463	0.293219933643605	1.78089274258947	0.0749299744579314	0.999943847769358
ENSONIG00000010118	41.7383953918562	0.531484367135376	0.298519388149409	1.78040150232845	0.0750102760879556	0.999943847769358
ENSONIG00000016803	9.65650514547397	1.0290509503625	0.578105180969473	1.78004104484377	0.0750692437258455	0.999943847769358
ENSONIG00000001359	312.633386920755	-0.367207226367089	0.206460664959298	-1.77858201919228	0.0753083141584031	0.999943847769358
ENSONIG00000011515	143.026511585483	-0.291700887052815	0.164092257039307	-1.77766393317961	0.0754590666172147	0.999943847769358
ENSONIG00000021534	2.91307314496154	-1.88006624238507	1.05760522558515	-1.77766353352203	0.0754591322957793	0.999943847769358
ENSONIG00000009887	63.9612597265548	0.63856603020865	0.359275889762122	1.77736956028819	0.0755074556437989	0.999943847769358
ENSONIG00000003875	101.369994571746	0.575240707715926	0.323675679088281	1.77721325660379	0.0755331591416052	0.999943847769358
ENSONIG00000010691	333.970397121649	-0.435510821428912	0.245083953539654	-1.77698627404608	0.0755704982044633	0.999943847769358
ENSONIG00000016671	5.41920612192771	2.31426190992723	1.3024342101158	1.77687432651318	0.0755889193332194	0.999943847769358
ENSONIG00000016533	12.8216217897376	-1.05008603551642	0.591001176399963	-1.77679178561527	0.0756025039046633	0.999943847769358
ENSONIG00000013586	34.454378023715	0.565295316964088	0.318276996139157	1.77611113533612	0.0757146012251982	0.999943847769358
ENSONIG00000015057	271.653434734293	0.707294306599122	0.398238008708981	1.77605926890818	0.0757231487440271	0.999943847769358
ENSONIG00000017670	689.887680656759	0.38492931609899	0.216774255346164	1.77571508888037	0.0757798891099817	0.999943847769358
ENSONIG00000009338	1403.56062567183	0.225519364198281	0.127092735424623	1.77444732340374	0.0759891879965713	0.999943847769358
ENSONIG00000003887	4.27540509441197	1.54857174037317	0.872720657411962	1.77441856935693	0.0759939405451774	0.999943847769358
ENSONIG00000006108	46.1672268726277	0.402269198660375	0.226730951239817	1.77421387093678	0.076027780676022	0.999943847769358
ENSONIG00000000664	19.8718495234601	-1.2139246147524	0.684570142912151	-1.77326549707293	0.0761847234575637	0.999943847769358
ENSONIG00000001615	39.0884883476751	0.506349614975801	0.285596641421003	1.77295367500272	0.0762363833957619	0.999943847769358
ENSONIG00000018266	319.050384183009	0.238634505755531	0.13464533092131	1.77231920425815	0.0763415851407993	0.999943847769358
ENSONIG00000006150	99.9977227963363	-0.5619862608977	0.317230796091855	-1.77153752983987	0.0764713575141897	0.999943847769358
ENSONIG00000019234	209.015510578557	0.447119469157639	0.252396451952784	1.77149665020363	0.0764781492346776	0.999943847769358
ENSONIG00000004499	456.080758488458	-0.944126678163815	0.533370485008686	-1.77011421647832	0.0767081157401648	0.999943847769358
ENSONIG00000000338	26.6223142555784	0.990663759471064	0.559864526896792	1.76947049130278	0.0768153910034525	0.999943847769358
ENSONIG00000004707	51.4748231650527	0.405716430005461	0.229350664862006	1.76897865218559	0.0768974372066014	0.999943847769358
ENSONIG00000003978	53.6890088225078	0.552691476084381	0.312474866381697	1.76875498015016	0.0769347727058517	0.999943847769358
ENSONIG00000017952	542.520796685303	0.244623158699567	0.138305278294813	1.76871889284027	0.0769407978099022	0.999943847769358
ENSONIG00000008939	56.7254310706766	-0.614204274449586	0.347477833641681	-1.76760706722649	0.0771266157235383	0.999943847769358
ENSONIG00000013574	0.653735159167133	-3.51956940004506	1.99204985656992	-1.76680788808436	0.0772604072342204	0.999943847769358
ENSONIG00000007640	23.7241507338504	-0.76600084523408	0.433741758013873	-1.76602974253998	0.0773908591329916	0.999943847769358
ENSONIG00000012939	17.5311389089433	-0.897730319555251	0.508533903895737	-1.76533032051155	0.0775082665431121	0.999943847769358
ENSONIG00000009721	25.0662078972334	-0.698876003933249	0.396003880582927	-1.76482109949147	0.0775938373929289	0.999943847769358
ENSONIG00000007863	1.72185132957579	2.06069140279701	1.16814782909022	1.76406731363952	0.0777206468130009	0.999943847769358
ENSONIG00000018902	558.763207677979	0.269120087432795	0.152606505170866	1.7634902727867	0.0778178364341105	0.999943847769358
ENSONIG00000004920	27.5929843777957	0.517385332025522	0.29343668796002	1.76319237932516	0.0778680486454073	0.999943847769358
ENSONIG00000009245	33.7251231925886	-0.748341489491426	0.424804812708401	-1.76161255029168	0.0781347820182556	0.999943847769358
ENSONIG00000017701	47.2824451571566	0.465822691550244	0.264488740633982	1.76121936394594	0.0782012818379034	0.999943847769358
ENSONIG00000002018	340.392621404933	-0.304815609752068	0.173093396116846	-1.76098924967826	0.0782402225568914	0.999943847769358
ENSONIG00000005899	102.576483995788	0.58681008729934	0.333248573058264	1.76087801941388	0.0782590509786196	0.999943847769358
ENSONIG00000016796	30.0697965459221	-0.897245396533574	0.509588705059316	-1.7607246542663	0.0782850178004337	0.999943847769358
ENSONIG00000008298	27.7577833315422	-1.20843364828342	0.686520070677378	-1.76023061800812	0.0783687125985701	0.999943847769358
ENSONIG00000009443	78.4448310961518	0.464031011047982	0.26364465786202	1.76006225504799	0.0783972516403464	0.999943847769358
ENSONIG00000005717	462.073717035227	0.483089406696826	0.274479926677067	1.76001725352103	0.0784048812379158	0.999943847769358
ENSONIG00000022278	0.926660126052269	2.9829590503726	1.69519952401677	1.75965071256302	0.0784670474168435	0.999943847769358
ENSONIG00000018521	245.073028220101	-0.413515240529688	0.235025111277742	-1.75945131259193	0.0785008829484196	0.999943847769358
ENSONIG00000005245	33.1360276885517	0.665011387185237	0.377981708298861	1.75937452152957	0.0785139165400913	0.999943847769358
ENSONIG00000012525	94.7030333980157	0.300379350495241	0.170814900284813	1.75850789359942	0.0786611296648978	0.999943847769358
ENSONIG00000015085	0.797445631252242	-3.73846932821229	2.1267554421722	-1.75782755933326	0.0787768545918567	0.999943847769358
ENSONIG00000001593	2.34767380824863	1.98810492725749	1.13162893654679	1.75685232415872	0.0789429837490566	0.999943847769358
ENSONIG00000007044	38.1480240047336	-0.527204032796112	0.300281235467002	-1.75570089145329	0.0791394945266689	0.999943847769358
ENSONIG00000003172	3.78232410593818	1.46325376159677	0.833569055654993	1.75540796730631	0.0791895502408655	0.999943847769358
ENSONIG00000004381	140.770475928708	0.268770543116169	0.153130774794501	1.75517000731469	0.0792302324752232	0.999943847769358
ENSONIG00000004945	27.5544702657945	-0.720245727927648	0.410411353633676	-1.7549361672156	0.0792702269185296	0.999943847769358
ENSONIG00000015526	175.355429480689	-0.563234418181417	0.321735069989789	-1.75061555521222	0.0800121540167739	0.999943847769358
ENSONIG00000021040	0.873778920754371	-4.3214508237542	2.46986793023498	-1.74966878627517	0.0801754827575338	0.999943847769358
ENSONIG00000008607	592.013112691842	-0.198865485585611	0.113683468237593	-1.74929115612475	0.0802407039108298	0.999943847769358
ENSONIG00000006160	159.721605416871	-0.32606516996219	0.186482792721864	-1.74850003693644	0.0803774792109518	0.999943847769358
ENSONIG00000019572	10.2058849659206	0.854362564180725	0.488735023870173	1.748109962358	0.0804449882446917	0.999943847769358
ENSONIG00000013616	34.5363578808303	0.536638398594236	0.307028329144139	1.74784652637804	0.0804906063671579	0.999943847769358
ENSONIG00000008762	1620.89964423157	-0.442399547060516	0.253161939460671	-1.74749627848085	0.0805512898878776	0.999943847769358
ENSONIG00000019868	41.2246136872516	0.648932200124715	0.371392592147909	1.74729440986339	0.08058628227348	0.999943847769358
ENSONIG00000015186	8193.60091761027	0.37845004910385	0.216760059562283	1.74593995714929	0.0808213857544878	0.999943847769358
ENSONIG00000018217	100.448436518942	0.815482748856335	0.467156835493513	1.74562949077871	0.080875354338114	0.999943847769358
ENSONIG00000010904	252.103684502475	-0.376428250495944	0.215643547650889	-1.74560405167028	0.0808797777325945	0.999943847769358
ENSONIG00000007251	331.805348357038	-0.224998794704753	0.128969945146993	-1.74458316197864	0.081057453909156	0.999943847769358
ENSONIG00000020623	1.79692456725382	-2.31133868718547	1.32594099775494	-1.74316858072795	0.0813041719428529	0.999943847769358
ENSONIG00000011476	110.678020829035	0.287636268643312	0.165020120995617	1.74303755752883	0.0813270545908527	0.999943847769358
ENSONIG00000005590	60.2505867626399	0.44632054139734	0.256074287179187	1.74293384280722	0.0813451716346479	0.999943847769358
ENSONIG00000011811	17.5559537952377	0.785822152912754	0.450870640360882	1.74289936528973	0.081351194944683	0.999943847769358
ENSONIG00000015786	257.360890773641	-0.244278865439835	0.140238224232097	-1.7418850443767	0.0815285614163041	0.999943847769358
ENSONIG00000019199	37.1827081077393	0.96381577427996	0.553630132331207	1.74090194516971	0.0817007677057004	0.999943847769358
ENSONIG00000006538	26.5606371399702	0.580372764074905	0.333408761268076	1.74072439448662	0.0817319001191825	0.999943847769358
ENSONIG00000018657	15.957357152739	-0.947671159383539	0.54473831608847	-1.73968147896839	0.0819149632483859	0.999943847769358
ENSONIG00000019548	228.120600005238	-0.263564308759508	0.151506185139713	-1.73962738561769	0.0819244673280651	0.999943847769358
ENSONIG00000017874	44.5199412640215	0.453559266498523	0.26076729881577	1.73932570747285	0.0819774879022588	0.999943847769358
ENSONIG00000001388	305.926387094732	-0.237031671892725	0.136284456606527	-1.73924215420302	0.0819921774873043	0.999943847769358
ENSONIG00000019939	1.5008584510573	2.22753089941758	1.28083843213557	1.73911934833464	0.082013771986351	0.999943847769358
ENSONIG00000004557	213.916798174526	0.289248745552918	0.166436344375854	1.73789412785781	0.0822294705776458	0.999943847769358
ENSONIG00000020260	664.046979598142	-0.279910504760887	0.161087000132028	-1.73763559152179	0.0822750443119355	0.999943847769358
ENSONIG00000008141	135.315692573157	-0.359597586555452	0.206949361139592	-1.73761148415866	0.082279294903589	0.999943847769358
ENSONIG00000008889	219.017090603439	-0.308497510785115	0.177661192679793	-1.73643723838516	0.0824865526712547	0.999943847769358
ENSONIG00000015690	10.0484794632386	0.810737262415849	0.466952415112762	1.73623100807835	0.0825229965713936	0.999943847769358
ENSONIG00000002048	10.6732768171999	-1.27274661263938	0.733217190620111	-1.73583847858636	0.0825923983168924	0.999943847769358
ENSONIG00000010976	40.3048533755374	0.48879041774403	0.281604640382205	1.73573282414886	0.0826110867817235	0.999943847769358
ENSONIG00000017752	171.773583700916	-0.532267217611263	0.30669909074103	-1.73547047800249	0.0826575061554214	0.999943847769358
ENSONIG00000018026	53.7010191664328	-0.470349733682533	0.27108950167091	-1.73503485300406	0.0827346320849654	0.999943847769358
ENSONIG00000014884	733.259725820562	0.466611293821154	0.268986318020068	1.73470270627795	0.0827934767180317	0.999943847769358
ENSONIG00000003866	130.37131187147	0.424371980614212	0.244789575188646	1.73361949865378	0.0829856184566292	0.999943847769358
ENSONIG00000017046	31.3578993294559	-0.624617941302568	0.36030232070944	-1.73359399981851	0.0829901458449443	0.999943847769358
ENSONIG00000014761	10.7240051335993	0.846333087419972	0.488330877854229	1.73311401306188	0.0830754061614812	0.999943847769358
ENSONIG00000012342	6.63572170127421	1.26541635164114	0.730285679592998	1.73276895193451	0.0831367434006194	0.999943847769358
ENSONIG00000016326	15.2459845319521	0.742317926841111	0.428535519736462	1.73222030065936	0.0832343458800383	0.999943847769358
ENSONIG00000019987	65.9012847192896	-0.544555424322439	0.314410688233555	-1.73198763496845	0.0832757640302022	0.999943847769358
ENSONIG00000021142	0.956156491419877	2.97341952789054	1.71679196029397	1.7319626353454	0.0832802153492164	0.999943847769358
ENSONIG00000017541	22.2195902747097	-0.615625753164968	0.355460843209869	-1.73190877398975	0.0832898063118418	0.999943847769358
ENSONIG00000009566	144.184959409162	-0.434438355267252	0.251086570672368	-1.73023333786391	0.0835885942738197	0.999943847769358
ENSONIG00000016426	18.3340528311025	0.609835530634893	0.352552397925032	1.72977274931079	0.0836708850095708	0.999943847769358
ENSONIG00000007763	75.7951174171911	-0.375077176901073	0.217070804345315	-1.7279024603622	0.0840057131615886	0.999943847769358
ENSONIG00000017311	84.4021057239304	0.627815429457757	0.363350303819176	1.72785167057461	0.0840148208995132	0.999943847769358
ENSONIG00000008980	452.518247129792	-0.215813311004536	0.124925038500587	-1.72754248143395	0.0840702826308466	0.999943847769358
ENSONIG00000020278	470.379341870842	0.189805953965463	0.1098720732355	1.72751772471456	0.0840747247229564	0.999943847769358
ENSONIG00000004510	17.0735867718418	-1.09520195850293	0.634260785065881	-1.72673762006139	0.0842147960512512	0.999943847769358
ENSONIG00000020975	128.45864708033	0.429142624393672	0.248542547851656	1.72663645763303	0.0842329740501267	0.999943847769358
ENSONIG00000008317	180.576448672887	-0.41087289471226	0.237967945852728	-1.72658923973962	0.0842414597773454	0.999943847769358
ENSONIG00000017821	85.7222478379574	-0.537978173835982	0.311596054648276	-1.72652434397233	0.084253123598855	0.999943847769358
ENSONIG00000012262	3.77737593970292	-1.83926925968785	1.0661584602938	-1.72513686115759	0.0845028109728871	0.999943847769358
ENSONIG00000018379	7.1375261442667	-1.12492001935481	0.652083317466639	-1.72511700456493	0.084506388648273	0.999943847769358
ENSONIG00000018391	8.41004839263038	-1.48005868604088	0.858284908403684	-1.7244375050164	0.0846288918253779	0.999943847769358
ENSONIG00000011984	13.4743249521955	0.919649796352801	0.53341324002926	1.72408505702324	0.0846924892673629	0.999943847769358
ENSONIG00000018885	1101.7318206773	0.132963346883131	0.0771642917434374	1.72312016191659	0.0848667974929931	0.999943847769358
ENSONIG00000014796	125.729172441853	0.29760845261261	0.172745335030621	1.72281614759585	0.0849217777321037	0.999943847769358
ENSONIG00000009283	98.470081434249	-0.785595509310378	0.456143395056465	-1.72225558415272	0.0850232297741687	0.999943847769358
ENSONIG00000002674	2.11718896471794	1.96037821439476	1.13899145747247	1.72115269305445	0.0852231196229113	0.999943847769358
ENSONIG00000001825	512.547623303753	-0.261306362647847	0.151849386903139	-1.72082593138508	0.0852824153717893	0.999943847769358
ENSONIG00000020018	0.702029424528328	2.97363909647642	1.72908928970487	1.71977185572873	0.0854739204072705	0.999943847769358
ENSONIG00000011112	1139.30737962974	-0.276422172339069	0.160743943520495	-1.71964284491891	0.0854973830189368	0.999943847769358
ENSONIG00000017161	36.2401862615418	-0.505172502006705	0.293782378796163	-1.71954663883096	0.0855148829728955	0.999943847769358
ENSONIG00000003715	6.97071062520659	-1.61175733232144	0.937492947544439	-1.71922075418603	0.085574183131281	0.999943847769358
ENSONIG00000002825	34.0005701544917	-0.854850018969476	0.498011210913938	-1.71652766089477	0.0860655097288575	0.999943847769358
ENSONIG00000018016	31.0201603033053	0.620931345231937	0.361946602895355	1.71553301029726	0.0862475485902439	0.999943847769358
ENSONIG00000012185	9.14612960522936	0.972786947641036	0.567493043534923	1.71418303488186	0.0864951156357758	0.999943847769358
ENSONIG00000016341	130.305931875459	0.247172898670184	0.144203294891695	1.71405860632952	0.0865179629878837	0.999943847769358
ENSONIG00000004931	407.418138678415	-0.298424283486548	0.1741191684057	-1.71390827453998	0.0865455731476872	0.999943847769358
ENSONIG00000010382	115.389506281751	0.270728398553088	0.15796308082785	1.71387134977528	0.0865523558931767	0.999943847769358
ENSONIG00000019925	12.6098619130472	1.0269766785444	0.599380728849622	1.7133962256602	0.0866396702017986	0.999943847769358
ENSONIG00000014836	6.79887702282481	1.09717926812772	0.640567277067171	1.71282440956264	0.0867448480411429	0.999943847769358
ENSONIG00000002483	911.075865741803	0.225295648033013	0.131542651616053	1.712719374782	0.086764178971271	0.999943847769358
ENSONIG00000012341	2.24363435120007	1.80944664297756	1.05733102992732	1.71133409666596	0.0870194554617413	0.999943847769358
ENSONIG00000014556	0.796482523292739	-3.62019718022495	2.11580738311431	-1.71102398503605	0.0870766852266911	0.999943847769358
ENSONIG00000006596	139.422090619192	-0.299912307122546	0.175292695969818	-1.71092301058674	0.0870953261809261	0.999943847769358
ENSONIG00000020601	20.9641266736108	0.648699332421207	0.379360541303599	1.70998103859742	0.0872693794146099	0.999943847769358
ENSONIG00000004678	1.31721680002856	2.66063330625967	1.55634528990595	1.70953921569708	0.0873511140577492	0.999943847769358
ENSONIG00000004587	134.958224831273	0.416612238724188	0.243713162510022	1.70943675931765	0.0873700767067044	0.999943847769358
ENSONIG00000019142	913.07556874733	-0.264374197721884	0.154668466161583	-1.70929604645908	0.0873961252865238	0.999943847769358
ENSONIG00000020693	0.470984358022256	-3.96167475975686	2.31830415835931	-1.70886755539471	0.0874754855867036	0.999943847769358
ENSONIG00000018505	4554.12000127775	-0.242545846782552	0.141948718423552	-1.70868641489833	0.0875090518740573	0.999943847769358
ENSONIG00000010172	55.794291800657	0.436140544983336	0.255253430822375	1.70865693588595	0.0875145154732516	0.999943847769358
ENSONIG00000011130	60.3459332853805	-0.558376304550086	0.326796354868595	-1.70863688113844	0.0875182325495871	0.999943847769358
ENSONIG00000018484	64.7048832552137	-0.439915000957812	0.257516225108772	-1.70830013049468	0.0875806671156748	0.999943847769358
ENSONIG00000007205	48.9165012192734	-0.408953651809606	0.239483283964769	-1.70765009164384	0.0877012878652935	0.999943847769358
ENSONIG00000017098	8.38840332860433	-0.970974532551846	0.568643293145225	-1.70752832972193	0.0877238968158608	0.999943847769358
ENSONIG00000017219	3.47296579022996	1.42952679607175	0.837253317894607	1.70740057461521	0.087747623644632	0.999943847769358
ENSONIG00000006032	67.5721671797852	-0.608144050724085	0.356205536002157	-1.7072841077922	0.0877692585103042	0.999943847769358
ENSONIG00000018244	3.05308880064348	-2.34487020327147	1.37358161987373	-1.70712112723744	0.0877995409851909	0.999943847769358
ENSONIG00000000528	48.4176234173706	-0.605970133310161	0.355179430958795	-1.70609579410149	0.0879902455332421	0.999943847769358
ENSONIG00000014004	147.648431841932	0.871774333824114	0.511196763314576	1.70535965089366	0.0881273687390949	0.999943847769358
ENSONIG00000010501	245.329164445666	0.6093912225031	0.357601025872453	1.70410926818889	0.0883606754467955	0.999943847769358
ENSONIG00000003607	27.8403337595372	-0.768904562743612	0.45123018523712	-1.70401845421657	0.0883776396423711	0.999943847769358
ENSONIG00000004342	16.5442421857542	0.693095581743622	0.406804346363523	1.70375657964153	0.0884265729345041	0.999943847769358
ENSONIG00000003905	105.402856727745	0.315997171155278	0.185547081588441	1.70305654203813	0.0885574876105583	0.999943847769358
ENSONIG00000006023	19.9943182320699	0.765670189511858	0.449638683397991	1.70285657747587	0.08859491183812	0.999943847769358
ENSONIG00000009073	5.33099961089371	-1.23723187505749	0.727446129575751	-1.70078831236486	0.0889827447442408	0.999943847769358
ENSONIG00000019884	1.08082636346619	3.09590113441108	1.82029309716568	1.70077068315625	0.0889860563735422	0.999943847769358
ENSONIG00000005038	1.03955400531201	-2.73966844830703	1.61157137909559	-1.69999820289966	0.0891312635488595	0.999943847769358
ENSONIG00000004055	153.628538990373	0.299050523720513	0.175913275843194	1.69998837374321	0.0891331124161461	0.999943847769358
ENSONIG00000007485	15.6669644874737	-1.19889082887251	0.705298044616891	-1.69983574748705	0.0891618254254261	0.999943847769358
ENSONIG00000008450	3338.91247081191	-0.722536488145006	0.425132230926135	-1.69955706856426	0.0892142714752315	0.999943847769358
ENSONIG00000014180	32.2861809930316	0.508415602121286	0.299216739025436	1.69915494626812	0.089289992775762	0.999943847769358
ENSONIG00000004848	41.2348318322162	0.7548288551969	0.444322631937551	1.69883053650751	0.0893511182005921	0.999943847769358
ENSONIG00000015744	167.45801495373	0.546975111017919	0.322066962038432	1.69832729056093	0.0894460067002526	0.999943847769358
ENSONIG00000020937	41.8216456504046	0.676136410238336	0.398150455945755	1.69819323359121	0.0894712972183483	0.999943847769358
ENSONIG00000003904	61.7665468956463	0.542758067591132	0.319654534842941	1.69795203392879	0.0895168152424869	0.999943847769358
ENSONIG00000017817	20.5227905370631	0.588012175817648	0.346604448285239	1.69649344873307	0.0897924698053659	0.999943847769358
ENSONIG00000005124	143.450788442913	0.268341442497061	0.158198222202378	1.69623551239267	0.0898412876170074	0.999943847769358
ENSONIG00000009581	19.4798937215733	1.03131389818805	0.608375075930925	1.69519419678715	0.090038587436088	0.999943847769358
ENSONIG00000019141	48.8166983692372	-0.735775729477278	0.434102810408385	-1.69493426864731	0.0900878908084536	0.999943847769358
ENSONIG00000007082	206.228747952173	-0.952363565558648	0.561958092847474	-1.6947234636892	0.0901278924121154	0.999943847769358
ENSONIG00000005371	28.9470815287163	0.576680814167358	0.340439605406426	1.69392986306308	0.0902786114790764	0.999943847769358
ENSONIG00000021437	363.342202599649	-0.430174743337342	0.253983798185479	-1.69370938780589	0.0903205196855249	0.999943847769358
ENSONIG00000011010	37.1302234180939	-0.598608214150052	0.353557982881461	-1.69309771843209	0.0904368685089425	0.999943847769358
ENSONIG00000015926	133.145174346874	0.360587573926454	0.213013663457857	1.6927908194856	0.0904952907720422	0.999943847769358
ENSONIG00000010411	11.0424993999947	0.960941418696076	0.567819224013997	1.69233688831991	0.0905817582211916	0.999943847769358
ENSONIG00000017755	167.570419527404	-0.531412945481211	0.314013859041763	-1.69232322134717	0.0905843626159608	0.999943847769358
ENSONIG00000007300	249.825541717591	-0.422272121034447	0.249544299124384	-1.69217298297794	0.0906129961912504	0.999943847769358
ENSONIG00000011405	49.4381343816147	0.406549891350283	0.240283916243586	1.69195632277837	0.0906543017663794	0.999943847769358
ENSONIG00000005889	44.2553910327172	0.564091155662863	0.333399889358658	1.69193564145439	0.0906582453865006	0.999943847769358
ENSONIG00000019066	199.062292503748	0.366579683899014	0.216666161150356	1.69191018086403	0.0906631005309753	0.999943847769358
ENSONIG00000004863	105.479343103093	0.377332913815935	0.223075703177288	1.69150162228135	0.0907410382119024	0.999943847769358
ENSONIG00000011725	25.058465932664	0.58320155929707	0.344842792340746	1.69120994334368	0.0907967125948927	0.999943847769358
ENSONIG00000019414	77.379962730517	0.487411716020627	0.288210084862731	1.69116814997217	0.0908046921782752	0.999943847769358
ENSONIG00000006465	655.871495504158	-0.326786454832147	0.193270779712599	-1.69082183720731	0.0908708351696136	0.999943847769358
ENSONIG00000006840	347.313281235288	0.374708293358318	0.221683317301199	1.69028638654484	0.0909731782619298	0.999943847769358
ENSONIG00000020039	10.8023290105337	0.899316385239718	0.532337082943203	1.6893739212522	0.0911477953985522	0.999943847769358
ENSONIG00000011172	80.500621026525	-0.368941515862454	0.218402035983777	-1.68927690715236	0.0911663766818106	0.999943847769358
ENSONIG00000007114	5.76488636700632	-1.03097876336551	0.610549613295606	-1.68860767563266	0.0912946387679704	0.999943847769358
ENSONIG00000013109	144.982529342646	0.469213169285754	0.277906851673191	1.68838287527194	0.0913377555901302	0.999943847769358
ENSONIG00000007097	836.196949820329	0.17628683693483	0.104435575464321	1.68799603153483	0.0914119907339921	0.999943847769358
ENSONIG00000000614	27.8337539362581	0.66432834188591	0.39363359171656	1.68768203696464	0.0914722818067459	0.999943847769358
ENSONIG00000004111	43.1536792611654	0.895197384384639	0.530589961720394	1.68717361610468	0.091569973047591	0.999943847769358
ENSONIG00000014591	359.271134352377	-0.255158891257299	0.151249608656566	-1.68700529888097	0.0916023330661606	0.999943847769358
ENSONIG00000017536	30.5302164061142	0.55591830879693	0.329622472711518	1.68653036373362	0.0916936918166612	0.999943847769358
ENSONIG00000008857	66.3638890723955	0.432538150263501	0.256515330230782	1.68620779847487	0.0917557823655131	0.999943847769358
ENSONIG00000017844	289.422567158239	0.265030176933788	0.157177120779696	1.68618801272777	0.0917595920211237	0.999943847769358
ENSONIG00000005562	245.299353821207	0.572462574198102	0.339508974566121	1.68614857657205	0.0917671856526722	0.999943847769358
ENSONIG00000007787	378.783218991809	0.786358474829965	0.466549720978248	1.68547625145108	0.0918967229654145	0.999943847769358
ENSONIG00000013205	3.16568278835833	1.60616337669547	0.953005039149521	1.68536713943175	0.0919177594976663	0.999943847769358
ENSONIG00000015838	141.49992471516	0.770466659346379	0.457158621422646	1.68533769952482	0.0919234361029397	0.999943847769358
ENSONIG00000002358	141.403968246619	-0.241305335893285	0.143183881896827	-1.68528281742745	0.0919340192254262	0.999943847769358
ENSONIG00000019454	29.8751609199735	0.604878948632966	0.358938758320949	1.68518705380963	0.0919524880304629	0.999943847769358
ENSONIG00000018837	37.5727556030803	-0.434244778024988	0.257758691152445	-1.68469499935567	0.0920474318101371	0.999943847769358
ENSONIG00000012477	6.54848006730232	-2.0584182607021	1.22218238484309	-1.68421529080242	0.0921400691997658	0.999943847769358
ENSONIG00000020315	671.163500127601	-0.169927253655491	0.100905964803826	-1.68401594480417	0.0921785872875287	0.999943847769358
ENSONIG00000001212	77.5840964494483	0.352498989143477	0.209449352585702	1.68297960720238	0.0923790392418514	0.999943847769358
ENSONIG00000009814	33.6929744254267	-0.560452610904958	0.333015276280363	-1.68296366810848	0.0923821249670679	0.999943847769358
ENSONIG00000008852	1.26849442412443	-2.83187900695513	1.68374717567407	-1.68189087285116	0.0925900028666353	0.999943847769358
ENSONIG00000019395	43.2245548174633	0.716193465613606	0.425828251375083	1.6818833961835	0.0925914529538068	0.999943847769358
ENSONIG00000016176	493.571028525237	-0.206550758203467	0.122861574501652	-1.68116645941803	0.0927305863682011	0.999943847769358
ENSONIG00000011836	225.260283944427	-0.559597136300813	0.333060320383956	-1.68016753138201	0.0929247246481795	0.999943847769358
ENSONIG00000010213	42.2612698126024	-0.834073486958561	0.496601161669473	-1.67956410765246	0.0930421559786909	0.999943847769358
ENSONIG00000003885	149.686561321026	-0.358624649046187	0.213581467439758	-1.67910003309318	0.0931325497885293	0.999943847769358
ENSONIG00000002276	9.18559342869514	-1.27781305332032	0.761021044894003	-1.6790771581071	0.0931370072676835	0.999943847769358
ENSONIG00000008158	20.0985905601945	-0.60807294411056	0.362295987904551	-1.67838718730377	0.0932715372528531	0.999943847769358
ENSONIG00000020953	92.9726886133127	0.347638986063432	0.207301081551169	1.67697622927077	0.0935471302279682	0.999943847769358
ENSONIG00000018067	50.8195084181464	0.434147894718161	0.258944293173696	1.67660730961521	0.0936192964590777	0.999943847769358
ENSONIG00000019111	1.71646210012225	-3.47603851970493	2.07490785549523	-1.67527368046678	0.0938805469540962	0.999943847769358
ENSONIG00000020979	95.2041157521357	-0.509042865239356	0.303912247249102	-1.67496660581144	0.0939407838951266	0.999943847769358
ENSONIG00000012687	13.6481725972098	-1.07874059014787	0.644206534499631	-1.67452599807258	0.0940272693348276	0.999943847769358
ENSONIG00000000145	2441.05587010786	-0.230092426603147	0.137428536397945	-1.67426964321936	0.0940776177554871	0.999943847769358
ENSONIG00000013568	32.1581313080457	0.642160474516022	0.383657046598118	1.67378777533229	0.0941723157278041	0.999943847769358
ENSONIG00000010592	117.144100141263	0.251615004238803	0.150370300573706	1.6733025290155	0.094267754852695	0.999943847769358
ENSONIG00000018614	72.275958391649	0.369980237085167	0.221158609617	1.67291808230254	0.0943434235679611	0.999943847769358
ENSONIG00000012899	293.540243865901	-0.217342995614975	0.129989380834489	-1.67200577631577	0.0945231830421492	0.999943847769358
ENSONIG00000014072	292.423199315711	-0.229838884435497	0.137472611292001	-1.67188854765627	0.0945463015008038	0.999943847769358
ENSONIG00000004584	112.244827364107	0.426776410618211	0.255272781812195	1.67184455619789	0.0945549781485612	0.999943847769358
ENSONIG00000011995	252.657804935977	-0.404138319347143	0.241891990815552	-1.6707387375025	0.0947732938298694	0.999943847769358
ENSONIG00000001677	305.89726260554	-0.427285978404641	0.255774089175421	-1.67056006252294	0.0948086065181088	0.999943847769358
ENSONIG00000008758	650.01316436061	0.136715510506534	0.0818729208547529	1.66985016632148	0.0949490120493394	0.999943847769358
ENSONIG00000010823	4.03867751184843	-2.10176089689956	1.25915763080868	-1.6691801292184	0.0950816868936241	0.999943847769358
ENSONIG00000014155	24.5997571972843	-0.835053867241451	0.500280512776304	-1.66917128673936	0.0950834387957848	0.999943847769358
ENSONIG00000018311	15.7036064372982	1.12100289998489	0.672068213459876	1.66798976284543	0.0953177590030566	0.999943847769358
ENSONIG00000002742	7.3951259821614	1.22181234229349	0.732905601305858	1.66708009887838	0.0954984787731988	0.999943847769358
ENSONIG00000019133	92.4313101332642	0.343425654190714	0.206049067927776	1.66671782427616	0.0955705269542845	0.999943847769358
ENSONIG00000001700	41.4668636848017	-0.5191706273103	0.311568381102911	-1.66631358892229	0.095650971544467	0.999943847769358
ENSONIG00000004610	46.1480587077907	-0.43659652717056	0.262145781338544	-1.66547226104976	0.095818573276995	0.999943847769358
ENSONIG00000007540	16.5606219215514	0.640966145564837	0.384913445275057	1.665221502218	0.0958685726358024	0.999943847769358
ENSONIG00000000327	18.8474235778491	-1.02727237109511	0.616983118518261	-1.6649926720235	0.0959142178180721	0.999943847769358
ENSONIG00000004131	3.90394182434393	1.49318096496483	0.897155646447763	1.66434996076433	0.0960425136716338	0.999943847769358
ENSONIG00000017158	336.221697823671	-0.355781607296387	0.213866389955777	-1.6635695181929	0.0961984875961875	0.999943847769358
ENSONIG00000014026	23.2776146501742	0.641264726622771	0.385524047536537	1.6633585653616	0.0962406819704848	0.999943847769358
ENSONIG00000008479	136.044170365743	0.240916266247555	0.144874414852957	1.66293176398384	0.0963260952416603	0.999943847769358
ENSONIG00000016211	3.15450605943488	1.49646945306934	0.900013873582221	1.66271820579067	0.0963688561594042	0.999943847769358
ENSONIG00000009613	159.097619452277	0.303217180564733	0.18241265174915	1.66225959470021	0.096460735531562	0.999943847769358
ENSONIG00000016743	83.9503062923631	-0.394524930103478	0.237364536697084	-1.66210561861209	0.0964915992229989	0.999943847769358
ENSONIG00000018911	14.9949628770295	0.682094279430008	0.410402244358713	1.66201400895318	0.0965099656421007	0.999943847769358
ENSONIG00000008192	9.28350564346291	0.893532110320017	0.537853553807929	1.6612925655951	0.0966547024147111	0.999943847769358
ENSONIG00000018928	432.574196305384	-0.215276328804526	0.129621068097195	-1.66081279814099	0.0967510499847273	0.999943847769358
ENSONIG00000003722	73.8249624112398	-0.794570750497533	0.478716448339094	-1.65979412918502	0.0969558752060445	0.999943847769358
ENSONIG00000002249	274.998433140404	0.242443519650365	0.146116838249546	1.6592442223278	0.097066589796798	0.999943847769358
ENSONIG00000000039	1.43492198928259	2.35682986486457	1.42131646185461	1.65820204586194	0.0972766919948716	0.999943847769358
ENSONIG00000004267	114.044272942587	0.321756332115712	0.194124780466353	1.65747171145665	0.097424143544804	0.999943847769358
ENSONIG00000005443	52.9084750027535	-0.571472177859264	0.344909800007845	-1.65687428378743	0.0975448945626752	0.999943847769358
ENSONIG00000015353	61.6520301421386	0.453344378557973	0.273654669933631	1.65662942520923	0.0975944194892533	0.999943847769358
ENSONIG00000001345	101.285754070396	-0.587115996695692	0.354448315217969	-1.65642202681833	0.0976363834615344	0.999943847769358
ENSONIG00000003554	645.965546914283	-0.370941527633199	0.223975233042314	-1.65617208025461	0.0976869755817413	0.999943847769358
ENSONIG00000015627	78.81818905765	0.666518000285626	0.402479421446457	1.65603000990771	0.097715741625307	0.999943847769358
ENSONIG00000014454	1739.47333219267	-0.655245082023087	0.395926915549437	-1.65496473285679	0.0979316519466179	0.999943847769358
ENSONIG00000006147	3.72734930481287	-2.47136001111509	1.4934326627527	-1.6548185082278	0.0979613184775322	0.999943847769358
ENSONIG00000019822	151.406136407703	-0.452949990834334	0.273935872821367	-1.65348914024744	0.0982313544667768	0.999943847769358
ENSONIG00000002573	134.919986820495	0.296070358397349	0.179159489153165	1.65255192341074	0.0984220894501234	0.999943847769358
ENSONIG00000004821	15.9716006716351	-0.629814961604585	0.381125999199559	-1.65251114572956	0.0984303949116451	0.999943847769358
ENSONIG00000016081	257.627701049667	0.230334123161448	0.139407649394943	1.65223446605078	0.0984867628851068	0.999943847769358
ENSONIG00000002868	6.91989797266963	1.15763045674757	0.700664590721011	1.65218918164014	0.0984959911360102	0.999943847769358
ENSONIG00000011785	144.00846999841	0.270147029957554	0.163524613147768	1.65202671791945	0.0985291043702999	0.999943847769358
ENSONIG00000004270	218.870066811363	0.237845881015816	0.144064062748949	1.65097302184442	0.0987440837576675	0.999943847769358
ENSONIG00000007623	331.830768636129	0.1797093687411	0.108867205732689	1.65072087164941	0.0987955839608541	0.999943847769358
ENSONIG00000017718	0.705635786229816	3.33864390649901	2.02288324651183	1.6504382604661	0.0988533311250601	0.999943847769358
ENSONIG00000021359	2.71012055064031	1.60328727077871	0.971774272214879	1.6498556471602	0.0989724640481189	0.999943847769358
ENSONIG00000020671	131.446030097281	-0.491099026745141	0.297756636985283	-1.64933024404562	0.0990799968601625	0.999943847769358
ENSONIG00000017357	322.578103431234	0.670203182425398	0.406457852137291	1.64888728044309	0.0991707294322775	0.999943847769358
ENSONIG00000000746	155.223083319635	0.302078692899861	0.183209972362865	1.64881141023025	0.0991862766348049	0.999943847769358
ENSONIG00000011884	279.151157016795	0.443080241724347	0.268731416239416	1.64878467848955	0.0991917549236712	0.999943847769358
ENSONIG00000016274	153.723796543578	0.438520647260777	0.266074537063256	1.64811203695348	0.0993296827068088	0.999943847769358
ENSONIG00000005433	72.7980669824835	0.456913119177696	0.277334308347018	1.64751747413082	0.0994517275228629	0.999943847769358
ENSONIG00000006260	1.15761735991112	2.88421339688289	1.75144819837126	1.64675917881273	0.0996075549668255	0.999943847769358
ENSONIG00000008064	140.780345580548	0.389909312244234	0.236900076425721	1.64588090526213	0.0997882809480192	0.999943847769358
ENSONIG00000008052	26.9108869696789	-0.539275736527141	0.327807096875101	-1.64510085860836	0.0999490135777809	0.999943847769358
ENSONIG00000018426	75.7376837639429	0.429362435677523	0.261072537336908	1.64460973205864	0.100050318603931	0.999943847769358
ENSONIG00000004285	167.511255873016	-0.257869036322552	0.156836148233628	-1.64419388786839	0.100136159080554	0.999943847769358
ENSONIG00000022228	2.43090447885294	1.71127136157051	1.04095818802813	1.6439386146836	0.100188882830508	0.999943847769358
ENSONIG00000007352	5.36613325290579	-1.20900215458679	0.735604875242864	-1.64354831687002	0.100269537156306	0.999943847769358
ENSONIG00000018891	142.074002936881	0.814932186606159	0.495964016586253	1.64312764505655	0.100356526166344	0.999943847769358
ENSONIG00000005950	60.9567014693447	0.986980939694927	0.600692469486152	1.6430719375244	0.100368050209367	0.999943847769358
ENSONIG00000012422	0.90390641389883	3.05478977689606	1.85935681948938	1.64292821306616	0.100397786910376	0.999943847769358
ENSONIG00000004625	28.2471263689582	0.682411061899019	0.415692733049394	1.64162374668679	0.100668003251634	0.999943847769358
ENSONIG00000020289	185.635389393927	-0.258204644236216	0.157316759761726	-1.64130410915719	0.100734303548514	0.999943847769358
ENSONIG00000020377	137.966472021905	0.33901619323226	0.206589921915483	1.64101031690672	0.100795273615648	0.999943847769358
ENSONIG00000005686	111.099861701184	0.331128862442003	0.201860482009244	1.64038478034962	0.100925187814627	0.999943847769358
ENSONIG00000012338	43.840355643737	-0.448451327984213	0.273450958551976	-1.63996985184813	0.101011435572957	0.999943847769358
ENSONIG00000003319	224.278662066634	-0.271399671947282	0.165499402972918	-1.63988308762475	0.101029477955905	0.999943847769358
ENSONIG00000020876	92.2183478219644	0.381041478438922	0.232365536482351	1.63983645856994	0.101039175400923	0.999943847769358
ENSONIG00000021230	357.507779451017	-0.384753645746828	0.234894755224794	-1.63798312728873	0.101425213561158	0.999943847769358
ENSONIG00000007551	153.498735701563	0.218077700236631	0.133177602187446	1.63749531944334	0.101527016131324	0.999943847769358
ENSONIG00000009197	100.09284093922	-0.465095547757376	0.28417969621442	-1.63662483264269	0.10170888364047	0.999943847769358
ENSONIG00000011287	50.7565431190686	-0.596693448637193	0.364631385471364	-1.63642920607572	0.101749790831968	0.999943847769358
ENSONIG00000006231	946.343617978122	-0.319177992039606	0.19507953407938	-1.63614288677627	0.101809686265055	0.999943847769358
ENSONIG00000010378	0.917117021120104	-3.13271564149304	1.91540146680028	-1.63553996161772	0.101935904592384	0.999943847769358
ENSONIG00000019834	23.1078635189508	0.678911504732154	0.415178428746828	1.63522827229097	0.102001203479484	0.999943847769358
ENSONIG00000005561	10.9247170446288	-0.785119725511838	0.480156524781909	-1.63513288894376	0.102021192934555	0.999943847769358
ENSONIG00000007507	26.6049835951324	-0.678305125098455	0.414866209168312	-1.63499728372253	0.102049617041173	0.999943847769358
ENSONIG00000019932	26.0415994515156	1.37840179552392	0.843284337922668	1.6345634960083	0.102140585284906	0.999943847769358
ENSONIG00000010725	3.40653809508099	-1.77207428410326	1.08499045719506	-1.63326255300389	0.102413788951294	0.999943847769358
ENSONIG00000001094	31.1801048482239	-1.55335240977749	0.95146859681386	-1.6325840022247	0.10255651810166	0.999943847769358
ENSONIG00000014561	86.9302068629686	-0.6340440838652	0.388406807199307	-1.63242268702013	0.102590473074117	0.999943847769358
ENSONIG00000018878	69.6191425777942	-0.325132642498445	0.199190566980853	-1.63226927573181	0.10262277266039	0.999943847769358
ENSONIG00000000714	7.70472194714277	1.01140612153581	0.619687440099129	1.63212299635123	0.102653578211185	0.999943847769358
ENSONIG00000017860	34.2911463457993	0.655313907379617	0.401640453900905	1.63159338411987	0.102765172870153	0.999943847769358
ENSONIG00000017229	531.298840925228	-0.742404167330476	0.455026031059825	-1.63156416700228	0.102771332019983	0.999943847769358
ENSONIG00000021281	8.14396399171339	-1.33354719633654	0.818113218673748	-1.63002768553033	0.103095645784736	0.999943847769358
ENSONIG00000013807	38.5377981923754	0.533923537125944	0.327593108948824	1.62983751043845	0.103135843642183	0.999943847769358
ENSONIG00000003402	9.01025838722072	0.974292297082898	0.597899827243867	1.62952429936982	0.103202075132354	0.999943847769358
ENSONIG00000018464	87.9925433920261	0.744026010977677	0.456728304916496	1.62903416094106	0.103305787473663	0.999943847769358
ENSONIG00000007520	198.719191886778	-0.718943579324433	0.441347089742214	-1.62897546179439	0.103318213653193	0.999943847769358
ENSONIG00000010636	115.622537800716	-0.402257074266256	0.247028692152815	-1.62838199385121	0.103443913220308	0.999943847769358
ENSONIG00000011837	3.27668054645927	1.43347444060541	0.880492730945598	1.62803665518731	0.103517113659685	0.999943847769358
ENSONIG00000014563	10.7028973384611	0.84285674295334	0.517738149053242	1.62795950905805	0.10353347172678	0.999943847769358
ENSONIG00000009179	5.12951570069402	-1.72041372514292	1.0570139244526	-1.62761689826733	0.103606143752466	0.999943847769358
ENSONIG00000001278	27.5829956871489	-0.82417910108656	0.506411970036298	-1.62748740127032	0.103633622237612	0.999943847769358
ENSONIG00000018619	248.068760733208	-0.282151063692475	0.173370057376127	-1.62744979128863	0.103641603935185	0.999943847769358
ENSONIG00000010941	75.7456091666272	0.381559319847148	0.234536346055677	1.62686648045829	0.10376545838348	0.999943847769358
ENSONIG00000000501	312.245493691267	-0.417848243776046	0.256911215247702	-1.62643052921289	0.103858100734904	0.999943847769358
ENSONIG00000020186	44.7201451601944	0.607005656908431	0.373277897251985	1.6261494757046	0.103917861188964	0.999943847769358
ENSONIG00000012604	21.4993563268038	0.54074825314888	0.332689283791537	1.6253852453141	0.104080497784087	0.999943847769358
ENSONIG00000000334	92.5053300931856	0.32036965579026	0.19710578109559	1.62536914954763	0.104083925312478	0.999943847769358
ENSONIG00000008021	2521.17000768987	0.210795258075253	0.129707108264271	1.62516350025913	0.104127725389317	0.999943847769358
ENSONIG00000002370	20.6759887110822	0.659206489303239	0.405695667224763	1.62487929391178	0.104188280988146	0.999943847769358
ENSONIG00000015478	131.179795932608	0.679380429731006	0.418280442495067	1.62422231763566	0.1043283694264	0.999943847769358
ENSONIG00000018992	1.49127768200317	2.5253807537011	1.55574591038092	1.62326041601663	0.104533747568505	0.999943847769358
ENSONIG00000009869	678.061027698131	0.743523347759694	0.458070307927303	1.62316424988125	0.104554297894034	0.999943847769358
ENSONIG00000008580	31.2540710568465	-0.647007424195321	0.398877439331479	-1.62207074253111	0.104788201834669	0.999943847769358
ENSONIG00000016370	126.980861750053	0.353585994054627	0.218058769432923	1.62151696523901	0.104906814541617	0.999943847769358
ENSONIG00000022253	3.2167305449647	1.92933686842013	1.18995204782497	1.62135682017324	0.10494113562757	0.999943847769358
ENSONIG00000008754	642.592660585724	0.136485235920113	0.0841931880491403	1.62109594710265	0.104997063067103	0.999943847769358
ENSONIG00000014029	22.3702297250198	0.63090301190688	0.389273020806399	1.62072113448791	0.105077458921702	0.999943847769358
ENSONIG00000014044	405.74186077591	-0.249437803897138	0.153915862458261	-1.62061141660939	0.105101002224324	0.999943847769358
ENSONIG00000001199	247.061326374205	0.250205129888335	0.15438995848841	1.62060494308066	0.105102391447283	0.999943847769358
ENSONIG00000002939	60.8237115524679	0.372960993302891	0.230175653599591	1.62033207018361	0.105160963383055	0.999943847769358
ENSONIG00000010536	188.384217010789	0.330470432463067	0.203963104403403	1.62024613926965	0.105179413743447	0.999943847769358
ENSONIG00000000734	872.87863910958	-0.189807396595588	0.117171409236521	-1.61991221094256	0.105251136405725	0.999943847769358
ENSONIG00000010271	70.4400792111338	0.380583787011249	0.235021314239041	1.61935860261659	0.105370128456005	0.999943847769358
ENSONIG00000002520	1.82870852075218	-2.027390461808	1.25200613704059	-1.61931351758404	0.105379823689077	0.999943847769358
ENSONIG00000013322	466.786432385514	0.245844858109974	0.151848829642076	1.61901055602112	0.105444991897245	0.999943847769358
ENSONIG00000004480	57.2238547436926	0.63473005283869	0.392059994928608	1.61896153917533	0.105455538615727	0.999943847769358
ENSONIG00000006381	428.242118759542	0.34315487694465	0.211995596344498	1.61868870326446	0.105514258700104	0.999943847769358
ENSONIG00000003912	282.279668666803	-0.299354547812478	0.18494601157999	-1.61860504725189	0.105532268446844	0.999943847769358
ENSONIG00000010756	143.202713368603	-0.501557462563905	0.30996157868435	-1.61812784891855	0.105635047943084	0.999943847769358
ENSONIG00000010452	668.686197093597	-0.189528456722449	0.117176173217826	-1.61746583386132	0.105777764945824	0.999943847769358
ENSONIG00000015795	65.9499279904009	-0.778044592643768	0.481104707090824	-1.6172042825116	0.105834192237533	0.999943847769358
ENSONIG00000009529	575.196451956988	-0.507056366677841	0.3135693166904	-1.61704713978274	0.10586810581195	0.999943847769358
ENSONIG00000010638	15.5827548911832	-0.742676595973334	0.459395272037041	-1.6166396155541	0.105956095338619	0.999943847769358
ENSONIG00000017869	510.659996506897	-0.227603237767085	0.140791356446471	-1.61659950945653	0.10596475787552	0.999943847769358
ENSONIG00000000384	938.561340325131	-0.272422193914623	0.168527042703685	-1.61648949358005	0.10598852314555	0.999943847769358
ENSONIG00000020128	21.3352537712227	0.545947474218948	0.337796594235873	1.61620183132376	0.106050682981904	0.999943847769358
ENSONIG00000010987	1141.49605721419	-0.324893086949907	0.201026623516453	-1.61616944694549	0.106057682608412	0.999943847769358
ENSONIG00000006654	900.291438077642	-0.252706756846601	0.156364095633597	-1.61614311663184	0.106063373966899	0.999943847769358
ENSONIG00000016827	253.586524794974	0.412750068500412	0.255510559206646	1.61539339032402	0.10622553070354	0.999943847769358
ENSONIG00000000444	591.66792120815	0.728777402474238	0.451286122816061	1.6148899016141	0.106334539511375	0.999943847769358
ENSONIG00000004316	278.368295683332	-0.467057450127176	0.289229051907486	-1.6148358785084	0.106346241156128	0.999943847769358
ENSONIG00000018865	378.014407388165	0.26873191262661	0.166416005559939	1.61482011133731	0.106349656587905	0.999943847769358
ENSONIG00000019917	17.9049262440268	0.918366195078848	0.568773332127435	1.61464355518181	0.106387907530002	0.999943847769358
ENSONIG00000014576	27.67458940696	0.499771140364746	0.309558480070797	1.61446438246643	0.106426736500154	0.999943847769358
ENSONIG00000000883	21.9223303092727	0.60728550562279	0.376172234105293	1.61438152676842	0.106444696165442	0.999943847769358
ENSONIG00000013524	99.9003609342058	0.367460141042613	0.227699181895501	1.61379649230032	0.106571575659487	0.999943847769358
ENSONIG00000003902	400.599549998786	-0.53780945528263	0.333300559387172	-1.61358701668993	0.10661703486881	0.999943847769358
ENSONIG00000006901	9.66147771986934	0.97577187031936	0.605160634806843	1.61241795020393	0.106871021356331	0.999943847769358
ENSONIG00000012716	16.1257789052325	0.907801776191885	0.563233291703154	1.61176867483595	0.107012287149501	0.999943847769358
ENSONIG00000007994	87.5481437195298	-0.531162957739641	0.329557561786296	-1.61174562301222	0.107017305357918	0.999943847769358
ENSONIG00000019570	31.6951052384489	-0.748984923036482	0.464881795718444	-1.61112981823471	0.107151430452019	0.999943847769358
ENSONIG00000020014	5.31790769931614	1.12509335311433	0.698366205691738	1.6110363645101	0.107171796733689	0.999943847769358
ENSONIG00000003719	21.4991054471397	-0.807735012505197	0.501694230988095	-1.6100145519201	0.10739467951059	0.999943847769358
ENSONIG00000006162	176.174560498012	-0.345871187766554	0.215055998688072	-1.60828430676897	0.107772926081116	0.999943847769358
ENSONIG00000001088	1.42128779104912	-2.26382655716539	1.40860068820571	-1.60714571284859	0.108022407473682	0.999943847769358
ENSONIG00000016566	1449.41543676135	-0.153662461068329	0.0956133185165918	-1.60712402259801	0.108027164535838	0.999943847769358
ENSONIG00000009950	124.280069129068	0.488681376446737	0.304232198792278	1.6062776339476	0.108212922316499	0.999943847769358
ENSONIG00000006682	2.03683966741243	2.22611702573571	1.38591103655754	1.60624814076462	0.108219399770727	0.999943847769358
ENSONIG00000000751	146.600896690906	-0.288822177979435	0.179852108830214	-1.60588708054623	0.108298722667677	0.999943847769358
ENSONIG00000018738	7.00585893040103	1.17583597802355	0.732219018146855	1.60585282392614	0.108306251043534	0.999943847769358
ENSONIG00000015702	6.10987623641066	-1.0736929107819	0.668632686668349	-1.60580380258087	0.108317024896563	0.999943847769358
ENSONIG00000013990	121.011459840688	-1.54166069755441	0.960064173689776	-1.60578921680767	0.108320230704184	0.999943847769358
ENSONIG00000000424	70.0323690014458	0.496660308916251	0.309348271339376	1.60550536379556	0.10838263371868	0.999943847769358
ENSONIG00000001973	101.151214131428	-0.684153640765557	0.426153880093371	-1.6054145526392	0.108402603894562	0.999943847769358
ENSONIG00000014575	122.378877861336	-0.454439751806783	0.283075188764901	-1.60536765440154	0.108412918371619	0.999943847769358
ENSONIG00000001487	337.339227164332	-0.289206182425112	0.180434980705992	-1.60282768503938	0.10897270276682	0.999943847769358
ENSONIG00000020727	7.24545882814438	-2.10355183429339	1.3130882681929	-1.6019881414281	0.109158231832391	0.999943847769358
ENSONIG00000003669	8.5408521648122	-0.90115988532305	0.562663591435146	-1.60159622737367	0.109244925610972	0.999943847769358
ENSONIG00000007135	18.1111761366856	0.653775735694541	0.408509966123964	1.60039115299368	0.109511836516109	0.999943847769358
ENSONIG00000003863	43.0729271080422	0.626330625617916	0.391374221326829	1.60033694476489	0.109523855156647	0.999943847769358
ENSONIG00000005211	6.83735050035703	-1.71442521995638	1.07154527982389	-1.59995592555655	0.109608361291985	0.999943847769358
ENSONIG00000019891	1.20169913111477	-2.83061626726731	1.76945514991515	-1.59971066087945	0.109662785731585	0.999943847769358
ENSONIG00000017150	156.203724827404	0.572271310873883	0.357873999689336	1.59908602293171	0.10980148989481	0.999943847769358
ENSONIG00000017289	0.56427162869825	4.58994871496217	2.87062525923398	1.59893692156356	0.109834619132367	0.999943847769358
ENSONIG00000008232	69.3253370062907	0.352334466683332	0.220357546300163	1.59892171881146	0.109837997516853	0.999943847769358
ENSONIG00000017824	1017.03819336034	-0.155114307462586	0.0970140026930789	-1.59888576037129	0.109845988596656	0.999943847769358
ENSONIG00000007846	60.2404749755293	-0.345058798462004	0.215856221423212	-1.59855850429938	0.109918736158046	0.999943847769358
ENSONIG00000017702	329.114674387318	0.241809243900722	0.151268627405184	1.59854193198315	0.109922421122404	0.999943847769358
ENSONIG00000007635	78.8672406476682	-0.413806635982504	0.258867268827727	-1.59852822589899	0.109925468834819	0.999943847769358
ENSONIG00000004437	332.839489112639	0.505950319215825	0.316548351806652	1.59833502947714	0.109968435484105	0.999943847769358
ENSONIG00000006081	5.41790015143727	-1.49132877180636	0.933092291533652	-1.59826502194674	0.10998400834908	0.999943847769358
ENSONIG00000011784	82.9595906438413	0.312271317173846	0.19542520948805	1.59790703559636	0.110063668066962	0.999943847769358
ENSONIG00000014463	82.0782959880467	0.440704938500197	0.275825635487931	1.59776642124144	0.110094970274237	0.999943847769358
ENSONIG00000004755	49.0621374232603	0.432812697530328	0.270915104406153	1.59759530011829	0.110133073091038	0.999943847769358
ENSONIG00000018984	0.763123017471398	-3.03403638928152	1.8995826459009	-1.59721210121005	0.110218436160251	0.999943847769358
ENSONIG00000004495	2.06942684828172	2.15226682749186	1.34776501865422	1.59691548430375	0.110284547725823	0.999943847769358
ENSONIG00000015991	28.8941918022938	0.563321813694773	0.352787001933131	1.59677598836691	0.11031565015641	0.999943847769358
ENSONIG00000006237	18.9757149540871	-1.25569596117729	0.786412578949909	-1.5967394148934	0.110323805833649	0.999943847769358
ENSONIG00000008002	256.827329093098	0.623768544227376	0.390854034078804	1.59591174668959	0.110508498534162	0.999943847769358
ENSONIG00000009731	2.63447808061681	-1.78549352091543	1.11911006012482	-1.59545837762935	0.110609770512063	0.999943847769358
ENSONIG00000005339	1117.72186386281	-0.298149599420181	0.186911831909637	-1.59513497018381	0.110682056903273	0.999943847769358
ENSONIG00000018299	11.8947980095213	0.85861417837827	0.538285433742239	1.59509086547087	0.110691917854954	0.999943847769358
ENSONIG00000018193	238.187287448962	0.254681849351859	0.159710831357804	1.5946435641631	0.110791964885202	0.999943847769358
ENSONIG00000009414	34.9149116763773	0.803137645788454	0.503735943806875	1.59436239494628	0.110854890005935	0.999943847769358
ENSONIG00000002312	114.840611044405	0.246439378949283	0.154610997885332	1.59393175336761	0.110951321451995	0.999943847769358
ENSONIG00000005241	50.6216640902452	0.575888312604393	0.361424310958877	1.59338565542681	0.111073701698446	0.999943847769358
ENSONIG00000002275	134.305135044292	-0.673073807143197	0.422452534890987	-1.59325309130144	0.111103425312892	0.999943847769358
ENSONIG00000015259	1010.06548088113	0.175424386096398	0.110117190844969	1.5930699353144	0.111144502997634	0.999943847769358
ENSONIG00000019532	4.05123027179682	-1.21701014029771	0.763951592320542	-1.59304614655096	0.111149839150901	0.999943847769358
ENSONIG00000006640	143.809487157211	0.371692536682914	0.233380419127139	1.59264662422441	0.111239487833387	0.999943847769358
ENSONIG00000000443	1995.10857311917	-0.160500986354173	0.100783488862656	-1.59253254839092	0.111265095743339	0.999943847769358
ENSONIG00000018014	6.63480156815138	-1.15807705606955	0.727194905455976	-1.59252636037568	0.111266484971079	0.999943847769358
ENSONIG00000013475	272.692515498264	-0.342470062015739	0.215055516183521	-1.59247280931631	0.111278507914347	0.999943847769358
ENSONIG00000013323	95.0337299428383	0.448511294857034	0.281751600730467	1.5918677789025	0.111414416741937	0.999943847769358
ENSONIG00000006321	252.042840877575	0.606661689112388	0.381144501916535	1.59168421966438	0.111455675799772	0.999943847769358
ENSONIG00000012483	3.20248982512659	-1.88140111536226	1.18208450595641	-1.59159612183567	0.111475482045288	0.999943847769358
ENSONIG00000010466	17.6490742430428	-0.586162849467	0.368440102616524	-1.59093118611218	0.111625063194092	0.999943847769358
ENSONIG00000004003	12.50962164946	1.03651746161646	0.651979192229461	1.58980144454006	0.111879568175353	0.999943847769358
ENSONIG00000001481	237.533396345804	0.504418195112753	0.317286058332792	1.58978997615989	0.111882154084495	0.999943847769358
ENSONIG00000017523	1597.82076951156	-0.180033001503167	0.113255860756415	-1.58961311406544	0.111922039209582	0.999943847769358
ENSONIG00000007041	284.653955690377	-0.487301453736381	0.306619914892394	-1.58926876588364	0.111999727201865	0.999943847769358
ENSONIG00000020500	169.030556244346	0.387109271651575	0.243753605015291	1.58811711370296	0.112259859144058	0.999943847769358
ENSONIG00000007962	11.6200950230131	-1.1640787675948	0.733192964485543	-1.58768403951011	0.112357803899334	0.999943847769358
ENSONIG00000013610	156.275574628582	-0.34074504146216	0.21465183800428	-1.58743127769242	0.112415000050281	0.999943847769358
ENSONIG00000020217	2.65090668461106	1.49677594357078	0.943093959760246	1.58709100835647	0.112492034071261	0.999943847769358
ENSONIG00000007060	92.8296318764898	0.49889808244052	0.314347834806734	1.5870892915399	0.11249242284911	0.999943847769358
ENSONIG00000010288	58.2034522071978	0.842947224976331	0.531218106063804	1.58681945391953	0.112553541491563	0.999943847769358
ENSONIG00000013047	69.8202270315894	0.67800992328125	0.427284412378197	1.58678833966246	0.112560590602387	0.999943847769358
ENSONIG00000013604	11.9580057920038	-1.36249681870529	0.858730103979176	-1.58664149817476	0.112593863068841	0.999943847769358
ENSONIG00000006170	301.378396599899	0.2202865935697	0.138839917718919	1.58662290491752	0.112598076624127	0.999943847769358
ENSONIG00000012135	5.17001275378392	-1.09913293587154	0.69321156209468	-1.58556636382446	0.112837711485775	0.999943847769358
ENSONIG00000020810	382.683541664936	-0.288479053757349	0.181946109272934	-1.58551922275297	0.112848412947053	0.999943847769358
ENSONIG00000012408	29.3652058301848	-0.673228528212195	0.424625839290211	-1.58546293211346	0.112861192493124	0.999943847769358
ENSONIG00000011383	194.611850471428	0.22670686136554	0.143010628671639	1.58524484138918	0.112910715944366	0.999943847769358
ENSONIG00000019456	1.24420261196007	-2.49626403810165	1.57522660340336	-1.58470154878564	0.113034159830669	0.999943847769358
ENSONIG00000007459	5.51121016076178	1.50865022107992	0.952190005231339	1.58440039571029	0.113102631936808	0.999943847769358
ENSONIG00000004556	1.82892375691115	-4.20232527513833	2.65307467378338	-1.58394534336482	0.11320615757328	0.999943847769358
ENSONIG00000019771	266.101147629044	0.33053464583805	0.20871373838957	1.58367459846413	0.113267788185067	0.999943847769358
ENSONIG00000005883	42.6065947003985	0.432765337549015	0.273319222267205	1.58336956310351	0.113337256119384	0.999943847769358
ENSONIG00000016079	16.36019335321	-0.61360523741416	0.38761550683259	-1.58302551522835	0.113415648932243	0.999943847769358
ENSONIG00000015185	91.1212443274202	0.441303936704903	0.278788834650536	1.58293260653025	0.113436825908467	0.999943847769358
ENSONIG00000015609	25.0343677818539	0.628012223194327	0.396798041485168	1.58269990659165	0.113489879618973	0.999943847769358
ENSONIG00000019706	360.953515009281	-0.987130352108539	0.623808471196642	-1.58242537202956	0.113552496415716	0.999943847769358
ENSONIG00000018191	3.07991373084192	1.49653444599359	0.945906069312571	1.58211739468084	0.113622773341867	0.999943847769358
ENSONIG00000003917	0.598763818084658	4.71383629336421	2.98180149571752	1.58086857898966	0.113908090000192	0.999943847769358
ENSONIG00000009350	0.673065592609856	2.79137545066204	1.76581773830738	1.580783446732	0.113927560670101	0.999943847769358
ENSONIG00000003361	282.200812755557	0.305277119724006	0.193181896273527	1.58025739271015	0.11404793305878	0.999943847769358
ENSONIG00000000156	1299.95054035769	0.214645085509214	0.13587819370951	1.57968751018355	0.114178447311864	0.999943847769358
ENSONIG00000012778	374.506632366272	-0.467324371093549	0.295847662074611	-1.57961150619366	0.114195862595679	0.999943847769358
ENSONIG00000001710	16.9016119277741	-0.879261465993883	0.556636520996168	-1.57959715690293	0.114199150775744	0.999943847769358
ENSONIG00000014902	230.904673094636	0.347192232491413	0.219898329018124	1.57887617446515	0.114364461889338	0.999943847769358
ENSONIG00000007150	7.20112834249175	-1.16274707139917	0.736553837801162	-1.57863147501929	0.114420610814423	0.999943847769358
ENSONIG00000018507	1.27851299404142	-2.834028061538	1.79561204348663	-1.57830755915127	0.114494970167368	0.999943847769358
ENSONIG00000016809	24.0601564910857	-0.530274167267813	0.336297421814049	-1.57680116727455	0.114841282993544	0.999943847769358
ENSONIG00000009075	215.426486643518	0.483875825701532	0.306945853296477	1.57642079378137	0.114928859363409	0.999943847769358
ENSONIG00000015871	165.089409829964	-0.377002415541127	0.239181720100225	-1.57621751103366	0.114975684280164	0.999943847769358
ENSONIG00000000715	3.72565692939238	1.48836907935567	0.944632336365807	1.57560674355244	0.115116461056063	0.999943847769358
ENSONIG00000015386	28.3853512019265	-0.455737495477103	0.289325710932881	-1.5751710900758	0.115216958338676	0.999943847769358
ENSONIG00000001492	2.15718397824257	1.70201175681106	1.08059625102587	1.57506724199279	0.115240924371897	0.999943847769358
ENSONIG00000010518	212.926358648563	-0.235650456053186	0.149639490393027	-1.57478788142256	0.115305414589917	0.999943847769358
ENSONIG00000013734	92.9580166875787	0.330320437256116	0.209860877666877	1.57399721629131	0.115488092996612	0.999943847769358
ENSONIG00000014768	17.9106836606218	-0.822448196881798	0.522728698015054	-1.57337486922922	0.115632042519893	0.999943847769358
ENSONIG00000006952	1.95090994139639	-2.29342187497406	1.45787390768654	-1.57312773270867	0.11568924456903	0.999943847769358
ENSONIG00000013872	448.02414305491	-0.393030906138915	0.249863844439027	-1.57298030461876	0.115723378765362	0.999943847769358
ENSONIG00000020789	10.99903004862	0.788900011306016	0.501643502890938	1.57263077615805	0.115804337130504	0.999943847769358
ENSONIG00000014781	31.9420562295417	-0.822237108756947	0.522996066447996	-1.57216690814004	0.115911847754331	0.999943847769358
ENSONIG00000019644	97.7793342165495	-0.364431191582386	0.232015514789386	-1.57071906123692	0.116247919641201	0.999943847769358
ENSONIG00000007578	8.87418616614485	1.01175674279527	0.644274463323284	1.57038156933374	0.11632636764453	0.999943847769358
ENSONIG00000020487	3.2723849293536	-1.45682976005727	0.92779108540719	-1.57021314708784	0.116365531957437	0.999943847769358
ENSONIG00000016243	77.5188328215601	0.437221803471603	0.278453681306562	1.57017785299181	0.116373740434365	0.999943847769358
ENSONIG00000012505	1.12286047244926	2.4100978820452	1.53656203439128	1.56850021548266	0.116764439712666	0.999943847769358
ENSONIG00000002819	65.0554922630952	0.515091518202942	0.328536510944421	1.56783645361742	0.116919305082825	0.999943847769358
ENSONIG00000020348	30.0844694731547	-0.819318913519207	0.522603092950574	-1.56776514446824	0.116935952142647	0.999943847769358
ENSONIG00000004089	63.7148309435637	0.543628464744069	0.346773878377293	1.56767420685764	0.116957184150145	0.999943847769358
ENSONIG00000018202	169.048929724057	0.218551840916411	0.139428343311614	1.56748503012734	0.117001362611845	0.999943847769358
ENSONIG00000017313	1.0709793793189	2.87210220571308	1.83312728497363	1.56677729323875	0.117166756699651	0.999943847769358
ENSONIG00000010719	28.5298814628906	-0.974157961456705	0.622096827187018	-1.5659265871225	0.117365804743217	0.999943847769358
ENSONIG00000015381	348.573467200832	-0.375533312913426	0.239917673176666	-1.56525906549993	0.117522177091077	0.999943847769358
ENSONIG00000011179	42.2924785139277	-0.398910027794453	0.254925817905974	-1.56480826881798	0.117627872334565	0.999943847769358
ENSONIG00000003649	1118.6848202404	-0.296520820024498	0.189496564782657	-1.56478203372495	0.11763402579538	0.999943847769358
ENSONIG00000010317	3.73008677538498	1.98808427750239	1.27055759820359	1.56473368882551	0.117645365789605	0.999943847769358
ENSONIG00000010883	11.917948700085	1.73444389793362	1.10861365852366	1.56451608240456	0.117696419139201	0.999943847769358
ENSONIG00000004803	47.5692593359811	0.545602651918709	0.348952807781471	1.56354280507864	0.117924975701488	0.999943847769358
ENSONIG00000008405	76.7714808796351	-0.550487920203763	0.352151765466755	-1.56321215506083	0.118002702068945	0.999943847769358
ENSONIG00000013666	19.1068373156941	0.967700141274919	0.619112194646822	1.5630448723869	0.118042040751101	0.999943847769358
ENSONIG00000002885	77.7955250688588	-0.592593146341817	0.379146421178822	-1.56296647743465	0.118060479877075	0.999943847769358
ENSONIG00000012304	93.7522117458283	0.437756727659197	0.280223610781941	1.5621693205568	0.11824810594109	0.999943847769358
ENSONIG00000013507	39.5847429612352	-0.618842465001036	0.396272545442902	-1.56165869202312	0.118368414933175	0.999943847769358
ENSONIG00000011660	60.8411611132881	-0.342013547127239	0.219007549044918	-1.56165186368573	0.118370024405314	0.999943847769358
ENSONIG00000009217	46.3627283723713	0.396094403056331	0.253674692070937	1.56142656495497	0.118423138031306	0.999943847769358
ENSONIG00000016025	677.578637318977	-0.211947723438246	0.135787731699614	-1.56087535144273	0.118553164071818	0.999943847769358
ENSONIG00000010668	26.0619722043709	-0.509357159776601	0.326412646715216	-1.5604700519493	0.118648841776466	0.999943847769358
ENSONIG00000003059	28.220898149167	0.600757747712526	0.385051653670828	1.56020040943935	0.118712528917849	0.999943847769358
ENSONIG00000002845	381.794377333937	-0.285189170738027	0.182796553882802	-1.56014522528074	0.118725566224213	0.999943847769358
ENSONIG00000012451	431.185902239415	0.656157928979783	0.420586084381103	1.5601037536592	0.118735364670306	0.999943847769358
ENSONIG00000014045	61.1454870968331	0.376863654705851	0.241592629785155	1.55991370697438	0.118780274863177	0.999943847769358
ENSONIG00000005541	12.8793163018957	-2.77751297306626	1.7809237957134	-1.55959114014401	0.118856531555737	0.999943847769358
ENSONIG00000019330	1.49635837439326	-2.15637255147191	1.38312060870652	-1.55906327900682	0.118981403809154	0.999943847769358
ENSONIG00000018764	31.2394459384229	-0.537837524387029	0.345001916883431	-1.5589406842883	0.119010419855596	0.999943847769358
ENSONIG00000000480	139.621387666282	-0.28440461756501	0.182505866715692	-1.55833137138576	0.119154715959994	0.999943847769358
ENSONIG00000011260	2.87983542797852	-1.63611964238959	1.04995093083117	-1.55828200570706	0.119166412630151	0.999943847769358
ENSONIG00000007570	273.620197135268	0.279991450562563	0.179702338030192	1.55808462834536	0.119213188078764	0.999943847769358
ENSONIG00000014475	21.7654318486548	-0.532750563958683	0.341945339786588	-1.55799919452383	0.119233439063228	0.999943847769358
ENSONIG00000019100	235.95077036126	0.292383788859296	0.187676358102889	1.55791486905881	0.119253429969563	0.999943847769358
ENSONIG00000018287	55.6188804512912	0.329933031601601	0.211867120156773	1.55726396506199	0.119407827159491	0.999943847769358
ENSONIG00000018322	45.858324277006	0.439380946595384	0.282202025075435	1.55697304609325	0.119476884998682	0.999943847769358
ENSONIG00000002967	41.9580048727268	0.500193267968058	0.32129326457307	1.55681218102318	0.119515084302216	0.999943847769358
ENSONIG00000000427	22.4246426496875	-0.749897628167689	0.481769469640065	-1.5565486719778	0.119577678298755	0.999943847769358
ENSONIG00000021572	3.0042028130227	1.84499810206815	1.18537311953971	1.55647033972273	0.119596290310911	0.999943847769358
ENSONIG00000000223	4.7950054657456	1.19860007216674	0.770184766048505	1.55625003895656	0.119648646694077	0.999943847769358
ENSONIG00000011235	15.5456398709747	1.41207709707776	0.907414258778144	1.55615484704765	0.119671275429416	0.999943847769358
ENSONIG00000018513	18.7608566367289	0.631087477970745	0.405552439430815	1.55611806664624	0.119680019654082	0.999943847769358
ENSONIG00000004147	441.710637215796	0.646043970962779	0.415497696175828	1.55486775717137	0.119977567791955	0.999943847769358
ENSONIG00000010223	1044.14143253293	0.727887507985423	0.468192493437186	1.55467573314068	0.120023316867451	0.999943847769358
ENSONIG00000006050	85.1586328001334	0.302798795603934	0.194806070587803	1.55436016285466	0.120098530091085	0.999943847769358
ENSONIG00000014530	676.162395660954	0.242838038309269	0.156237370869842	1.55428907282095	0.120115478827665	0.999943847769358
ENSONIG00000021289	7.49179638701575	1.03797287709875	0.667841262308805	1.55422094392664	0.12013172334972	0.999943847769358
ENSONIG00000005548	63.277448471723	0.378218887723092	0.243351786811947	1.55420633099918	0.120135207851982	0.999943847769358
ENSONIG00000002071	1.62104923731548	-2.21124364584099	1.4228579308307	-1.55408603903975	0.120163894886137	0.999943847769358
ENSONIG00000015102	7.37415670859055	0.968830532594846	0.623725981444117	1.5532951350715	0.120352641985227	0.999943847769358
ENSONIG00000000986	0.59416686443872	2.91178668730692	1.87474913476344	1.55316070471175	0.12038474649323	0.999943847769358
ENSONIG00000015011	107.488805333728	-0.451070406249679	0.290469589154471	-1.55290062399545	0.12044687771069	0.999943847769358
ENSONIG00000019618	249.10855065488	0.24936837242252	0.16063643569387	1.55237740021665	0.120571947758193	0.999943847769358
ENSONIG00000004123	38.7385774753647	0.677371852723276	0.436509093763953	1.55179322126465	0.120711708450876	0.999943847769358
ENSONIG00000014897	43.0633608320263	0.540010903922508	0.347993610994443	1.55178396057143	0.120713925026824	0.999943847769358
ENSONIG00000017383	325.944798960166	0.4081884881163	0.263083121806088	1.55155710983681	0.120768232409027	0.999943847769358
ENSONIG00000009584	95.1670383700491	0.286617812588856	0.184882600922099	1.55026925821768	0.121076902669767	0.999943847769358
ENSONIG00000000836	124.339898695435	0.271944688787028	0.175460348916968	1.54989255672641	0.121167306471333	0.999943847769358
ENSONIG00000002992	0.612676810508946	-4.54828785285657	2.93540088532618	-1.54946054407528	0.121271049278238	0.999943847769358
ENSONIG00000006902	2.30903231585632	1.58123451708936	1.02093812211228	1.54880543966548	0.121428497520915	0.999943847769358
ENSONIG00000011598	193.935806257016	0.292683531217993	0.189003438834452	1.54856193634844	0.12148706201634	0.999943847769358
ENSONIG00000006105	5.11942944570456	1.15104125986623	0.743330924968657	1.54849101685735	0.121504122874251	0.999943847769358
ENSONIG00000004781	4.04097552394847	1.55987535038945	1.00740284770789	1.54841268707805	0.121522968577292	0.999943847769358
ENSONIG00000000998	1.1366554611053	-2.49006894571478	1.60886806889444	-1.54771481506615	0.121690973571925	0.999943847769358
ENSONIG00000020107	0.664586288590213	-3.44349079365147	2.2254327245882	-1.54733538138685	0.12178239423394	0.999943847769358
ENSONIG00000022237	0.455911773204114	3.63615830514027	2.35095842622731	1.54667061083482	0.121942693340268	0.999943847769358
ENSONIG00000016587	37.0691087328891	0.531476277513082	0.343676645077961	1.54644281223276	0.121997661369727	0.999943847769358
ENSONIG00000006042	5.96305939781074	1.0417123377919	0.673654878898013	1.54635907854771	0.122017871258992	0.999943847769358
ENSONIG00000018450	2.12749145648287	1.8289288171019	1.18352564584838	1.54532250612184	0.122268274263201	0.999943847769358
ENSONIG00000002961	15.5459103505874	-0.673265541820374	0.435801869428373	-1.54488906324215	0.122373099309782	0.999943847769358
ENSONIG00000006388	61.4602645404689	0.723046902775377	0.468162821571388	1.54443469122232	0.122483061303146	0.999943847769358
ENSONIG00000000739	1.17850247698206	2.3110155672537	1.49663543825731	1.54414061579663	0.122554271267565	0.999943847769358
ENSONIG00000000483	41.4329211247454	-0.479195008614018	0.310344236408803	-1.54407574685162	0.122569983548219	0.999943847769358
ENSONIG00000012364	134.373080540807	0.349082464539854	0.226079246413473	1.54407124969544	0.122571072888646	0.999943847769358
ENSONIG00000012131	25.6331169572979	-0.533385669101502	0.345514105854372	-1.54374498772653	0.122650123093748	0.999943847769358
ENSONIG00000013443	1.27600362187792	-2.15570729903779	1.39653486999022	-1.54361150971683	0.122682475038126	0.999943847769358
ENSONIG00000009839	505.212168218061	0.39940029154882	0.258775825926833	1.54342195650744	0.122728429753821	0.999943847769358
ENSONIG00000001403	117.780648444844	-1.1176095565596	0.72413371090062	-1.54337457259047	0.122739919470259	0.999943847769358
ENSONIG00000021696	1.11873905874224	4.58199258344405	2.96960440906973	1.5429639616138	0.122839520171094	0.999943847769358
ENSONIG00000006384	2.34211009387695	-2.04737922236557	1.32731442781497	-1.54249752693185	0.122952738444482	0.999943847769358
ENSONIG00000018205	2.81796427980702	-1.43494342558458	0.930581700829474	-1.54198543159139	0.123077133830757	0.999943847769358
ENSONIG00000019861	209.420504240647	-0.316336921146048	0.205154901585895	-1.54194181421301	0.123087733665363	0.999943847769358
ENSONIG00000012650	15.0682564767028	0.744861626955644	0.483206581016142	1.54149727304886	0.123195806105201	0.999943847769358
ENSONIG00000018452	480.471481983959	-0.338591923821234	0.219802299690071	-1.54043849540547	0.123453504027858	0.999943847769358
ENSONIG00000000591	193.397097350817	-0.460185137283645	0.298782657549941	-1.54020029494759	0.123511538043208	0.999943847769358
ENSONIG00000012226	52.2728366912557	-0.532542028835157	0.34577991734654	-1.54011844563386	0.123531484332469	0.999943847769358
ENSONIG00000017549	56.0837615464201	-0.635503787208326	0.412637889967318	-1.54010041893792	0.12353587769059	0.999943847769358
ENSONIG00000020036	101.641096435072	-0.500505476459987	0.324983875169393	-1.54009326216295	0.12353762193065	0.999943847769358
ENSONIG00000014326	45.1906834592862	0.451590483851096	0.293245035572472	1.53997656932027	0.123566064873739	0.999943847769358
ENSONIG00000020328	21.3135709767946	0.69540512320383	0.451574046213221	1.53995812876163	0.123570560079499	0.999943847769358
ENSONIG00000004811	4.25797980846976	-2.11711801297762	1.37556381466555	-1.53909109152626	0.123782059572406	0.999943847769358
ENSONIG00000013506	50.0281822888074	0.393494613232463	0.255694357991332	1.53892567799952	0.123822441558871	0.999943847769358
ENSONIG00000021770	0.732913179975092	2.98594070927839	1.94046033116537	1.53877956757052	0.123858119680096	0.999943847769358
ENSONIG00000005735	21.7886386551586	0.566207077622638	0.368136867208669	1.53803416081579	0.124040262460639	0.999943847769358
ENSONIG00000013707	16.0721329676016	0.673088059430883	0.437724507462721	1.5376979080574	0.124122495389652	0.999943847769358
ENSONIG00000015590	121.643035901112	0.362439466700108	0.235802686255434	1.53704553775734	0.124282158352285	0.999943847769358
ENSONIG00000018854	862.332699519521	-0.110350847952012	0.0718087018648232	-1.53673364211127	0.124358549170703	0.999943847769358
ENSONIG00000017397	18.2024046345557	-0.806916470016526	0.525108634000007	-1.53666578260169	0.124375174463146	0.999943847769358
ENSONIG00000006202	170.332496518858	0.285886966252986	0.186072575705266	1.53642719873897	0.124433640263023	0.999943847769358
ENSONIG00000018210	6.64257983308509	-1.10756029261768	0.720885493117209	-1.53638865422085	0.124443087741493	0.999943847769358
ENSONIG00000019419	1.55172793767055	1.97738412065135	1.2873585516571	1.53600107608408	0.124538116426716	0.999943847769358
ENSONIG00000001581	184.944781156083	0.208145655126952	0.135514312419157	1.53596805688789	0.124546214882893	0.999943847769358
ENSONIG00000015501	52.7911863458875	0.431917848495775	0.281278006132115	1.5355549992519	0.124647558212891	0.999943847769358
ENSONIG00000012624	64.7498207245477	-0.377001886541172	0.245555812953244	-1.53530019105252	0.124710107247563	0.999943847769358
ENSONIG00000011067	355.394011902725	-0.419464014904784	0.273243078819225	-1.53513134428667	0.124751568383913	0.999943847769358
ENSONIG00000009287	80.6758403631732	-0.330698087117481	0.21565293169202	-1.53347364453992	0.125159195553202	0.999943847769358
ENSONIG00000002531	5.06048330304377	1.35743976934215	0.885236888621795	1.53341979620338	0.125172454210737	0.999943847769358
ENSONIG00000000951	4713.05576854657	0.352268143954889	0.229769038162942	1.53314017750763	0.125241320154231	0.999943847769358
ENSONIG00000006996	117.107717554995	0.449084437920198	0.293032150272587	1.53254322947993	0.125388438432486	0.999943847769358
ENSONIG00000015927	17.3742956717216	-0.812441787157575	0.530256657755483	-1.53216706527844	0.125481213530238	0.999943847769358
ENSONIG00000009057	185.591366281453	-0.215351466542115	0.140615756862936	-1.53148886971484	0.125648615161114	0.999943847769358
ENSONIG00000005042	3.857418556259	1.20988193312279	0.790137460438249	1.53122968306265	0.125712637143644	0.999943847769358
ENSONIG00000005423	29.709466624622	-0.422100096334356	0.275752282443865	-1.53072204006247	0.12583810424234	0.999943847769358
ENSONIG00000020472	0.865657755209121	3.48841368527418	2.27944307358515	1.53037982202711	0.125922740575285	0.999943847769358
ENSONIG00000014277	1.75552198504342	-2.07492349647222	1.35633149013995	-1.52980559071008	0.126064857357168	0.999943847769358
ENSONIG00000021867	8.38942763313748	5.17780309355083	3.38540710680622	1.52944769423479	0.126153496503413	0.999943847769358
ENSONIG00000020985	2.18918934728907	1.72494467345252	1.12784403720406	1.52941773556624	0.126160918478079	0.999943847769358
ENSONIG00000011462	128.322042525448	0.329994475205804	0.215775802652361	1.52933957908831	0.126180282601647	0.999943847769358
ENSONIG00000012391	296.568319103649	-0.240791824859613	0.157474403405317	-1.52908548724486	0.126243252635191	0.999943847769358
ENSONIG00000018478	72.1973832392435	0.487336934667239	0.318776507559235	1.52877305294112	0.126320714869269	0.999943847769358
ENSONIG00000007484	36.8679600757109	-0.965588220871791	0.631661935547561	-1.52864715527739	0.126351939297399	0.999943847769358
ENSONIG00000015959	1.11633058554519	-2.45831109167969	1.60852967021633	-1.52829701384934	0.126438811000265	0.999943847769358
ENSONIG00000000215	47.4899394100022	-0.352982033849494	0.230972495917716	-1.528242713259	0.126452287391516	0.999943847769358
ENSONIG00000002388	244.927583817588	-0.319135690774352	0.208846529899024	-1.52808711223812	0.126490910849864	0.999943847769358
ENSONIG00000009225	972.386800821613	0.706434635397795	0.462510832764012	1.52739046386453	0.126663946314262	0.999943847769358
ENSONIG00000011344	39.8086673008472	-0.656501555157542	0.429833183274503	-1.52734032806928	0.126676406287308	0.999943847769358
ENSONIG00000005209	373.876774757499	-0.255919600382608	0.167586582126611	-1.52708884646422	0.12673892002271	0.999943847769358
ENSONIG00000004399	292.579428755762	-0.249619459348154	0.163507124458274	-1.52665799839111	0.126846076799205	0.999943847769358
ENSONIG00000012358	0.594517035295275	-3.37742599968782	2.21263787225623	-1.5264251064472	0.126904029007772	0.999943847769358
ENSONIG00000003252	9.36607845155816	-0.815128082141805	0.534022249049818	-1.52639348565	0.126911899031058	0.999943847769358
ENSONIG00000012160	36.9211575293351	-0.443214531412369	0.290414581621862	-1.52614420714406	0.126973954653824	0.999943847769358
ENSONIG00000013978	497.26788154045	0.237595329041393	0.155696467587979	1.52601618214065	0.127005834494362	0.999943847769358
ENSONIG00000013661	77.2879438572206	0.374788842302185	0.2456094644095	1.52595439757691	0.127021221858326	0.999943847769358
ENSONIG00000014887	6.33181459461676	-1.29178817797365	0.846548307573236	-1.52594738707442	0.127022967906353	0.999943847769358
ENSONIG00000006745	16.8002334537206	-0.662055749253439	0.433874253117878	-1.52591619460205	0.127030736984602	0.999943847769358
ENSONIG00000015708	170.51050116266	0.303704076739873	0.199112371476515	1.52528983753124	0.127186821401816	0.999943847769358
ENSONIG00000017964	521.599890469914	0.230430605389466	0.151080740299148	1.5252149607766	0.127205490220788	0.999943847769358
ENSONIG00000012810	1.03272885642611	2.45794068419498	1.61212023899794	1.52466337481303	0.127343081374049	0.999943847769358
ENSONIG00000003876	175.310750453456	0.269886022316647	0.177047464117672	1.52437101351122	0.12741605679512	0.999943847769358
ENSONIG00000017772	57.3627015109327	-0.901056487070446	0.591104130331826	-1.5243616832192	0.12741838623671	0.999943847769358
ENSONIG00000008385	53.5617277986269	0.426283750153149	0.279696169952375	1.52409577230083	0.127484788650186	0.999943847769358
ENSONIG00000003515	185.940137443842	-0.363613751689045	0.2385849704364	-1.52404298989979	0.127497972501955	0.999943847769358
ENSONIG00000015653	294.716444893982	0.201763427662553	0.132414384220339	1.52372741715747	0.127576817573991	0.999943847769358
ENSONIG00000008585	1.04745356682096	2.44917791879829	1.60751125601397	1.52358368231358	0.127612741939551	0.999943847769358
ENSONIG00000002977	1.24297108377191	2.41083567784844	1.58239531400682	1.52353565288557	0.127624747927532	0.999943847769358
ENSONIG00000002482	228.769603536508	0.40888961378131	0.268490238233764	1.52292171391835	0.12777829257357	0.999943847769358
ENSONIG00000002441	23.439315071872	0.806848099569358	0.529928408883953	1.52256056864098	0.127868681220335	0.999943847769358
ENSONIG00000021374	112.583935636795	-0.484837456992646	0.318470474251418	-1.52239374193882	0.127910451950823	0.999943847769358
ENSONIG00000000086	3417.21965497462	0.280787930580202	0.184498857679804	1.5218952253217	0.128035335746401	0.999943847769358
ENSONIG00000001314	37.978422840975	0.367493030735064	0.24148979853198	1.5217745551533	0.12806557917348	0.999943847769358
ENSONIG00000020279	249.931178971098	-0.357318338916282	0.23481072492721	-1.52172920988617	0.128076945441909	0.999943847769358
ENSONIG00000021195	0.780043751043009	2.86693883356188	1.88411542814569	1.5216365147986	0.128100182881641	0.999943847769358
ENSONIG00000007582	2.49225445559074	-2.24208274058355	1.4749776574876	-1.52007912065772	0.128491091496153	0.999943847769358
ENSONIG00000009926	46.5584365025067	0.517405847357241	0.340640912937814	1.51891868447316	0.128782965290572	0.999943847769358
ENSONIG00000009483	4.24365465421703	-1.35633927366126	0.892971708586339	-1.51890509029505	0.128786387558977	0.999943847769358
ENSONIG00000019737	201.989199747157	-0.285884420717577	0.18823712881811	-1.51874618207666	0.128826397173362	0.999943847769358
ENSONIG00000000260	517.41453363868	0.516966227542573	0.340425423866922	1.51858877539259	0.128866038254928	0.999943847769358
ENSONIG00000000498	76.8907422395634	-0.300902239877775	0.198153908963434	-1.51852790314271	0.128881370779124	0.999943847769358
ENSONIG00000011964	14.2227515610439	0.695187527084369	0.457919087617905	1.51814489913651	0.12897787448312	0.999943847769358
ENSONIG00000000380	411.093618273289	-0.380460193262249	0.250696521958034	-1.51761257113067	0.129112095871287	0.999943847769358
ENSONIG00000001216	165.8344732868	0.227705952214915	0.150043929572624	1.51759523269951	0.12911646941386	0.999943847769358
ENSONIG00000016441	123.248963233241	0.239546410485364	0.157892051557411	1.51715306833076	0.129228042313935	0.999943847769358
ENSONIG00000008151	64.6952169768555	0.352610398744562	0.232461854391246	1.51685273124897	0.12930387013085	0.999943847769358
ENSONIG00000006761	55.5372361381682	0.361635480203347	0.238429460289412	1.51673991865093	0.12933236149759	0.999943847769358
ENSONIG00000001122	31.9653749164773	0.438935187146507	0.289447059012164	1.51646103658652	0.129402815435368	0.999943847769358
ENSONIG00000006709	7.40218344994516	-0.984344468487237	0.649121191109049	-1.5164263345115	0.129411584300597	0.999943847769358
ENSONIG00000002192	36.6150096529792	0.63482337299869	0.418661414714992	1.51631688683528	0.129439243650134	0.999943847769358
ENSONIG00000000076	628.060507834964	-0.359989292880591	0.237444315604867	-1.51609985677506	0.129494104534557	0.999943847769358
ENSONIG00000001137	18.1645960410157	-0.902930441429215	0.59565611835677	-1.51585858619252	0.129555114133001	0.999943847769358
ENSONIG00000017095	34.24081549119	0.549466358178138	0.362519303493717	1.51568855198262	0.129598123741494	0.999943847769358
ENSONIG00000018156	43.4669472243493	0.481145438583944	0.317494001678196	1.51544733456609	0.129659157933096	0.999943847769358
ENSONIG00000006497	0.978014783513383	2.56347603005053	1.69209048283123	1.51497573921773	0.129778548114371	0.999943847769358
ENSONIG00000007020	24.2950540220799	0.745487740738641	0.492125815592851	1.51483160833693	0.129815053648143	0.999943847769358
ENSONIG00000006275	3.10747575707413	-1.97427673214246	1.30342539793319	-1.51468333766783	0.129852616027341	0.999943847769358
ENSONIG00000004262	89.0427745175746	0.330597900670423	0.218344983277483	1.5141080674626	0.129998432872033	0.999943847769358
ENSONIG00000021841	0.501974851783235	3.08755848963692	2.0393715495723	1.51397546478691	0.130032062406059	0.999943847769358
ENSONIG00000011333	27.2206434178929	1.46232432037231	0.965959749820347	1.51385636994117	0.130062271957411	0.999943847769358
ENSONIG00000005165	4.41088812663393	-1.0990602879434	0.726051289125194	-1.51375020526117	0.130089206240103	0.999943847769358
ENSONIG00000004333	29.748741576584	-1.32305095653067	0.874586053390584	-1.51277390189506	0.130337100191961	0.999943847769358
ENSONIG00000013097	3826.71922614375	0.422176248697312	0.279206045453317	1.5120598410105	0.130518639918612	0.999943847769358
ENSONIG00000001335	341.945500919852	-0.199222805887152	0.13177462299249	-1.51184500750579	0.13057329662458	0.999943847769358
ENSONIG00000005054	0.979463978337208	-2.50159631941129	1.65490447047006	-1.51162581529599	0.13062908054638	0.999943847769358
ENSONIG00000005023	130.888995180484	0.777648263927923	0.514475454295233	1.51153618201903	0.130651897337914	0.999943847769358
ENSONIG00000014911	414.759468732209	0.157548964471416	0.10424348976751	1.51135543162255	0.130697918046885	0.999943847769358
ENSONIG00000018739	3.11275460889573	-1.30422511046486	0.863460759156166	-1.5104625156787	0.130925447154385	0.999943847769358
ENSONIG00000000705	861.438044146884	-0.22872631123918	0.151445278278453	-1.51029014465961	0.130969405371025	0.999943847769358
ENSONIG00000002121	178.087658560657	-0.604801047086795	0.400520452589535	-1.51003785993074	0.131033763890624	0.999943847769358
ENSONIG00000012780	258.539626079137	0.976172303528707	0.64665449227427	1.50957321907025	0.131152359212291	0.999943847769358
ENSONIG00000004014	5.45669059851675	-1.08001809359568	0.715510069812216	-1.50943800676227	0.131186886544401	0.999943847769358
ENSONIG00000008928	137.913799846659	-0.354425349645975	0.234850174561633	-1.50915514671232	0.131259139470478	0.999943847769358
ENSONIG00000001464	68.0359855191679	-0.326066084742916	0.216156296030461	-1.5084736865447	0.131433336323942	0.999943847769358
ENSONIG00000011797	85.3437348115228	0.364739861135154	0.241821320974791	1.50830315401832	0.131476956372969	0.999943847769358
ENSONIG00000015228	327.493198787325	0.24217045734261	0.160559949545	1.50828683011474	0.131481132408116	0.999943847769358
ENSONIG00000019012	6.81021487386509	-1.28955260126907	0.855479234449628	-1.50740374440381	0.131707199596166	0.999943847769358
ENSONIG00000010596	338.685385122651	0.183785706566735	0.121931426825478	1.50728742664341	0.131736999019758	0.999943847769358
ENSONIG00000001871	311.575906033825	0.273555449592809	0.18167325507548	1.50575520584554	0.13213002628916	0.999943847769358
ENSONIG00000013677	362.337869339615	-0.174255035008746	0.115790582804269	-1.50491543257283	0.132345820109182	0.999943847769358
ENSONIG00000006083	48.3396246767725	0.407832368952533	0.271069723842683	1.50452939993114	0.132445109210514	0.999943847769358
ENSONIG00000010451	613.509877417553	-0.250545763770366	0.166578919808837	-1.50406644524942	0.132564259032359	0.999943847769358
ENSONIG00000016868	711.282004485671	-0.148677051506723	0.0988619798762132	-1.50388502933973	0.132610972353755	0.999943847769358
ENSONIG00000001881	826.41458741167	-0.269688143542599	0.179339782360558	-1.50378315392621	0.132637210145147	0.999943847769358
ENSONIG00000011718	6.83460782066368	-0.97006938317519	0.645155276836136	-1.50362155903373	0.132678836804004	0.999943847769358
ENSONIG00000004074	13.5502717273	-1.45635282697112	0.968972276276252	-1.50298709532523	0.132842371766758	0.999943847769358
ENSONIG00000022040	0.420998231374116	-3.43940801033943	2.28847752559845	-1.50292409336203	0.132858619229799	0.999943847769358
ENSONIG00000007858	27.6730620661698	0.826521640216029	0.549966161760068	1.50285908058578	0.132875386870742	0.999943847769358
ENSONIG00000002399	23.3805169233406	0.707159344585277	0.470818265794204	1.50197941745611	0.133102424532595	0.999943847769358
ENSONIG00000018638	520.403954223117	-0.327110310377709	0.217803650529898	-1.50185871348748	0.13313360117633	0.999943847769358
ENSONIG00000020091	5.77933345161946	-1.42332868747314	0.947729876875554	-1.50182950036937	0.133141147485902	0.999943847769358
ENSONIG00000011932	421.599293967786	0.156806406751456	0.104424593448466	1.50162333960955	0.133194412183687	0.999943847769358
ENSONIG00000019377	67.1999982070065	0.307570923678818	0.204888129886464	1.50116516681202	0.133312846996536	0.999943847769358
ENSONIG00000009629	3.54196303921517	-3.05978900731685	2.03869433040895	-1.50085717200336	0.133392507533212	0.999943847769358
ENSONIG00000020846	135.412289514477	-0.624590403967505	0.416435231735105	-1.49985005198793	0.133653248718083	0.999943847769358
ENSONIG00000020420	254.348237023408	-0.442751326716904	0.295250776781413	-1.49957717823277	0.133723962991563	0.999943847769358
ENSONIG00000001107	1.80765725299332	6.00270731277096	4.00445684804334	1.49900661701574	0.133871915455839	0.999943847769358
ENSONIG00000003142	269.184177360232	-0.213357146325695	0.142358656481235	-1.49872969863142	0.133943768903492	0.999943847769358
ENSONIG00000009509	52.4788308849311	0.405484403410267	0.270572416100359	1.49861692945029	0.133973038253148	0.999943847769358
ENSONIG00000010591	1698.05850201776	-0.266446735058607	0.177817450091889	-1.49842850024516	0.134021956273967	0.999943847769358
ENSONIG00000012908	44.6390100181529	-0.349223804171292	0.233074072271631	-1.49833827833195	0.134045383634549	0.999943847769358
ENSONIG00000019206	3.27951272842265	1.3377706213826	0.892871961606858	1.49827822902523	0.134060978018393	0.999943847769358
ENSONIG00000004139	748.421862949305	0.448552304867935	0.299389389171023	1.498223788458	0.134075117064562	0.999943847769358
ENSONIG00000017277	23.8157890875708	0.568645726282457	0.379552113313856	1.49820197631791	0.134080782333838	0.999943847769358
ENSONIG00000014923	9.02697323666484	0.837647339571449	0.559283435520622	1.49771526630626	0.134207243734835	0.999943847769358
ENSONIG00000007730	100.392641047972	0.360605807549369	0.240823923704496	1.49738365691546	0.134293458305841	0.999943847769358
ENSONIG00000014534	111.32209141103	0.455225539720719	0.304021213430463	1.49734794682293	0.134302745066752	0.999943847769358
ENSONIG00000005461	2.83229342073259	1.57440199004506	1.05177078678313	1.49690598924165	0.134417721592751	0.999943847769358
ENSONIG00000002575	174.98178146848	0.384580360595918	0.256936515528139	1.49679137589845	0.134447551004822	0.999943847769358
ENSONIG00000017377	28.8247703433533	-1.35342962575241	0.904228968175362	-1.49677755677689	0.134451147932405	0.999943847769358
ENSONIG00000005341	24.8267599343736	0.894850296746965	0.59803221589701	1.49632456740603	0.134569096041999	0.999943847769358
ENSONIG00000015916	10.0543279628075	0.799329349318091	0.534344959459734	1.49590509869556	0.134678387451341	0.999943847769358
ENSONIG00000014808	104.098762185143	0.284055206960066	0.189917332295581	1.49567816442352	0.134737543140789	0.999943847769358
ENSONIG00000017943	40.1636956261523	0.54226735564969	0.362565851272363	1.49563825094585	0.134747949592425	0.999943847769358
ENSONIG00000006047	811.505798127285	-0.446228525866932	0.298399566883355	-1.49540607758779	0.134808495368234	0.999943847769358
ENSONIG00000002545	2.75966293791232	1.84755880536669	1.23550061730242	1.49539286301664	0.134811942074105	0.999943847769358
ENSONIG00000013093	1157.42996317558	0.449237471998365	0.300418606237007	1.49537166697309	0.134817470699031	0.999943847769358
ENSONIG00000015875	36.388746090565	-0.592945555356308	0.396545622433296	-1.49527701684829	0.134842160701422	0.999943847769358
ENSONIG00000014378	8.46702930256846	0.905226238415995	0.605436978086361	1.49516179417583	0.134872221881809	0.999943847769358
ENSONIG00000005250	84.6046592734251	-0.33358325386003	0.223123430094065	-1.49506151693436	0.134898388068192	0.999943847769358
ENSONIG00000003638	1.67822733726455	-1.88022983427852	1.25797127231831	-1.49465244211297	0.135005172061303	0.999943847769358
ENSONIG00000019258	16.6812720576642	0.579389971066182	0.387647107492234	1.49463251464552	0.135010375551706	0.999943847769358
ENSONIG00000003300	35.7608365515747	0.511608274937289	0.342524051161271	1.49364190106583	0.135269241467606	0.999943847769358
ENSONIG00000003410	2.79341888970765	1.64928506413716	1.10421900583677	1.4936213336478	0.13527462018056	0.999943847769358
ENSONIG00000020324	80.4867487187955	-0.719217034958485	0.481563215747896	-1.49350492612169	0.135305065748365	0.999943847769358
ENSONIG00000001259	34.8229902799791	-0.529160425464144	0.354406375634348	-1.49308946408485	0.135413770079964	0.999943847769358
ENSONIG00000010180	43.1921053411849	0.446406341496106	0.299049720242864	1.4927495706519	0.135502752288582	0.999943847769358
ENSONIG00000005833	188.770276490924	0.468087746556793	0.31363187296751	1.49247505404301	0.135574652173119	0.999943847769358
ENSONIG00000019817	4.32129445736878	2.05644759545728	1.37803759901939	1.49230151406655	0.135620120012006	0.999943847769358
ENSONIG00000019676	37.6193603101073	-0.393142767704569	0.263491493611465	-1.49205108034449	0.13568575493405	0.999943847769358
ENSONIG00000003660	0.763460709215842	-2.80419219928806	1.88009252099972	-1.49151819283711	0.135825498393226	0.999943847769358
ENSONIG00000001417	167.413682741191	-0.290666408367423	0.194939632586852	-1.49105856264462	0.135946120235601	0.999943847769358
ENSONIG00000006101	12.6884536350949	-0.663889517817878	0.445380492023214	-1.49061202658889	0.136063384946865	0.999943847769358
ENSONIG00000020641	65.7289155620606	0.328154817848113	0.220150121131482	1.49059567245083	0.136067681184568	0.999943847769358
ENSONIG00000002804	131.391383301507	0.370416918973263	0.248557252650829	1.49026799670023	0.136153783790753	0.999943847769358
ENSONIG00000003650	0.597507280277346	2.90350735211866	1.94834436692068	1.49024340943773	0.136160246225492	0.999943847769358
ENSONIG00000022215	0.467991630702762	3.13580250659342	2.10473071945126	1.48988299434855	0.136255003713871	0.999943847769358
ENSONIG00000004543	60.3923155904504	-0.341980481609432	0.229614258744918	-1.48936953427332	0.136390086488122	0.999943847769358
ENSONIG00000020049	0.917088988545105	2.50049335594903	1.67936556616647	1.48895118866643	0.136500222631414	0.999943847769358
ENSONIG00000003115	8.85499963944437	1.06903910834631	0.718200900862617	1.48849591675854	0.136620158190374	0.999943847769358
ENSONIG00000010225	3.20238468449596	2.08439585837697	1.40070121005217	1.48810884392635	0.136722191521889	0.999943847769358
ENSONIG00000010889	267.172615480187	0.245217903818681	0.164810706364125	1.48787605628549	0.136783583213465	0.999943847769358
ENSONIG00000017264	398.211184611299	0.188299215855505	0.126563590868736	1.48778344990857	0.136808011651949	0.999943847769358
ENSONIG00000016244	202.340761152971	0.193335293066868	0.12996666720134	1.48757598567454	0.136862750416658	0.999943847769358
ENSONIG00000019471	239.394119527287	-0.86681270771364	0.582728408684763	-1.48750720712255	0.13688090114337	0.999943847769358
ENSONIG00000002099	0.836413974184766	2.43140743563207	1.63465231686928	1.4874156482944	0.136905066488673	0.999943847769358
ENSONIG00000000710	75.8987237613206	-0.502359854742385	0.337744655594703	-1.4873954226095	0.136910405146938	0.999943847769358
ENSONIG00000009248	1403.47806404785	-0.560643872712482	0.377194128280286	-1.48635365897286	0.13718560047033	0.999943847769358
ENSONIG00000008938	326.648650761562	0.575136709510415	0.387061331690684	1.48590588214591	0.137304017526097	0.999943847769358
ENSONIG00000002624	1011.33902556042	0.257723107110784	0.173481429436781	1.48559478641316	0.137386334910005	0.999943847769358
ENSONIG00000007961	25.6918457010615	0.567657419413784	0.38219093687949	1.48527179647061	0.137471839820421	0.999943847769358
ENSONIG00000011458	13.6730993335035	0.767347399254361	0.516651088161217	1.48523329736009	0.137482034400569	0.999943847769358
ENSONIG00000009943	153.576831244943	-0.245569419515786	0.165488104680774	-1.48390979514502	0.137832852934547	0.999943847769358
ENSONIG00000019077	21.2613794932594	0.54361383503748	0.366540659134198	1.48309286157106	0.138049740344741	0.999943847769358
ENSONIG00000001441	99.1728518047862	0.289615392305742	0.195284555836119	1.48304299367526	0.138062988268377	0.999943847769358
ENSONIG00000001638	278.424223009378	-0.194637723251589	0.131250689377927	-1.48294629288493	0.13808868062827	0.999943847769358
ENSONIG00000016964	1.42293254224541	-2.76913750438922	1.86770294216941	-1.48264343427802	0.138169170744805	0.999943847769358
ENSONIG00000008892	236.200094157134	-0.419569863353152	0.282999813287251	-1.48258000059979	0.138186033963105	0.999943847769358
ENSONIG00000004522	1.09959882718996	2.91165640300578	1.96405422080092	1.48247251637404	0.138214611205881	0.999943847769358
ENSONIG00000008233	50.5291347673468	0.374311149246896	0.252532780657039	1.48222796372422	0.138279648324052	0.999943847769358
ENSONIG00000001305	128.016443227674	-0.334488928132953	0.22567211892941	-1.48218986784797	0.138289781786422	0.999943847769358
ENSONIG00000014533	10.1612456725667	0.804078273625479	0.542676899471322	1.48168878094648	0.138423123635087	0.999943847769358
ENSONIG00000005478	670.673479537069	-0.919863764671613	0.621042794706112	-1.48116003037586	0.138563934321122	0.999943847769358
ENSONIG00000002596	83.750420014036	-0.430936149055886	0.291005754661967	-1.48085095278086	0.138646295350529	0.999943847769358
ENSONIG00000002598	131.514725099983	0.349092044347178	0.235738094349299	1.48084697685695	0.13864735507503	0.999943847769358
ENSONIG00000001872	936.838541686387	-0.326918859607277	0.221063699046187	-1.47884460912315	0.139181850241242	0.999943847769358
ENSONIG00000009141	47.8536829767487	0.58229237860698	0.393770979756285	1.47875899581878	0.13920473845187	0.999943847769358
ENSONIG00000011273	356.929749644197	-0.349368090077756	0.23626757946717	-1.47869670001127	0.13922139468905	0.999943847769358
ENSONIG00000020806	95.0439339736481	-0.44466886063937	0.300728817842273	-1.47863734453474	0.139237266187623	0.999943847769358
ENSONIG00000011502	496.282310395911	-0.247697168447751	0.167617287496279	-1.47775430653744	0.139473552786031	0.999943847769358
ENSONIG00000018977	169.847060157665	0.217833108877894	0.147425056813672	1.47758538192872	0.139518789412445	0.999943847769358
ENSONIG00000008897	1.33267482010019	2.17624997297282	1.47360265494414	1.47682278236348	0.139723147912185	0.999943847769358
ENSONIG00000015101	98.7324594638819	0.288783840211103	0.195608056976778	1.47633918906207	0.139852858694722	0.999943847769358
ENSONIG00000016233	273.868852412311	0.165791067984607	0.112311285383279	1.47617461075991	0.139897023485785	0.999943847769358
ENSONIG00000000135	109.769455499009	0.567774398873428	0.384650510912972	1.47607862921021	0.139922785207377	0.999943847769358
ENSONIG00000019838	33.4874502074422	0.44037508032815	0.298353597924903	1.47601732773136	0.139939240609136	0.999943847769358
ENSONIG00000010425	141.163811602445	-0.298499158544785	0.202313334950847	-1.47542997409096	0.140096981792448	0.999943847769358
ENSONIG00000002896	33.8342102670423	-1.67138614997006	1.13315854018658	-1.47497997031807	0.140217928470257	0.999943847769358
ENSONIG00000007729	20.7989607834114	0.517490339186212	0.350902650529924	1.4747404683456	0.140282331712001	0.999943847769358
ENSONIG00000019039	329.491614127875	0.204608904333166	0.138765025105882	1.47449909786017	0.140347260424345	0.999943847769358
ENSONIG00000006284	35.7627975862206	-0.538144124658378	0.365039993071917	-1.47420593598455	0.140426152115398	0.999943847769358
ENSONIG00000006109	12.4786458403024	0.670193221893912	0.454679780010509	1.47398950065125	0.140484418097136	0.999943847769358
ENSONIG00000014726	357.313302225715	0.406731941244197	0.275951432991854	1.47392581670777	0.140501565822346	0.999943847769358
ENSONIG00000006615	13.4023258306828	0.657937038074583	0.446463370450926	1.47366409345087	0.140572055095192	0.999943847769358
ENSONIG00000007493	333.207403006965	-0.235205721416035	0.159616216373423	-1.47357033489486	0.140597313468719	0.999943847769358
ENSONIG00000019988	114.929334176498	0.296775015349999	0.201432282745963	1.47332399407039	0.14066369384132	0.999943847769358
ENSONIG00000020818	152.726891991378	0.419479591213127	0.28474146252561	1.47319462185946	0.140698564849043	0.999943847769358
ENSONIG00000011123	5.66393584799535	-0.983098817817436	0.667342061073119	-1.47315578496066	0.140709034250462	0.999943847769358
ENSONIG00000008320	234.958767620743	-0.265062730489369	0.179964079443752	-1.47286464781554	0.140787536206953	0.999943847769358
ENSONIG00000014991	356.592898536898	-0.217750939883862	0.147886831777928	-1.47241601747778	0.140908570404488	0.999943847769358
ENSONIG00000015972	238.994110151509	-0.210521338411975	0.143026553200966	-1.47190387868868	0.141046836058607	0.999943847769358
ENSONIG00000004238	3264.76871426197	0.334470539914237	0.227325344038595	1.4713297425273	0.141201963538198	0.999943847769358
ENSONIG00000006377	1137.65359346409	-0.253399331910752	0.172299198038018	-1.47069362362812	0.141373991404207	0.999943847769358
ENSONIG00000013324	728.942890745029	-0.303755066709221	0.206582235127182	-1.47038329081015	0.141457974228302	0.999943847769358
ENSONIG00000019754	820.395464990983	0.140941924566916	0.0958839488601065	1.4699219863436	0.141582884111181	0.999943847769358
ENSONIG00000018922	21.9546664121191	-0.753097726644823	0.512551169283826	-1.46931227900056	0.141748107839311	0.999943847769358
ENSONIG00000011491	13.885121372079	0.680036657488476	0.462829023923046	1.46930426213189	0.141750281305371	0.999943847769358
ENSONIG00000001880	667.891046055204	-0.25612583379808	0.174340565468003	-1.46911209740849	0.141802387052381	0.999943847769358
ENSONIG00000008091	3.99269295494822	-1.16047669216286	0.789925657706646	-1.46909608624692	0.141806729166303	0.999943847769358
ENSONIG00000009301	3.35201586014447	-1.31811879649223	0.897288853735907	-1.46900163866315	0.141832344762161	0.999943847769358
ENSONIG00000014369	76.0235893239863	-0.477580791831037	0.325129760102354	-1.46889288658377	0.141861844353438	0.999943847769358
ENSONIG00000011033	9.02776539462752	-0.969593866149217	0.66021325925827	-1.4686070789286	0.141939393698606	0.999943847769358
ENSONIG00000019255	149.377118263073	-0.285732964291336	0.194607186987944	-1.46825494327215	0.142034984856501	0.999943847769358
ENSONIG00000019673	18.5825993042073	0.546625032675798	0.372328704040242	1.46812487660558	0.142070305407686	0.999943847769358
ENSONIG00000003703	11.7810560005842	0.68205047104426	0.464621937023972	1.46796872186659	0.142112719275439	0.999943847769358
ENSONIG00000000236	1.45907601798234	-1.79572859209466	1.22337602307595	-1.46784680933965	0.14214583922608	0.999943847769358
ENSONIG00000010247	75.1780114229393	0.727137614926647	0.495447687884007	1.46763751796312	0.142202711193009	0.999943847769358
ENSONIG00000021366	179.325157467465	0.202733558775553	0.138146154435727	1.46752951324371	0.142232066779972	0.999943847769358
ENSONIG00000018298	101.23161051311	-0.349337079468215	0.238069619049259	-1.46737362315825	0.14227444577226	0.999943847769358
ENSONIG00000016924	7.02368361085788	1.18589385750971	0.808477032771188	1.46682442350262	0.14242382391124	0.999943847769358
ENSONIG00000011781	72.8126459720921	0.388423194312185	0.264805591521509	1.46682398993314	0.142423941886399	0.999943847769358
ENSONIG00000000018	0.725063339687862	2.8914392848887	1.97233277780193	1.4659997123361	0.142648365227565	0.999943847769358
ENSONIG00000021074	50.7419434872226	0.633919189292	0.432422753323243	1.4659709379773	0.142656204427907	0.999943847769358
ENSONIG00000014318	117.195668389453	0.248339865119968	0.169443929645319	1.46561677151725	0.142752719566223	0.999943847769358
ENSONIG00000004009	124.436011710975	-0.235254831278918	0.160603440879913	-1.46481812587579	0.142970545208497	0.999943847769358
ENSONIG00000005262	454.10161381485	0.219492511304115	0.149849205897685	1.4647559190536	0.142987522434724	0.999943847769358
ENSONIG00000012761	265.358710465984	0.197731903130456	0.13499738939335	1.46470908822031	0.143000304330929	0.999943847769358
ENSONIG00000020432	350.944853154471	0.521420331083866	0.356000050152881	1.464663645019	0.143012708328363	0.999943847769358
ENSONIG00000006977	6.33436393684137	1.05488694216016	0.720226885068646	1.46465921229755	0.143013918310764	0.999943847769358
ENSONIG00000014978	17.152511047149	-1.38150459591763	0.943541080090668	-1.46417005583358	0.143147489682409	0.999943847769358
ENSONIG00000016593	19.5921218461406	0.759664787874453	0.518864169911861	1.46409182195698	0.143168861469734	0.999943847769358
ENSONIG00000021134	30.3723660813712	0.898346054844056	0.613638871778541	1.46396536490645	0.143203411952252	0.999943847769358
ENSONIG00000009475	641.833460112457	0.353683664787226	0.241600051134925	1.46392214374867	0.143215222265201	0.999943847769358
ENSONIG00000017362	228.207932779451	0.247371884949571	0.16899563589549	1.46377676345767	0.14325495335671	0.999943847769358
ENSONIG00000010178	223.134970050645	0.168112817153474	0.114849258607359	1.46376928499129	0.143256997381205	0.999943847769358
ENSONIG00000000685	16.79127083883	-0.592297182638221	0.404659124970362	-1.46369412201344	0.143277542270042	0.999943847769358
ENSONIG00000011916	104.951615037351	0.246469469205972	0.168402045892439	1.46357764182626	0.143309385182932	0.999943847769358
ENSONIG00000004833	121.177808234543	0.37112238527537	0.253614357932673	1.4633334969698	0.143376146195871	0.999943847769358
ENSONIG00000018714	20.0300314321671	0.76539846179782	0.523081381398495	1.46324929354487	0.143399177017521	0.999943847769358
ENSONIG00000006031	0.997719020787907	2.50959748363081	1.71526659126779	1.46309471449328	0.143441463950193	0.999943847769358
ENSONIG00000016939	99.7765469784966	-0.346035736217242	0.236546751678224	-1.46286403749884	0.143504586164834	0.999943847769358
ENSONIG00000015213	0.660586186462352	-4.34411400485848	2.9729842628974	-1.46119643452966	0.143961541248179	0.999943847769358
ENSONIG00000003352	43.2835657627515	0.357863575139892	0.244978082930741	1.46079833289032	0.144070793486864	0.999943847769358
ENSONIG00000016389	192.214650880311	0.281415992231698	0.192702872333854	1.46036220853081	0.144190553365133	0.999943847769358
ENSONIG00000003818	50.6080593107011	0.470040791140166	0.321877559669968	1.46030929158937	0.14420508956292	0.999943847769358
ENSONIG00000010755	199.868961358088	-0.474054622278516	0.324710231367391	-1.45993127559368	0.144308962619541	0.999943847769358
ENSONIG00000011418	56.4294569049564	0.352859644779038	0.241697317617906	1.45992371060099	0.144311041949874	0.999943847769358
ENSONIG00000014324	505.111631667596	0.490700650133817	0.336181675487268	1.45962937873573	0.144391960475774	0.999943847769358
ENSONIG00000001622	54.2896947617141	0.430602963941562	0.295049201456298	1.45942765415463	0.144447439233912	0.999943847769358
ENSONIG00000010815	24.2651474656051	-0.657574112916178	0.450571217257569	-1.4594232559251	0.144448649027067	0.999943847769358
ENSONIG00000006493	25.332579454629	0.693407665441952	0.475339967775742	1.45876154426192	0.144630750351333	0.999943847769358
ENSONIG00000001668	832.24098553844	-0.174344623254513	0.119523796409938	-1.45866035460046	0.144658612982963	0.999943847769358
ENSONIG00000015830	3.61692649286296	1.16047510560813	0.795707115312791	1.45841991767529	0.144724833926162	0.999943847769358
ENSONIG00000011632	15.9976401426743	-0.656354792975096	0.450154545197767	-1.45806545769018	0.14482250136708	0.999943847769358
ENSONIG00000007232	29.971750657909	-0.950295667266362	0.652081990130442	-1.45732543092666	0.145026570132268	0.999943847769358
ENSONIG00000013424	32.0370837134826	0.483827807261594	0.332049210147123	1.4570966967433	0.145089690100013	0.999943847769358
ENSONIG00000000587	21.9050163463183	0.561711361799919	0.385500592077967	1.45709597687547	0.145089888783174	0.999943847769358
ENSONIG00000006252	272.2111828927	-0.27329127089084	0.187626147126779	-1.45657348443113	0.145234151414497	0.999943847769358
ENSONIG00000001451	2.2183412758504	1.61820602481625	1.11129852859419	1.45613980688277	0.145353975246598	0.999943847769358
ENSONIG00000018330	229.735031727231	0.526659751844226	0.361811710297401	1.45561831431969	0.145498162345507	0.999943847769358
ENSONIG00000012330	112.020533658221	0.396110639889941	0.272154184690637	1.45546407945264	0.145540827610026	0.999943847769358
ENSONIG00000008236	160.760011366672	0.243598304478136	0.167384202039288	1.45532434668452	0.145579489497304	0.999943847769358
ENSONIG00000014261	175.410588306894	0.268416750965091	0.184439090210248	1.45531378765268	0.145582411336986	0.999943847769358
ENSONIG00000014803	7.15627551686844	-0.910729100885804	0.625881552547524	-1.45511414608541	0.145637663550299	0.999943847769358
ENSONIG00000009386	304.280792716308	0.169628498804046	0.116588980050788	1.4549273758991	0.145689368052059	0.999943847769358
ENSONIG00000004059	732.718031763295	-0.131536768604472	0.090414864193591	-1.45481353953962	0.145720888819033	0.999943847769358
ENSONIG00000002857	140.546034880283	0.221924977428222	0.152571124943355	1.45456735349245	0.145789074462885	0.999943847769358
ENSONIG00000020559	2.9310044400762	1.35245273322912	0.929996697041252	1.45425541567179	0.145875506316958	0.999943847769358
ENSONIG00000011208	125.945333375797	0.266044702776717	0.182955651486035	1.45414859074208	0.145905114424827	0.999943847769358
ENSONIG00000012076	1.83524772648673	1.92866053882332	1.32662034492766	1.45381498647866	0.145997607389326	0.999943847769358
ENSONIG00000014513	13.6417284381181	0.812621705435797	0.559015001294771	1.45366708148016	0.146038628930248	0.999943847769358
ENSONIG00000019350	185.901157160474	-0.294785917635992	0.202794720022037	-1.45361732102275	0.146052432006216	0.999943847769358
ENSONIG00000015966	162.765485698256	0.367336958822954	0.252715761571467	1.45355776995758	0.146068952215787	0.999943847769358
ENSONIG00000017829	701.719613986063	0.197527031527275	0.135903438825025	1.45343659612314	0.146102571767043	0.999943847769358
ENSONIG00000011313	11.5782495223967	-1.15783330227214	0.796762382459615	-1.45317264941387	0.146175823998519	0.999943847769358
ENSONIG00000018990	482.331964392849	-0.306307411839152	0.210815990812834	-1.45296099531224	0.146234583942642	0.999943847769358
ENSONIG00000018340	287.701091490355	-0.382454087483966	0.263288073041391	-1.45260696037622	0.146332912412523	0.999943847769358
ENSONIG00000010460	3.15948201046752	1.29187658216094	0.889566880456075	1.45225346238003	0.146431142220268	0.999943847769358
ENSONIG00000013261	39.2314596624921	-0.477869591989813	0.329216140312182	-1.45153755686665	0.146630232139735	0.999943847769358
ENSONIG00000008152	96.8702600347686	0.274893631554564	0.189485307061072	1.4507385074768	0.146852688431543	0.999943847769358
ENSONIG00000006503	133.145643570236	0.235866990207204	0.162713744617458	1.44958246005419	0.147174990132334	0.999943847769358
ENSONIG00000007613	53.5841989695063	0.331321122933797	0.228587282491743	1.44942937910714	0.147217709047066	0.999943847769358
ENSONIG00000001208	19.6563364423755	0.624807076091705	0.431085993456581	1.44937920873236	0.147231711702038	0.999943847769358
ENSONIG00000009192	1241.4349383278	0.368265613490128	0.25408584445843	1.44937477439983	0.147232949382361	0.999943847769358
ENSONIG00000020678	52.2914538202129	0.340138613712004	0.234710343742498	1.44918459190351	0.147286039296385	0.999943847769358
ENSONIG00000005356	10.3274630200779	0.882230695147347	0.60890049076776	1.44889141743825	0.147367908341359	0.999943847769358
ENSONIG00000011214	1.75336973145467	1.81325685147778	1.25165004885754	1.44869314960108	0.147423294401403	0.999943847769358
ENSONIG00000018250	83.985108684343	-0.528443321790761	0.364815076490685	-1.4485238024538	0.147470614074194	0.999943847769358
ENSONIG00000010338	0.437905935281471	-3.00680644460617	2.07649433574085	-1.44802053771719	0.147611306884956	0.999943847769358
ENSONIG00000015828	1020.03995456526	-0.292385333244205	0.201931163259908	-1.44794556978743	0.147632273713685	0.999943847769358
ENSONIG00000021950	1.70300744526421	1.63381495240701	1.12844368888327	1.44784801271196	0.14765956162199	0.999943847769358
ENSONIG00000021679	1.48052570205798	3.32789476408945	2.29858269259831	1.44780293300113	0.147672172271072	0.999943847769358
ENSONIG00000013728	62.4096771888098	-0.382573576032897	0.264264851871018	-1.44768997210277	0.147703775695385	0.999943847769358
ENSONIG00000009394	48.6189333163535	-0.410149419707301	0.283457601083588	-1.4469515657347	0.147910489298504	0.999943847769358
ENSONIG00000011713	12.1304891958484	0.675411241558961	0.466864927195468	1.44669518358611	0.147982314026009	0.999943847769358
ENSONIG00000007107	18.2178941702207	0.569635618503808	0.393760612039013	1.44665464520197	0.147993673178153	0.999943847769358
ENSONIG00000017156	69.7710765917625	-0.587632091990198	0.406234525030869	-1.44653409738019	0.148027455496708	0.999943847769358
ENSONIG00000014949	18.3803997331865	-0.619853420232044	0.428513750652727	-1.44651932239715	0.148031596442862	0.999943847769358
ENSONIG00000010422	16.7492259253488	-1.55701816085947	1.07648689644555	-1.44638840101128	0.148068293306661	0.999943847769358
ENSONIG00000005314	157.252834798675	-0.239598817488325	0.165668706334687	-1.44625272200945	0.148106331048765	0.999943847769358
ENSONIG00000011684	45.649229435298	0.664990187407865	0.459876727068615	1.44601835288927	0.148172054247405	0.999943847769358
ENSONIG00000006451	136.964959848269	0.265295299952038	0.18349322435045	1.44580433904936	0.148232088755068	0.999943847769358
ENSONIG00000007569	296.116386653425	-0.355086789895357	0.245659358641802	-1.44544377164606	0.148333276040356	0.999943847769358
ENSONIG00000011000	112.882170956673	-0.214190976736113	0.148213445949721	-1.44515212748494	0.148415159744833	0.999943847769358
ENSONIG00000016322	80.5754880437984	-0.326932730595926	0.226273036311627	-1.44485943144224	0.148497373487478	0.999943847769358
ENSONIG00000000937	83.9154754756317	-0.392205829943199	0.271516947340551	-1.44449852498995	0.148598794345257	0.999943847769358
ENSONIG00000016067	3111.67778126816	-0.228119889689789	0.157942469060987	-1.44432267676976	0.148648229850442	0.999943847769358
ENSONIG00000009712	70.8948190344486	-0.447639422361935	0.309961492670616	-1.44417752832809	0.148689044310155	0.999943847769358
ENSONIG00000008198	138.885143319982	0.418467342166753	0.289761934661143	1.44417638105613	0.148689366946977	0.999943847769358
ENSONIG00000010625	530.830263503927	-0.318283975686383	0.220437159204248	-1.44387623590936	0.148773792392368	0.999943847769358
ENSONIG00000003755	16.6606819484127	0.566355872864699	0.39229782205645	1.4436885473792	0.148826604405497	0.999943847769358
ENSONIG00000013834	43.7577071960548	0.737258916037406	0.510781879159537	1.44339285733966	0.148909835042524	0.999943847769358
ENSONIG00000006694	11.979546430435	-0.734726168456984	0.509078561790435	-1.44324712058772	0.148950869998095	0.999943847769358
ENSONIG00000007770	768.659408693798	0.1550865419446	0.10749461858098	1.44273772949635	0.149094366572563	0.999943847769358
ENSONIG00000003935	59.7328539824734	0.423773114542393	0.293811711542409	1.44232887218053	0.149209618882784	0.999943847769358
ENSONIG00000019502	198.716437064926	0.19381189318816	0.134384719769489	1.44221674547974	0.149241238025183	0.999943847769358
ENSONIG00000010790	108.437786733933	0.355382501346098	0.246421572116678	1.4421728515628	0.149253617272574	0.999943847769358
ENSONIG00000013182	59.3624603280251	0.428442871671172	0.297141287266944	1.44188266670013	0.149335476808298	0.999943847769358
ENSONIG00000018457	419.720208812115	-0.1913065904336	0.132702933608107	-1.44161538281105	0.149410906416068	0.999943847769358
ENSONIG00000000689	335.96503549891	-0.502307175089719	0.348447830176101	-1.44155632949661	0.149427575644779	0.999943847769358
ENSONIG00000003563	13.062008725712	-0.670316374898885	0.464999205892595	-1.44154305298688	0.149431323456689	0.999943847769358
ENSONIG00000003467	39.5302544627503	0.889866093811849	0.617317397369567	1.44150496584679	0.149442075433286	0.999943847769358
ENSONIG00000012757	324.933598722751	0.430650972975466	0.29884142045141	1.44106855175883	0.149565317005504	0.999943847769358
ENSONIG00000019835	34.1470142584341	0.50224773096064	0.348734282860959	1.4402017686368	0.149810322992388	0.999943847769358
ENSONIG00000006731	67.4551210754946	0.43328656150094	0.300889795215681	1.44001746948698	0.14986245666478	0.999943847769358
ENSONIG00000002350	7.68895540956562	0.953307350040578	0.662117194682091	1.43978642708154	0.14992783239594	0.999943847769358
ENSONIG00000004686	101.792855106033	0.806650639673146	0.560278858880135	1.43973063928461	0.149943621364172	0.999943847769358
ENSONIG00000012880	4.36627637226298	1.14731271596924	0.796952881668801	1.43962427686665	0.149973727390321	0.999943847769358
ENSONIG00000010279	2.90551249130441	1.62240456305554	1.12701566021129	1.43955813599909	0.149992450977048	0.999943847769358
ENSONIG00000011315	22.1626260115303	0.669719920498449	0.465265138433085	1.43943714062464	0.150026707748088	0.999943847769358
ENSONIG00000010106	0.667411937126763	3.14101446283207	2.18229492795911	1.439317125559	0.150060692864097	0.999943847769358
ENSONIG00000013696	24.5081981954748	-0.63297961774228	0.439816766190114	-1.43918937703405	0.150096874343529	0.999943847769358
ENSONIG00000009372	92.9068952789109	-0.342099581127593	0.237703385217077	-1.43918682864015	0.150097596178143	0.999943847769358
ENSONIG00000012057	101.559125572047	-0.373261590625092	0.259450416811722	-1.43866252061549	0.15024616315734	0.999943847769358
ENSONIG00000000808	1089.02374434693	-0.169564206772122	0.117865192301506	-1.4386283470218	0.150255850416532	0.999943847769358
ENSONIG00000014092	12.8773261137488	0.852318132759908	0.592723225748198	1.43796985799573	0.150442606681076	0.999943847769358
ENSONIG00000017207	53.7486631681543	0.531526295856233	0.369696623576675	1.43773640860962	0.15050885851359	0.999943847769358
ENSONIG00000012489	14.1722433211228	-0.819731985138895	0.570229611158503	-1.43754720747225	0.150562569218752	0.999943847769358
ENSONIG00000004749	57.4558820909269	0.42998185880639	0.299178867881948	1.43720665115978	0.150659283678921	0.999943847769358
ENSONIG00000005737	412.519360472412	-0.220082732128263	0.153165181745025	-1.4368979269364	0.150746999072404	0.999943847769358
ENSONIG00000017248	535.506187982875	-0.330751532907687	0.230196986874134	-1.43681955788819	0.150769271649184	0.999943847769358
ENSONIG00000004698	174.508640334901	-0.248366951438697	0.172884834295185	-1.43660346178562	0.150830699412008	0.999943847769358
ENSONIG00000014805	165.514537980717	0.38032129424588	0.264743162360411	1.43656701406371	0.15084106196912	0.999943847769358
ENSONIG00000018936	190.384808145285	-0.355556447555576	0.247646077989451	-1.43574431076079	0.151075111499885	0.999943847769358
ENSONIG00000005762	26.8996490042838	-0.503072086747776	0.350604148473536	-1.43487203142934	0.151323566965038	0.999943847769358
ENSONIG00000014225	0.648845520695896	-3.34060816563781	2.3282918743303	-1.43478925579238	0.151347160504859	0.999943847769358
ENSONIG00000020683	17.1740924313962	-0.614876205767659	0.428567215023342	-1.4347252524535	0.151365405297606	0.999943847769358
ENSONIG00000019757	178.09010809445	0.271006053247214	0.188911964574531	1.4345626750406	0.151411757150743	0.999943847769358
ENSONIG00000016021	107.948807157839	0.399339429521684	0.278392437571565	1.43444783559908	0.15144450512077	0.999943847769358
ENSONIG00000008273	87.7192140409896	0.32203243453752	0.224514748071454	1.43434868891121	0.151472782436237	0.999943847769358
ENSONIG00000016974	77.937468825719	-0.485591793530637	0.338604379304954	-1.43409779438589	0.151544357241458	0.999943847769358
ENSONIG00000011081	3.48882861639803	-1.29946164085311	0.906162399996528	-1.43402732320176	0.151564465786009	0.999943847769358
ENSONIG00000002458	392.327054335567	-0.185748732309188	0.129540491836353	-1.43390479436995	0.151599433517653	0.999943847769358
ENSONIG00000006978	1.85910039440963	1.8494610430919	1.28982855880284	1.43388129412213	0.151606140807572	0.999943847769358
ENSONIG00000005639	79.8696615220204	-0.276734993456	0.193045524484423	-1.43352193320767	0.151708735449738	0.999943847769358
ENSONIG00000000595	7.78176628151074	0.936049814411506	0.653264264165504	1.43288078922737	0.151891908190181	0.999943847769358
ENSONIG00000017936	62.4155327011003	-0.458650639450133	0.320330672444582	-1.43180369194736	0.152200010391121	0.999943847769358
ENSONIG00000013176	513.054560372573	0.723623001802681	0.505471645532921	1.43157980907072	0.152264111461238	0.999943847769358
ENSONIG00000013607	2.05460061108691	1.85096257882533	1.29297137562324	1.43155727475647	0.152270564516014	0.999943847769358
ENSONIG00000002126	4.97450741106583	1.01895324661846	0.71179027547732	1.43153577918041	0.1522767203058	0.999943847769358
ENSONIG00000011487	7.80617636012263	-0.829981493623009	0.580135903491024	-1.43066734644161	0.152525575947511	0.999943847769358
ENSONIG00000002981	40.9540667818634	-0.574599994707203	0.401660018106779	-1.43056308520717	0.152555473550787	0.999943847769358
ENSONIG00000012569	4.43398753772887	-1.1604907453198	0.811430969796886	-1.43017802932798	0.152665929539871	0.999943847769358
ENSONIG00000019503	44.5076751482074	0.4473968338441	0.312852073811979	1.43005871239	0.152700168790586	0.999943847769358
ENSONIG00000006557	198.46501326969	-0.301271132307551	0.21069103583542	-1.42991908086154	0.152740244946399	0.999943847769358
ENSONIG00000022223	2.66483383432456	1.9864326242081	1.38978421491246	1.42931010648528	0.152915122478432	0.999943847769358
ENSONIG00000002605	2.73499264420068	2.57495343780263	1.80214232609939	1.42882912215704	0.15305335308659	0.999943847769358
ENSONIG00000012702	9.03326426038483	1.2513534926691	0.875848911443217	1.42873214354646	0.153081235385619	0.999943847769358
ENSONIG00000013956	7.60795962336987	0.958819880878233	0.671151960983078	1.42861816193428	0.153114011152921	0.999943847769358
ENSONIG00000015694	9.65228022726397	0.763356593451529	0.534681915440763	1.42768358421522	0.153382953226607	0.999943847769358
ENSONIG00000015912	4.90526779075912	0.991950281050502	0.694840243409658	1.42759474635909	0.153408536652647	0.999943847769358
ENSONIG00000011373	23.7439489823423	0.642475689438316	0.450206275509079	1.42706959984471	0.153559834045918	0.999943847769358
ENSONIG00000003586	17.8246762539749	0.691365743332756	0.484509182773947	1.42694043356309	0.153597064890318	0.999943847769358
ENSONIG00000015349	24.5578873257448	-0.556871108843011	0.390285942348403	-1.42682850807345	0.153629331804621	0.999943847769358
ENSONIG00000019169	6.29017829342177	1.04516579170955	0.732630967533408	1.42659242923947	0.153697407691102	0.999943847769358
ENSONIG00000014452	43.9042561728479	-0.594514467915619	0.416849484446009	-1.42620895574748	0.15380803529964	0.999943847769358
ENSONIG00000008772	575.418167672847	-0.242346589815722	0.169939151804135	-1.42607861250856	0.153845651577253	0.999943847769358
ENSONIG00000015031	98.2787677399956	0.239478434802125	0.167941473839422	1.42596363677923	0.153878838688358	0.999943847769358
ENSONIG00000018165	325.580894293359	0.392008849200383	0.274940230821089	1.42579661052032	0.153927059592554	0.999943847769358
ENSONIG00000020530	22.9731245926193	-0.53497060899022	0.375237046670719	-1.42568707897244	0.153958687863165	0.999943847769358
ENSONIG00000012038	29.3636259715918	0.471958462622393	0.331057395271947	1.42560918246428	0.153981184222269	0.999943847769358
ENSONIG00000019094	577.043871812612	-0.202781114176414	0.142261164318941	-1.42541441402652	0.154037443899153	0.999943847769358
ENSONIG00000004417	514.386518119191	-0.182869348523344	0.1283171628752	-1.42513553468449	0.154118026559716	0.999943847769358
ENSONIG00000018852	251.803719243128	0.376354673636669	0.264116229236276	1.42495852952673	0.154169189118913	0.999943847769358
ENSONIG00000009266	349.943565599151	-0.348626412479708	0.244739724509641	-1.42447824184739	0.154308079177442	0.999943847769358
ENSONIG00000017899	325.430254865215	-0.305875358786577	0.214732369320109	-1.42444923303854	0.154316471016685	0.999943847769358
ENSONIG00000016699	14.4640771833347	-0.657090449030855	0.461326978980993	-1.42434862682923	0.154345577660867	0.999943847769358
ENSONIG00000017212	56.0441930460211	0.367119867020488	0.257750178900295	1.42432439266124	0.154352589534454	0.999943847769358
ENSONIG00000017171	196.186186536229	-0.418475333474366	0.293807333177825	-1.42431888594519	0.154354182872202	0.999943847769358
ENSONIG00000016952	18.6885993720726	0.676537831040702	0.475024462440581	1.42421682362375	0.154383716301194	0.999943847769358
ENSONIG00000008076	1.19903110595958	-2.34172821077404	1.64429085450741	-1.42415692719739	0.154401050326709	0.999943847769358
ENSONIG00000003999	124.863802132503	0.47918009540492	0.336508053897412	1.42397808865224	0.154452814999885	0.999943847769358
ENSONIG00000016113	188.692244759194	0.235733017494797	0.165589507081413	1.42359876328937	0.154562654062415	0.999943847769358
ENSONIG00000007180	11.1502719162561	-1.13014898803309	0.79411628520332	-1.42315301812975	0.154691801746896	0.999943847769358
ENSONIG00000001230	19.009417843232	0.484314775274757	0.340336842799432	1.42304539024056	0.154722997525444	0.999943847769358
ENSONIG00000005796	479.406119510423	-0.188568576818569	0.132513987365996	-1.42300885036198	0.154733589639665	0.999943847769358
ENSONIG00000005829	54.2937123082742	0.427361252746711	0.300336486031737	1.42294150934945	0.154753111774	0.999943847769358
ENSONIG00000007228	199.888185430445	-0.321598147094049	0.226074128286613	-1.42253405788358	0.154871271707734	0.999943847769358
ENSONIG00000018736	63.1942081146343	-0.370225173028939	0.260310730041577	-1.42224322819811	0.154955653508498	0.999943847769358
ENSONIG00000010124	13.953631913935	0.674479852577644	0.474435667082668	1.42164659905327	0.155128869741585	0.999943847769358
ENSONIG00000012990	14.6647556885622	0.619895304249185	0.436179054030121	1.42119457255363	0.155260202103079	0.999943847769358
ENSONIG00000019144	242.20171657636	-0.34328142909316	0.241611606441619	-1.4207985872405	0.155375321535988	0.999943847769358
ENSONIG00000008814	18.3090695604224	0.866593155487439	0.610163081641288	1.42026481372222	0.155530600789165	0.999943847769358
ENSONIG00000002760	188.059652631261	0.294841257286508	0.207606422060084	1.42019333679946	0.155551402973004	0.999943847769358
ENSONIG00000012357	4.65825732659695	1.11634483648978	0.786157789018426	1.42000098718555	0.155607393655683	0.999943847769358
ENSONIG00000013962	294.071639236663	0.264907247806114	0.186586047865893	1.41975914510239	0.155677812712005	0.999943847769358
ENSONIG00000000707	37.6687008556416	0.505219395512334	0.355855704236784	1.41973105811496	0.155685992587738	0.999943847769358
ENSONIG00000016457	29.4646413129515	0.435601320487377	0.306842791485917	1.41962377013302	0.155717241460592	0.999943847769358
ENSONIG00000008325	339.658723293816	0.265275449718174	0.186863729313779	1.41961979830086	0.155718398394277	0.999943847769358
ENSONIG00000018966	1.43434148311496	-2.24632026070266	1.58237117511642	-1.41959124131378	0.155726716797941	0.999943847769358
ENSONIG00000018501	29.9081315123455	-0.406759127776335	0.286560183503438	-1.41945445038234	0.155766567491351	0.999943847769358
ENSONIG00000008012	2.55195097751606	-1.6148566156923	1.13804517845428	-1.41897408491782	0.155906571532418	0.999943847769358
ENSONIG00000011635	2.63489579381077	-1.62710835681319	1.14678824863395	-1.41883940540147	0.155945841438446	0.999943847769358
ENSONIG00000013058	1.15841084086672	-2.1393788516445	1.5084000112574	-1.41831002100107	0.156100272280749	0.999943847769358
ENSONIG00000011156	1.51050500747456	-1.83205485210546	1.29194020629032	-1.41806473951766	0.156171864570998	0.999943847769358
ENSONIG00000009079	5.2286388633795	1.44673982012692	1.02024585187953	1.41803058298321	0.156181836090461	0.999943847769358
ENSONIG00000008477	23.251047560312	0.499669389369361	0.352387694119613	1.41795357132918	0.156204320331004	0.999943847769358
ENSONIG00000000695	186.453313742764	-0.498864065268609	0.351841835065367	-1.41786455034811	0.156230313861492	0.999943847769358
ENSONIG00000001673	198.322016006797	0.465545528794822	0.328458597717848	1.41736441679244	0.156376410516014	0.999943847769358
ENSONIG00000013152	58.540686641056	0.308510843430038	0.217722097717434	1.41699371200452	0.156484765901232	0.999943847769358
ENSONIG00000009486	32.1004728957202	0.501731489353818	0.354144360945699	1.41674284468064	0.156558125620427	0.999943847769358
ENSONIG00000015489	11.580727524029	0.667171197012509	0.471033998797411	1.41639711510391	0.156659268108714	0.999943847769358
ENSONIG00000006118	191.589171108282	0.217936854727752	0.153872736723732	1.41634482734288	0.156674569099938	0.999943847769358
ENSONIG00000001439	0.910083804096465	2.48154398175356	1.75217029226314	1.41626872268696	0.156696841664932	0.999943847769358
ENSONIG00000017116	164.259765627024	0.199532511567495	0.140918736630197	1.41594025279345	0.156792998242307	0.999943847769358
ENSONIG00000014009	2.74760000253244	1.55306966862011	1.09689774948496	1.41587460576826	0.156812221175626	0.999943847769358
ENSONIG00000015848	479.296784376417	-0.211885912656612	0.149667949487723	-1.41570665851871	0.156861408061014	0.999943847769358
ENSONIG00000007497	100.048245122125	0.471643268425183	0.33317386191833	1.41560705185449	0.15689058549361	0.999943847769358
ENSONIG00000010360	220.770989084074	-0.375362733459933	0.265265639656367	-1.41504468481553	0.157055394906805	0.999943847769358
ENSONIG00000013554	1.344015795392	1.99199907018319	1.40800284509562	1.41476920811755	0.157136175024017	0.999943847769358
ENSONIG00000018164	165.87951807473	-0.402545009779362	0.284554411041251	-1.41465039430018	0.157171025418098	0.999943847769358
ENSONIG00000001997	60.8174579986244	0.531105804624738	0.375463731802298	1.41453290861231	0.157205492006358	0.999943847769358
ENSONIG00000003623	279.299029852384	-0.284034532944575	0.200825720554909	-1.4143334437429	0.157264021814873	0.999943847769358
ENSONIG00000002470	45.0699590539673	0.366309026901744	0.259012806479	1.41425063834225	0.157288324599645	0.999943847769358
ENSONIG00000000536	190.853376842111	0.206984816474159	0.146363143778329	1.41418673534126	0.157307081612934	0.999943847769358
ENSONIG00000002597	2.77902126519332	-1.48362414132502	1.04911779613774	-1.41416354463425	0.157313889042662	0.999943847769358
ENSONIG00000009647	615.018741897936	-0.185801094271199	0.131387005373132	-1.41415122251651	0.157317506183652	0.999943847769358
ENSONIG00000001303	595.41330252727	-0.447926901337225	0.316800902677537	-1.41390664468263	0.1573893147182	0.999943847769358
ENSONIG00000007929	10.1755446405571	-0.692129361786385	0.489537691613171	-1.41384284324587	0.157408051030246	0.999943847769358
ENSONIG00000011177	589.240676919955	0.181016472119171	0.128036602198696	1.41378690945154	0.157424478273692	0.999943847769358
ENSONIG00000001398	670.102132461002	0.231958846412716	0.164119317047348	1.41335493338543	0.157551389452762	0.999943847769358
ENSONIG00000017539	154.129062538062	-0.352689891254236	0.249616855196303	-1.41292498448021	0.157677782030532	0.999943847769358
ENSONIG00000014584	1.46838443096101	1.91868314278504	1.35899105458479	1.41184383540424	0.157995948122695	0.999943847769358
ENSONIG00000018240	157.187129771047	0.213639323567444	0.151366633830275	1.41140301638071	0.158125814067017	0.999943847769358
ENSONIG00000014308	14.380300168821	-0.597008244419	0.42317715580495	-1.41077616366932	0.158310625005987	0.999943847769358
ENSONIG00000004489	34.6011840625785	0.808601762264206	0.573331076285474	1.41035746309622	0.158434158870968	0.999943847769358
ENSONIG00000007293	56.3213586778505	-0.334531239937495	0.237216835346516	-1.41023397200636	0.158470607747985	0.999943847769358
ENSONIG00000010947	109.000948111222	0.220662078902193	0.156529871460794	1.40971226030465	0.158624663059583	0.999943847769358
ENSONIG00000017024	589.960705884169	0.296944602640437	0.210648151120086	1.40967106077829	0.158636833621993	0.999943847769358
ENSONIG00000001569	301.031833733642	0.353164788553556	0.250633202596666	1.40909019593022	0.15880849947869	0.999943847769358
ENSONIG00000008330	24.6599558936297	0.704158400391962	0.499739568452961	1.40905072330338	0.158820170118941	0.999943847769358
ENSONIG00000012937	312.720853920602	0.203389903144323	0.144432370932962	1.40820165057545	0.159071367662405	0.999943847769358
ENSONIG00000017654	253.525306745063	-0.270897221326783	0.192382130004824	-1.40812050121282	0.159095391372889	0.999943847769358
ENSONIG00000013908	160.006306226827	0.373097652415238	0.26497283077633	1.40806003137046	0.15911329483872	0.999943847769358
ENSONIG00000016826	1344.88918695506	-0.193795056460094	0.137634073700338	-1.40804563324945	0.159117557953111	0.999943847769358
ENSONIG00000014289	864.777700315726	-0.304929967983823	0.216630308035976	-1.4076052919298	0.159247979587208	0.999943847769358
ENSONIG00000009291	29.0318172945504	0.51223007192267	0.363934100770103	1.40748028513614	0.159285019215793	0.999943847769358
ENSONIG00000019016	48.5748898265085	0.457497089367146	0.325111996550178	1.40719842460976	0.159368558666346	0.999943847769358
ENSONIG00000011044	551.827519193456	-0.405177074081748	0.287953758432737	-1.40709076445826	0.159400476350337	0.999943847769358
ENSONIG00000009084	52.6970094752249	-0.595179017014942	0.423005084326577	-1.40702568141105	0.159419773672337	0.999943847769358
ENSONIG00000010377	203.407990275997	-0.327181615294599	0.23253770695477	-1.40700456532083	0.159426035037186	0.999943847769358
ENSONIG00000012084	220.086119956258	0.264209213097883	0.187801911665467	1.40685049877725	0.159471724637986	0.999943847769358
ENSONIG00000007462	5.25329476216339	1.53285649099954	1.0899660389951	1.40633417570767	0.159624916376548	0.999943847769358
ENSONIG00000008775	0.803557632562853	2.79210633736887	1.98547366730089	1.4062671207141	0.159644819585514	0.999943847769358
ENSONIG00000010289	1.36277775857249	-2.20554256904347	1.56885657607597	-1.40582804233131	0.15977519286285	0.999943847769358
ENSONIG00000009543	19.7786904571063	0.526138280342277	0.37438732460773	1.40533144623298	0.159922741588539	0.999943847769358
ENSONIG00000001950	1071.84865052882	-0.363275862574172	0.258530282805741	-1.40515787408602	0.15997433766937	0.999943847769358
ENSONIG00000012770	24.0365202743159	-0.522437071398883	0.371805287951298	-1.40513620523685	0.159980779838164	0.999943847769358
ENSONIG00000017402	587.579890623786	0.170353426132537	0.121267365899742	1.40477551292222	0.160088042804691	0.999943847769358
ENSONIG00000009043	64.0393842674716	-0.415628199212743	0.295870163972893	-1.40476550129881	0.160091020844546	0.999943847769358
ENSONIG00000012969	118.365540681763	0.301791600723168	0.214858180618171	1.40460837867508	0.160137763750131	0.999943847769358
ENSONIG00000000850	531.12901479067	0.18736428144993	0.133411741693179	1.40440623195544	0.160197916191661	0.999943847769358
ENSONIG00000010188	118.690351794339	-0.444648617773995	0.316616643653622	-1.40437537535279	0.160207099638755	0.999943847769358
ENSONIG00000008275	246.479103841791	-0.18384220983105	0.13093562116094	-1.40406566372859	0.160299297103929	0.999943847769358
ENSONIG00000002803	9.22539673428596	-0.827336626121592	0.589346943492292	-1.40381932112695	0.160372658997924	0.999943847769358
ENSONIG00000005017	5.07934374309097	-0.983152146226783	0.700435788859309	-1.40362922892317	0.160429286624387	0.999943847769358
ENSONIG00000006724	43.6458092517482	0.374783018138904	0.267025958242935	1.40354526056203	0.160454305239333	0.999943847769358
ENSONIG00000016666	11.8928122214566	0.652266298295602	0.464782681335663	1.4033790941202	0.160503823700577	0.999943847769358
ENSONIG00000017913	172.246277450559	0.266394171962777	0.189827317279386	1.40335003297076	0.160512485260274	0.999943847769358
ENSONIG00000002650	329.963782627032	0.456865224294956	0.325659214086548	1.40289359100872	0.160648572316634	0.999943847769358
ENSONIG00000016121	161.886281012536	-0.277085314892201	0.197619923334421	-1.4021122476771	0.160881730264317	0.999943847769358
ENSONIG00000020180	3.66061314178687	1.44220248226104	1.02899155638619	1.40156882076472	0.161044043080795	0.999943847769358
ENSONIG00000013388	21.7588595819738	-0.924354594610946	0.659537865268279	-1.40151861369619	0.161059045359089	0.999943847769358
ENSONIG00000010814	52.6838063697518	-0.633527654874839	0.452255166622543	-1.40081905444231	0.161268189172056	0.999943847769358
ENSONIG00000012869	76.2707971740276	-0.47152675882921	0.336635293297115	-1.40070506039615	0.161302288841737	0.999943847769358
ENSONIG00000017657	15.7331944889753	-0.521681676060867	0.372452833529912	-1.4006650751362	0.16131425114371	0.999943847769358
ENSONIG00000013681	31.9536462426876	0.430552890478566	0.307496450076897	1.40018816598011	0.161456978658423	0.999943847769358
ENSONIG00000008383	224.830980855448	0.24975394419245	0.178384894441512	1.40008460343226	0.161487985052914	0.999943847769358
ENSONIG00000011612	666.067155521247	-0.1970977336322	0.140800456564856	-1.39983731900338	0.161562039641984	0.999943847769358
ENSONIG00000002589	293.331211962327	-0.271924087169444	0.194304912291272	-1.39947098589981	0.161671793018611	0.999943847769358
ENSONIG00000012628	21.1321602166221	-0.515622166711148	0.368490192541673	-1.39928328391762	0.161728050327581	0.999943847769358
ENSONIG00000005151	6.11084418050007	-2.8784575185748	2.0573061041537	-1.39913915229396	0.161771258928337	0.999943847769358
ENSONIG00000013166	56.6617443691343	0.355067429464621	0.253837143487647	1.3988001306117	0.161872927140344	0.999943847769358
ENSONIG00000006975	1.12613058569214	-3.05216175328333	2.18250390625899	-1.39846794524873	0.161972592004687	0.999943847769358
ENSONIG00000002837	12.7572230503391	-0.665727503874335	0.476125913769997	-1.39821732995598	0.162047814223401	0.999943847769358
ENSONIG00000018646	8.36049647751077	-0.719995683403436	0.515015191897374	-1.39800863106754	0.162110475344922	0.999943847769358
ENSONIG00000001516	421.940853536945	0.203768846799782	0.14578471234342	1.39773809972455	0.162191728661481	0.999943847769358
ENSONIG00000007219	11.0884173864116	-1.12629285703903	0.805798286566549	-1.39773548270758	0.162192514825124	0.999943847769358
ENSONIG00000010232	128.317856570833	0.267838352461812	0.191659373669953	1.39747066544756	0.162272081987683	0.999943847769358
ENSONIG00000013988	0.750987030554043	-2.72048962475793	1.94692459224599	-1.39732665332433	0.162315364324525	0.999943847769358
ENSONIG00000003001	497.208520794762	0.401511095231063	0.28737865561997	1.39715002272828	0.162368461922201	0.999943847769358
ENSONIG00000002336	641.264904666232	0.177170276375002	0.126811349146782	1.39711687926236	0.162378426766194	0.999943847769358
ENSONIG00000013839	17.6149406073516	0.494715263729164	0.354129436424548	1.39698995012681	0.16241659327771	0.999943847769358
ENSONIG00000020761	7.52739933098736	-0.862094173353453	0.617243025815686	-1.39668515851467	0.162508269163727	0.999943847769358
ENSONIG00000010648	82.9554563087336	0.288132432459026	0.206310526655735	1.3965958845126	0.162535128583521	0.999943847769358
ENSONIG00000014912	178.37776160465	-0.472230547032265	0.338296464130166	-1.39590742766547	0.162742373644414	0.999943847769358
ENSONIG00000006648	23.0203797135208	0.480319049751081	0.344127063041763	1.39576075623204	0.162786551655586	0.999943847769358
ENSONIG00000018360	65.0141542854687	-0.382515903314794	0.274182063449113	-1.39511643651258	0.162980730436792	0.999943847769358
ENSONIG00000007203	31.7525496999408	0.426372762726662	0.305676971304362	1.39484751143429	0.163061828097631	0.999943847769358
ENSONIG00000004618	3.2073421503113	-1.36118588063081	0.975987846308657	-1.39467503184495	0.163113857451298	0.999943847769358
ENSONIG00000017558	54.1751684750998	-0.765283098703646	0.548739381898556	-1.39462033152401	0.163130360698245	0.999943847769358
ENSONIG00000020928	0.778328135188204	2.58664460671057	1.85494545302927	1.39445858231916	0.163179168272813	0.999943847769358
ENSONIG00000002366	320.328762567188	-0.164700774709734	0.118137698467286	-1.39414240201523	0.163274606991557	0.999943847769358
ENSONIG00000015380	2.51476257432957	-1.50580457714949	1.08070450440435	-1.39335458583976	0.163512591605043	0.999943847769358
ENSONIG00000019055	159.298851183879	0.459866895836356	0.330124487098917	1.39301055755541	0.163616598135381	0.999943847769358
ENSONIG00000009639	178.025134680874	0.373997489523264	0.268485078963874	1.39299171099779	0.163622297261468	0.999943847769358
ENSONIG00000003415	191.708531364982	-0.241673194161147	0.173547853739086	-1.39254498949023	0.163757427925398	0.999943847769358
ENSONIG00000008316	818.620692900509	-0.204813666768465	0.147104059152924	-1.39230465799416	0.163830161595046	0.999943847769358
ENSONIG00000006149	23.6732888650196	0.528437212302353	0.379560314942813	1.39223515077432	0.163851201724362	0.999943847769358
ENSONIG00000001937	0.985706650696712	-2.40820255926873	1.73025156417372	-1.39182221194452	0.163976242038607	0.999943847769358
ENSONIG00000007502	91.6657263675167	0.387721702198001	0.27859863281708	1.39168558825114	0.164017628324685	0.999943847769358
ENSONIG00000003169	25.2932854157253	0.503001439597243	0.361455046839627	1.39160165003982	0.164043058935916	0.999943847769358
ENSONIG00000017269	6.38352103219964	0.9076669507192	0.652249461410605	1.39159478760812	0.164045138166055	0.999943847769358
ENSONIG00000008554	18.4733958391911	0.790263113617408	0.568008752018505	1.39128686100186	0.164138456475424	0.999943847769358
ENSONIG00000010694	252.688888601554	0.264784879203624	0.190351685108701	1.39102986691406	0.164216370107573	0.999943847769358
ENSONIG00000014197	1.26496843984242	1.8890487845486	1.35812558864562	1.39092349068574	0.164248628644567	0.999943847769358
ENSONIG00000006729	351.607920891433	0.286079445581588	0.205738480562905	1.39050042947176	0.164376968986789	0.999943847769358
ENSONIG00000014952	3.50285239197468	1.10576079125785	0.795255729642112	1.39044680854481	0.16439324088567	0.999943847769358
ENSONIG00000011326	2.05772470476815	1.79900707509205	1.29427227044383	1.38997575407773	0.164536240034975	0.999943847769358
ENSONIG00000006107	18.0617235052681	0.597865398279072	0.430334076512199	1.38930526516676	0.164739943524938	0.999943847769358
ENSONIG00000018963	4.05194591960236	1.15097811924755	0.828599382043618	1.38906466042593	0.16481308874103	0.999943847769358
ENSONIG00000006676	292.133723269378	0.690880810566486	0.497390809307508	1.38901000508708	0.164829707684093	0.999943847769358
ENSONIG00000020505	382.894757922288	-0.269890760749091	0.194321448553829	-1.38888816832964	0.164866758892253	0.999943847769358
ENSONIG00000000320	1.72724844430201	2.16290364600566	1.55757255806681	1.3886374890234	0.164943011530165	0.999943847769358
ENSONIG00000009670	678.811719510819	-0.254804346247487	0.183565741945459	-1.38808223989416	0.165112003973039	0.999943847769358
ENSONIG00000006089	175.987134051694	0.210621042446259	0.151762971254737	1.38782893287407	0.165189142323288	0.999943847769358
ENSONIG00000003363	35.40419694258	-0.415117646382891	0.299131839055828	-1.38774143097959	0.165215795150623	0.999943847769358
ENSONIG00000004898	0.671108177520495	-2.6104319517974	1.88117939109128	-1.38765710711039	0.165241483022983	0.999943847769358
ENSONIG00000014403	237.802611205306	0.491164048492568	0.354081347599035	1.38715030267216	0.165395935945741	0.999943847769358
ENSONIG00000011240	114.610332444145	0.239529825978367	0.172723430378288	1.38678247330872	0.165508103067332	0.999943847769358
ENSONIG00000020265	161.194064051327	-0.324723199432566	0.234291629532435	-1.38597866291937	0.165753418911355	0.999943847769358
ENSONIG00000020958	70.0642494133492	0.266271665579043	0.192166142516505	1.38563256821463	0.165859128171899	0.999943847769358
ENSONIG00000005415	108.722705162379	0.23945954305809	0.172830048673679	1.38552031255985	0.165893425810755	0.999943847769358
ENSONIG00000020434	35.4442417542399	-0.65145153946425	0.470200478099766	-1.38547613157898	0.165906925955202	0.999943847769358
ENSONIG00000009076	42.1482074653932	-0.473319068771271	0.341713713446131	-1.38513337377631	0.166011688688049	0.999943847769358
ENSONIG00000016843	3.08541339175851	1.3090415244843	0.945150329742088	1.3850088004958	0.16604977640464	0.999943847769358
ENSONIG00000020828	189.089607716005	-0.442340541827728	0.319557409199592	-1.38422871475794	0.166288433542566	0.999943847769358
ENSONIG00000002923	74.3186820838094	0.350740822805709	0.253444466518456	1.38389615533456	0.166390254179157	0.999943847769358
ENSONIG00000004319	1660.24085195706	0.282458048144263	0.204104000852676	1.38389275547883	0.166391295364392	0.999943847769358
ENSONIG00000004680	64.6445392517503	0.287279142258197	0.207614576077953	1.3837137434432	0.166446123636414	0.999943847769358
ENSONIG00000005942	328.180945078009	0.147834075432236	0.106843135521028	1.38365534398924	0.166464013311382	0.999943847769358
ENSONIG00000014883	0.584368398553056	-2.96752629297056	2.14485775876328	-1.3835538887584	0.166495095825257	0.999943847769358
ENSONIG00000019685	64.6834807554913	0.474695526635164	0.34315709963404	1.38331839015251	0.166567261597666	0.999943847769358
ENSONIG00000016788	35.3314694143741	-0.384597759530917	0.278027739669102	-1.38330714765603	0.166570707316235	0.999943847769358
ENSONIG00000014039	6.40054631778226	1.15665106264861	0.83642865439943	1.3828448565994	0.166712441552308	0.999943847769358
ENSONIG00000005773	308.839214221494	-0.194414130485931	0.140599139118533	-1.38275477150702	0.16674007137383	0.999943847769358
ENSONIG00000014288	23.3208414384811	0.508729986493104	0.367926552005377	1.3826944093061	0.16675858687158	0.999943847769358
ENSONIG00000006704	4.36302134688474	-1.04017500477532	0.752458787672314	-1.38236807359648	0.166858713830528	0.999943847769358
ENSONIG00000010050	56.2918301825229	-0.475548168142482	0.344065120376431	-1.38214582059989	0.16692693179048	0.999943847769358
ENSONIG00000016874	160.711044987175	-0.467904948431776	0.338736502029649	-1.38132426127144	0.167179281778617	0.999943847769358
ENSONIG00000004728	1.56616095069896	-1.80995892584231	1.31073595634498	-1.3808722627015	0.167318239742102	0.999943847769358
ENSONIG00000003206	314.569807258447	-0.261168275229701	0.189140873631809	-1.38081351859516	0.167336305818248	0.999943847769358
ENSONIG00000001585	20.193020416495	0.701638190065908	0.508399211015293	1.38009299555109	0.167558013655748	0.999943847769358
ENSONIG00000018757	643.190030735117	0.262578222373265	0.190264318348947	1.38007075972959	0.167564859215444	0.999943847769358
ENSONIG00000000619	2167.8422569575	-0.147780433071873	0.107150386145544	-1.37918712557079	0.167837066484997	0.999943847769358
ENSONIG00000016432	773.496435206461	-0.315821138600633	0.229071354536843	-1.37870201727836	0.167986647288731	0.999943847769358
ENSONIG00000011277	1655.82607270414	-0.287033420682468	0.208191972567213	-1.37869590812298	0.167988531655366	0.999943847769358
ENSONIG00000004211	17.5414837615802	0.692663232833368	0.502470815571639	1.37851435619272	0.168044538523211	0.999943847769358
ENSONIG00000018305	32.2536548556451	0.386499552603707	0.280491861716849	1.37793499689439	0.168223358550394	0.999943847769358
ENSONIG00000019181	14.4215495992217	0.696970868491923	0.505866431983564	1.37777647304846	0.168272312030649	0.999943847769358
ENSONIG00000015135	1716.14303507639	-0.326207866295256	0.23690298281041	-1.37696816825779	0.168522089555358	0.999943847769358
ENSONIG00000011972	64.9214392923149	-0.442606709994434	0.321452073292439	-1.37689797879068	0.168543792209452	0.999943847769358
ENSONIG00000009039	15.7809123460064	-0.610469924839052	0.443464045748795	-1.37659395545419	0.168637820752445	0.999943847769358
ENSONIG00000002533	40.1083821285102	0.506576410875571	0.368090479892221	1.37622796173348	0.1687510677515	0.999943847769358
ENSONIG00000019128	63.216191907121	-0.287469448315896	0.208895564159206	-1.37613955314439	0.168778431987548	0.999943847769358
ENSONIG00000011343	292.18168378704	0.495552885620518	0.360114992053919	1.37609623746606	0.168791840276206	0.999943847769358
ENSONIG00000015997	54.1200214004421	-0.390795133897593	0.284025255309841	-1.37591684750456	0.168847378618712	0.999943847769358
ENSONIG00000001963	201.08111442225	-0.247977479042491	0.180232491495552	-1.3758755537628	0.168860164920527	0.999943847769358
ENSONIG00000002455	727.097378717962	-0.213455299304232	0.155186361810346	-1.37547717991544	0.168983555750768	0.999943847769358
ENSONIG00000021433	8.35892311819829	0.78303572761058	0.569296917742002	1.37544346931708	0.168994000249206	0.999943847769358
ENSONIG00000016303	192.743683676688	0.324802426548276	0.236162068176821	1.37533698385927	0.169026995642004	0.999943847769358
ENSONIG00000010429	62.2842184574698	0.390790371748965	0.28419599522571	1.37507346448917	0.169108670059192	0.999943847769358
ENSONIG00000015640	78.4433451237838	-0.372038475357671	0.270575672902907	-1.3749886357713	0.169134967919869	0.999943847769358
ENSONIG00000001028	0.629216060556493	2.55020113537721	1.85473215415256	1.37497003525149	0.169140734701151	0.999943847769358
ENSONIG00000000601	37.8860568575608	-0.385907454997076	0.280673345973335	-1.37493445862771	0.169151765051471	0.999943847769358
ENSONIG00000005814	13.5113781288184	-0.849663617072601	0.61799956888734	-1.37486118089427	0.169174486138332	0.999943847769358
ENSONIG00000002930	20.7092569339204	0.578199025345436	0.420580088931898	1.3747655691781	0.169204135722667	0.999943847769358
ENSONIG00000003807	124.303309543104	0.33787467684809	0.245842967818793	1.37435160275616	0.169332553375467	0.999943847769358
ENSONIG00000003663	11.4638352253743	1.60106848374757	1.16514607227609	1.37413541687518	0.169399646034506	0.999943847769358
ENSONIG00000011649	7.42883597177481	0.845760471481604	0.615572635294518	1.37394098273546	0.169460005130323	0.999943847769358
ENSONIG00000007010	196.29986735607	-0.375508082503534	0.273396790669945	-1.37349118686935	0.169599699164801	0.999943847769358
ENSONIG00000017764	260.900453875257	0.215144284570367	0.156695822967459	1.37300586892509	0.169750522189516	0.999943847769358
ENSONIG00000016369	754.977058455127	0.207240441109287	0.150942950735191	1.37297197451017	0.169761059365845	0.999943847769358
ENSONIG00000011441	194.238240797148	0.250098168670804	0.182176845150438	1.37283181330908	0.169804638220141	0.999943847769358
ENSONIG00000017283	8.65472022431655	0.895563652407633	0.652383777234831	1.3727558588344	0.169828257453025	0.999943847769358
ENSONIG00000017644	81.2392751915392	-0.313053583576314	0.228070943649642	-1.37261493536512	0.169872086335635	0.999943847769358
ENSONIG00000020118	51.9355216320761	0.652240328565552	0.475266830365891	1.37236660943373	0.169949339301819	0.999943847769358
ENSONIG00000020166	2.6145378432602	1.31000367348558	0.954582109801975	1.3723321022194	0.169960076408791	0.999943847769358
ENSONIG00000016584	0.817883517582089	2.54830349147398	1.85768744388603	1.37176116459251	0.170137800561797	0.999943847769358
ENSONIG00000018687	19.2743732735258	-0.809556216656247	0.590474408075499	-1.37102676353881	0.170366613141425	0.999943847769358
ENSONIG00000020485	29.9144449307115	0.441409827727228	0.321971227409365	1.37096047767649	0.170387276737951	0.999943847769358
ENSONIG00000015514	43.4082632293773	-0.464470296736707	0.3389018128102	-1.37051582251887	0.170525939688399	0.999943847769358
ENSONIG00000003662	11.4053442383544	1.4446715781602	1.05438090467995	1.37016098427799	0.17063665443113	0.999943847769358
ENSONIG00000016019	235.548147497006	0.229773866266448	0.167703004455925	1.37012373160456	0.170648280935127	0.999943847769358
ENSONIG00000004312	43.1788693317854	0.343497446678368	0.25074734998484	1.36989462380813	0.170719798186269	0.999943847769358
ENSONIG00000004083	18.3098508910497	-0.528750480640197	0.385989261020811	-1.36985800911101	0.170731229744616	0.999943847769358
ENSONIG00000015040	5.38969973669201	0.874774990606067	0.638650095006824	1.3697249831251	0.170772766917916	0.999943847769358
ENSONIG00000019316	496.593302545113	0.260088514294749	0.189916484304733	1.36948888479538	0.170846506921559	0.999943847769358
ENSONIG00000014721	137.062638371804	0.282936186070308	0.206610730459912	1.36941670667586	0.170869054893231	0.999943847769358
ENSONIG00000017983	29.9939386544944	0.388679768233039	0.283900574155456	1.36907003231423	0.170977384755172	0.999943847769358
ENSONIG00000013934	6.12008913292558	0.862111289047226	0.62970814781652	1.36906484700341	0.170979005467248	0.999943847769358
ENSONIG00000020208	0.732540920160798	-2.65117420761354	1.93649368060064	-1.36905905460597	0.170980815942908	0.999943847769358
ENSONIG00000006213	176.462862243916	-0.284503299368838	0.207832820465843	-1.36890457787728	0.17102910459097	0.999943847769358
ENSONIG00000004916	1075.75232784539	-0.202700462693202	0.148084178205747	-1.3688191753448	0.171055805376451	0.999943847769358
ENSONIG00000012714	313.361869795734	-0.222998082835963	0.1629311190427	-1.36866477162979	0.171104087049633	0.999943847769358
ENSONIG00000007034	201.671579087212	-0.314565063214134	0.229834150365974	-1.36866110938361	0.171105232349156	0.999943847769358
ENSONIG00000010713	3.11568373330341	-1.29544292821975	0.947235012943205	-1.36760456541256	0.171435886647348	0.999943847769358
ENSONIG00000006211	22.0719919929898	-0.441935480881096	0.323145679294086	-1.36760448676432	0.171435911278768	0.999943847769358
ENSONIG00000004501	4.0422857537434	1.14931725951781	0.840395484423226	1.36759095071364	0.171440150601122	0.999943847769358
ENSONIG00000020327	603.678747607419	0.307945155930666	0.225249875748396	1.36712686258989	0.171585544691652	0.999943847769358
ENSONIG00000007571	453.057602256803	-0.16594070601122	0.121382562403414	-1.36708850699425	0.171597565237783	0.999943847769358
ENSONIG00000017465	0.980243278570911	2.13274677266369	1.56017175999508	1.3669948574575	0.171626917412794	0.999943847769358
ENSONIG00000019251	6.55075222484474	-0.796513074864638	0.582790405710839	-1.366723039809	0.17171213334285	0.999943847769358
[truncated: 18,832 more rows]
